# Supplementary material for: Acute high-dose irradiation disrupts cell adhesion and Silk-Ovarioid formation in human primary ovarian cells
Source: J Ovarian Res. 2026 Jan 2;19:79. doi: 10.1186/s13048-025-01932-8 (PMC12930946; doi:10.1186/s13048-025-01932-8)
Supplement: Supplementary file 1 — Supplementary Material 1. [file 13048_2025_1932_MOESM1_ESM.xlsx]

## Sheet: cPOCs_Cluster_1
Supplementary Table S2 (Sheet 1): Information on the gene pattern enriched GO against all annotated genes for cluster 1 in cPOCs
ONTOLOGY	ID	Description	GeneRatio	BgRatio	pvalue	p.adjust	qvalue	geneID	Count
CC	GO:0005774	vacuolar membrane	30/488	433/15220	6.5526e-05	0.0286349	0.0268312	TMEM59/PCSK9/GLMP/CYB561A3/SLC36A4/GABARAPL1/SLC48A1/SCARB1/ULK1/ATP11A/TM9SF1/CLCN7/CDIP1/CLN3/GRN/RAB12/MCOLN1/CCDC115/ABCB6/ATP6V1E1/SYNGR1/ATP6V1A/ATP8A1/HPSE/SLC39A8/TMEM192/NEU1/MYO6/RB1CC1/SLC31A2	30
CC	GO:0031252	cell leading edge	27/488	400/15220	0.000230317	0.0480712	0.0450432	PLEKHG5/PDPN/S100A6/LDB1/SHTN1/EPS8L2/CDC42BPG/FAM89B/INPPL1/FGD4/RAPGEF3/FGD6/HIP1R/SPATA13/SYNE2/SNX1/INSR/ADAM17/RAB22A/INPP5J/PALLD/MYO6/WASF1/WASL/ANK1/DOCK8/AIF1L	27
CC	GO:0005765	lysosomal membrane	26/488	395/15220	0.000440011	0.0480712	0.0450432	TMEM59/PCSK9/GLMP/CYB561A3/SLC36A4/SLC48A1/SCARB1/ATP11A/TM9SF1/CLCN7/CDIP1/CLN3/GRN/RAB12/MCOLN1/ABCB6/ATP6V1E1/SYNGR1/ATP6V1A/ATP8A1/HPSE/SLC39A8/TMEM192/NEU1/MYO6/SLC31A2	26
CC	GO:0098852	lytic vacuole membrane	26/488	395/15220	0.000440011	0.0480712	0.0450432	TMEM59/PCSK9/GLMP/CYB561A3/SLC36A4/SLC48A1/SCARB1/ATP11A/TM9SF1/CLCN7/CDIP1/CLN3/GRN/RAB12/MCOLN1/ABCB6/ATP6V1E1/SYNGR1/ATP6V1A/ATP8A1/HPSE/SLC39A8/TMEM192/NEU1/MYO6/SLC31A2	26

## Sheet: cPOCs_Cluster_2
Supplementary Table S2 (Sheet 2): Information on the gene pattern enriched GO against all annotated genes for cluster 2 in cPOCs
ONTOLOGY	ID	Description	GeneRatio	BgRatio	pvalue	p.adjust	qvalue	geneID	Count
BP	GO:0006260	DNA replication	93/1622	264/14569	1.45392e-25	8.10563e-22	7.09209e-22	ID3/RPA2/NASP/ORC1/CDC7/BCAR3/S100A11/DHX9/DTL/SDE2/GTPBP4/MCM10/NOC3L/SMC3/MCMBP/SSRP1/FAM111B/FEN1/POLA2/MUS81/POLD3/DDX11/PRIM1/E2F7/RFC5/POLE/BRCA2/RFC3/SUPT16H/BAZ1A/FANCM/POLE2/WDHD1/YY1/RAD51/TICRR/BLM/DNAJA3/RBBP6/ORC6/GINS3/RFWD3/GINS2/CDT1/RPA1/ATAD5/CDC6/KAT7/ALYREF/RBBP8/POLRMT/CHAF1A/CCNE1/GRWD1/RUVBL2/POLD1/GLI2/MCM6/ORC2/USP37/GINS1/DONSON/CHAF1B/CDC45/MCM5/MCM2/TOPBP1/ACTL6A/RFC4/…	93
BP	GO:0006261	DNA-templated DNA replication	67/1622	154/14569	9.27043e-25	2.58413e-21	2.26101e-21	ORC1/CDC7/MCM10/NOC3L/MCMBP/FEN1/POLA2/MUS81/POLD3/DDX11/PRIM1/E2F7/RFC5/POLE/BRCA2/RFC3/BAZ1A/FANCM/POLE2/WDHD1/RAD51/TICRR/BLM/DNAJA3/ORC6/GINS3/RFWD3/GINS2/CDT1/RPA1/ATAD5/CDC6/KAT7/ALYREF/RBBP8/POLRMT/CCNE1/POLD1/MCM6/ORC2/GINS1/DONSON/CDC45/MCM5/MCM2/TOPBP1/RFC4/GMNN/HMGA1/MCM3/PRIM2/MMS22L/FBXO5/POLD2/RFC2/DBF4/ORC5/GINS4/MCM4/NBN/CCNE2/DSCC1/CHRAC1/TONSL/RECQL4/POLE3/POLA1	67
BP	GO:0006270	DNA replication initiation	26/1622	37/14569	3.41222e-17	6.34104e-14	5.54815e-14	ORC1/MCM10/NOC3L/POLA2/PRIM1/TICRR/ORC6/GINS3/CDT1/CDC6/KAT7/CCNE1/MCM6/ORC2/CDC45/MCM5/MCM2/TOPBP1/GMNN/MCM3/PRIM2/ORC5/MCM4/NBN/CCNE2/POLA1	26
BP	GO:0051052	regulation of DNA metabolic process	103/1622	468/14569	4.99576e-12	6.96284e-09	6.0922e-09	MAD2L2/ID3/AUNIP/RPA2/USP1/CDC7/BCAR3/S100A11/DHX9/NEK7/TAF5L/GTPBP4/EPC1/ANKRD1/SMC3/NAT10/OTUB1/RNF169/DDX11/SMARCD1/HNRNPA1/PTGES3/HMGA2/YEATS4/E2F7/APAF1/RFC5/BCL7A/RFC3/SUPT20H/TFDP1/BAZ1A/YY1/AKT1/RAD51/TICRR/BLM/USP7/RBBP6/FUS/ACD/EXOSC6/SF3B3/TERF2IP/CDT1/ATAD5/CDC6/KAT7/ALYREF/SIRT7/MBD2/CEBPG/RUVBL2/TRIM28/MSH2/MSH6/NPAS2/GLI2/MCM6/EPC2/RIF1/USP37/MIS18A/MCM5/PDGFB/ATRIP/PRKCD/ATXN7/MCM…	103
BP	GO:0006275	regulation of DNA replication	39/1622	119/14569	2.1083e-10	2.35075e-07	2.05681e-07	ID3/CDC7/BCAR3/S100A11/DHX9/GTPBP4/SMC3/E2F7/RFC5/RFC3/BAZ1A/YY1/TICRR/BLM/RBBP6/CDT1/ATAD5/CDC6/KAT7/RUVBL2/GLI2/MCM6/USP37/MCM5/MCM2/ACTL6A/RFC4/PPP2CA/GMNN/MCM3/FBXO5/RFC2/DBF4/ORC5/MCM4/NBN/DSCC1/CHRAC1/POLE3	39
BP	GO:0032508	DNA duplex unwinding	29/1622	74/14569	3.68395e-10	3.423e-07	2.99498e-07	CHD1L/DHX9/NAV2/DDX11/RFC5/RFC3/FANCM/RAD51/BLM/GINS3/GINS2/BRIP1/RUVBL2/MCM6/GINS1/CDC45/MCM5/MCM2/RFC4/HMGA1/MCM3/RFC2/GINS4/MCM4/NBN/DSCC1/RECQL4/ANXA1/SETX	29
BP	GO:0032392	DNA geometric change	30/1622	80/14569	6.52729e-10	5.19852e-07	4.54849e-07	CHD1L/DHX9/NAV2/DDX11/RFC5/RFC3/FANCM/RAD51/BLM/GINS3/GINS2/BRIP1/RUVBL2/MCM6/GINS1/CDC45/MCM5/MCM2/RFC4/HMGB2/HMGA1/MCM3/RFC2/GINS4/MCM4/NBN/DSCC1/RECQL4/ANXA1/SETX	30
BP	GO:0006268	DNA unwinding involved in DNA replication	14/1622	20/14569	8.63239e-10	6.01569e-07	5.26348e-07	RAD51/BLM/GINS3/GINS2/MCM6/GINS1/CDC45/MCM5/MCM2/HMGA1/MCM3/GINS4/MCM4/RECQL4	14
BP	GO:0071103	DNA conformation change	31/1622	87/14569	1.48066e-09	8.66302e-07	7.57978e-07	CHD1L/DHX9/NAV2/DDX11/RFC5/RFC3/FANCM/RAD51/BLM/GINS3/GINS2/TOP3A/BRIP1/RUVBL2/MCM6/GINS1/CDC45/MCM5/MCM2/RFC4/HMGB2/HMGA1/MCM3/RFC2/GINS4/MCM4/NBN/DSCC1/RECQL4/ANXA1/SETX	31
BP	GO:0000724	double-strand break repair via homologous recombination	45/1622	158/14569	1.5539e-09	8.66302e-07	7.57978e-07	MAD2L2/AUNIP/RPA2/RAD54L/CDC7/EPC1/FEN1/MUS81/RNF169/YEATS4/BRCA2/FANCM/YY1/XRCC3/RAD51/BLM/FUS/RFWD3/TERF2IP/GINS2/RPA1/TOP3A/RBBP8/RNF138/UHRF1/RUVBL2/MCM6/EPC2/RIF1/CDC45/MCM5/MCM2/ACTL6A/MCM3/MMS22L/FIGNL1/XRCC2/GINS4/MCM4/NBN/TONSL/RECQL4/RMI1/FANCB/KLHL15	45
BP	GO:0006302	double-strand break repair	64/1622	270/14569	2.72797e-09	1.38259e-06	1.20971e-06	MAD2L2/AUNIP/RPA2/RAD54L/CDC7/DCLRE1B/EPC1/PRPF19/FEN1/OTUB1/CDCA5/MUS81/RNF169/DDX11/SMARCD1/HMGA2/YEATS4/BCL7A/BRCA2/PARP2/FANCM/YY1/XRCC3/RAD51/BLM/FUS/RFWD3/TERF2IP/GINS2/RPA1/TOP3A/BRIP1/RBBP8/RNF138/UHRF1/RUVBL2/MSH2/MCM6/EPC2/RIF1/CDC45/MCM5/ATRIP/MCM2/HMCES/ACTL6A/RNF168/HMGB2/DEK/MCM3/MMS22L/FIGNL1/BCL7B/XRCC2/GINS4/MCM4/NBN/TONSL/RECQL4/RMI1/SETX/FANCB/KLHL15/POLA1	64
BP	GO:0000725	recombinational repair	45/1622	161/14569	2.98948e-09	1.38886e-06	1.2152e-06	MAD2L2/AUNIP/RPA2/RAD54L/CDC7/EPC1/FEN1/MUS81/RNF169/YEATS4/BRCA2/FANCM/YY1/XRCC3/RAD51/BLM/FUS/RFWD3/TERF2IP/GINS2/RPA1/TOP3A/RBBP8/RNF138/UHRF1/RUVBL2/MCM6/EPC2/RIF1/CDC45/MCM5/MCM2/ACTL6A/MCM3/MMS22L/FIGNL1/XRCC2/GINS4/MCM4/NBN/TONSL/RECQL4/RMI1/FANCB/KLHL15	45
BP	GO:0044786	cell cycle DNA replication	20/1622	43/14569	5.83166e-09	2.38639e-06	2.08799e-06	CDC7/FEN1/E2F7/BRCA2/RAD51/BLM/GINS3/CDT1/ATAD5/MCM6/GINS1/DONSON/CDC45/MCM2/GMNN/MCM3/FBXO5/DBF4/MCM4/POLA1	20
BP	GO:0006334	nucleosome assembly	21/1622	47/14569	5.99272e-09	2.38639e-06	2.08799e-06	NASP/DNAJC9/SPTY2D1/SSRP1/SUPT16H/BAZ1A/SOX9/CHAF1A/ASF1B/GRWD1/HAT1/CHAF1B/MCM2/HMGB2/BRD2/TSPYL5/CHRAC1/ANP32B/POLE3/SET/NAP1L3	21
BP	GO:0006310	DNA recombination	64/1622	279/14569	1.07715e-08	4.00341e-06	3.50281e-06	MAD2L2/AUNIP/RPA2/RAD54L/CDC7/EXO1/EPC1/FEN1/MUS81/RNF169/YEATS4/BRCA2/FANCM/YY1/XRCC3/RAD51/BLM/FUS/EXOSC6/RFWD3/TERF2IP/GINS2/RPA1/TOP3A/ATAD5/PSMC3IP/BRIP1/ALYREF/RBBP8/RNF138/UHRF1/RUVBL2/MSH2/MSH6/TSN/MCM6/EPC2/RIF1/HSPD1/CDC45/MCM5/NFKBIZ/MCM2/HMCES/TOPBP1/ACTL6A/RNF168/HMGB2/IL7R/MCM3/MMS22L/FIGNL1/XRCC2/GINS4/MCM4/NBN/TONSL/RECQL4/EXOSC3/RMI1/SETX/FANCB/KLHL15/APEX2	64
BP	GO:0000727	double-strand break repair via break-induced replication	10/1622	12/14569	1.52377e-08	5.23672e-06	4.58191e-06	CDC7/MUS81/GINS2/MCM6/CDC45/MCM5/MCM2/MCM3/GINS4/MCM4	10
BP	GO:0022613	ribonucleoprotein complex biogenesis	90/1622	449/14569	1.59685e-08	5.23672e-06	4.58191e-06	MRTO4/EBNA1BP2/ZNHIT6/DNTTIP2/WDR77/WDR3/SF3B4/PRPF3/DHX9/CDC73/SDE2/C1orf131/HEATR1/TFB2M/GTPBP4/CELF2/NOLC1/PDCD11/NAT10/PRPF19/SF1/DDX10/WBP11/STRAP/PTGES3/CPSF6/UTP20/RAN/SFSWAP/EXOSC8/DIS3/GEMIN2/SRSF5/DICER1/EIF5/SNRPA1/ERI2/NUDT21/EXOSC6/SF3B3/UTP6/NLE1/MRM1/AATF/SRSF1/RPL38/USP36/EIF4A3/SIRT7/SNRPD1/RIOK3/KRI1/MPV17L2/FBL/GRWD1/RUVBL2/WDR43/WDR75/NOP58/NOP56/SRSF6/PWP2/USP16/RRP1/SF3A1/RP…	90
BP	GO:0090329	regulation of DNA-templated DNA replication	20/1622	47/14569	3.81548e-08	1.15373e-05	1.00946e-05	CDC7/E2F7/RFC5/RFC3/TICRR/BLM/CDT1/KAT7/MCM6/MCM5/MCM2/RFC4/GMNN/MCM3/FBXO5/RFC2/DBF4/MCM4/NBN/DSCC1	20
BP	GO:0033260	nuclear DNA replication	18/1622	39/14569	3.93198e-08	1.15373e-05	1.00946e-05	CDC7/FEN1/BRCA2/RAD51/BLM/GINS3/CDT1/ATAD5/MCM6/GINS1/DONSON/CDC45/MCM2/GMNN/MCM3/DBF4/MCM4/POLA1	18
BP	GO:0034728	nucleosome organization	24/1622	65/14569	4.71648e-08	1.31472e-05	1.15032e-05	NASP/DNAJC9/SPTY2D1/SSRP1/SMARCD1/SUPT16H/BAZ1A/SOX9/CHAF1A/ASF1B/GRWD1/HAT1/CHAF1B/MCM2/LIN54/HMGB2/BRD2/HMGA1/TSPYL5/CHRAC1/ANP32B/POLE3/SET/NAP1L3	24
BP	GO:0042254	ribosome biogenesis	64/1622	300/14569	1.91915e-07	5.03041e-05	4.40141e-05	MRTO4/EBNA1BP2/ZNHIT6/DNTTIP2/WDR3/SDE2/C1orf131/HEATR1/TFB2M/GTPBP4/NOLC1/PDCD11/NAT10/DDX10/WBP11/UTP20/RAN/EXOSC8/DIS3/EIF5/ERI2/EXOSC6/UTP6/NLE1/MRM1/AATF/RPL38/USP36/EIF4A3/SIRT7/RIOK3/KRI1/MPV17L2/FBL/GRWD1/WDR43/WDR75/NOP58/NOP56/PWP2/USP16/RRP1/RPL35A/UTP3/SDAD1/LSM6/FRG1/DROSHA/BRIX1/WDR36/RPS12/LTV1/GTPBP10/ERI1/CHD7/BOP1/RCL1/EXOSC3/HABP4/EXOSC2/DDX31/EIF1AX/SUV39H1/DKC1	64
BP	GO:0065004	protein-DNA complex assembly	40/1622	154/14569	1.9851e-07	5.03041e-05	4.40141e-05	NASP/TAF13/DNAJC9/SPTY2D1/SSRP1/SUPT16H/BAZ1A/MED6/RAD51/CENPN/CDT1/MIS12/CENPV/UBTF/SOX9/TAF4B/CHAF1A/ASF1B/GRWD1/CENPO/HAT1/MIS18A/CHAF1B/CDC45/NFKBIZ/MCM2/RNF4/HMGB2/MED10/GMNN/BRD2/BRF2/TSPYL5/CHRAC1/POLR1E/ANP32B/POLE3/SET/MED22/NAP1L3	40
BP	GO:1901987	regulation of cell cycle phase transition	79/1622	402/14569	2.85513e-07	6.9206e-05	6.05524e-05	MAD2L2/RPA2/CLSPN/PLK3/STIL/ORC1/CDC7/SASS6/METTL13/CDC73/DYRK3/DTL/SDE2/BUB3/PRPF19/CDCA5/MUS81/SMARCD1/E2F7/BCL7A/CENPJ/BRCA2/TFDP1/DACT1/ZFP36L1/XRCC3/AKT1/RAD51/WDR76/CYP1A1/TICRR/BLM/TELO2/PKD1/PKMYT1/RFWD3/CDT1/TAOK1/ATAD5/ZNF207/CDC6/BRIP1/PSMG2/RBBP8/BCL2/BRD4/ATF5/MSH2/E2F1/RBL1/TTI1/DONSON/CDC45/MN1/NEK10/DYNC1LI1/CDC25A/ATRIP/TPRA1/TOPBP1/ACTL6A/CLOCK/PLK2/PPP2CA/LSM11/SPDL1/DUSP1/TMEM…	79
BP	GO:1901988	negative regulation of cell cycle phase transition	54/1622	243/14569	4.44596e-07	0.000103276	9.03622e-05	MAD2L2/RPA2/CLSPN/PLK3/ORC1/METTL13/CDC73/DTL/SDE2/BUB3/PRPF19/MUS81/E2F7/BRCA2/DACT1/ZFP36L1/XRCC3/RAD51/WDR76/TICRR/BLM/TELO2/PKMYT1/RFWD3/CDT1/TAOK1/ZNF207/CDC6/BRIP1/PSMG2/RBBP8/BCL2/ATF5/MSH2/E2F1/RBL1/TTI1/DONSON/CDC45/DYNC1LI1/ATRIP/TPRA1/TOPBP1/CLOCK/PLK2/SPDL1/DUSP1/MDC1/IER3/FBXO5/INHBA/EZH2/NBN/KLF4	54
BP	GO:0006271	DNA strand elongation involved in DNA replication	10/1622	15/14569	5.04771e-07	0.000104226	9.11933e-05	POLD3/POLE/RFC3/GINS1/RFC4/MCM3/POLD2/MCM4/POLE3/POLA1	10
BP	GO:0030174	regulation of DNA-templated DNA replication initiation	10/1622	15/14569	5.04771e-07	0.000104226	9.11933e-05	TICRR/CDT1/KAT7/MCM6/MCM5/MCM2/GMNN/MCM3/MCM4/NBN	10
BP	GO:1902969	mitotic DNA replication	10/1622	15/14569	5.04771e-07	0.000104226	9.11933e-05	BRCA2/RAD51/GINS3/MCM6/GINS1/CDC45/MCM2/MCM3/MCM4/POLA1	10
BP	GO:0016072	rRNA metabolic process	54/1622	245/14569	5.85192e-07	0.000116516	0.000101947	MRTO4/EBNA1BP2/ZNHIT6/WDR3/SDE2/HEATR1/TFB2M/GTPBP4/NOLC1/PDCD11/NAT10/DDX10/WBP11/DDX11/UTP20/EXOSC8/DIS3/ERI2/EXOSC6/UTP6/MRM1/USP36/EIF4A3/SIRT7/RIOK3/KRI1/FBL/WDR43/POLR1B/WDR75/NOP58/NCL/NOP56/PWP2/RRP1/RPL35A/UTP3/LSM6/FRG1/DROSHA/BRIX1/PELO/WDR36/TCOF1/ERI1/CHD7/BOP1/RCL1/ZCCHC7/POLR1E/EXOSC3/EXOSC2/SUV39H1/DKC1	54
BP	GO:0000377	RNA splicing, via transesterification reactions with bulged adenosine as nucleophile	60/1622	288/14569	1.06288e-06	0.000197519	0.000172821	HNRNPR/PPIH/PRPF38A/WDR77/BCAS2/SF3B4/PRPF3/DHX9/SDE2/CELF2/PRPF19/SF1/SRSF8/HSPA8/DCPS/MAGOHB/STRAP/HNRNPA1/ZCCHC8/SFSWAP/WBP4/METTL3/GEMIN2/SRSF5/SNRPA1/SF3B3/TXNL4B/NSRP1/SRSF1/SRSF2/EIF4A3/ALYREF/SNRPD1/PTBP1/CIRBP/HNRNPM/GPATCH1/HNRNPL/SRSF7/HNRNPA3/NCL/RALY/SRSF6/SF3A1/TRA2B/DHX15/YTHDC1/LSM6/FRG1/RBM22/GEMIN5/HNRNPH1/RBM24/SRSF3/SYNCRIP/KHDRBS3/C9orf78/SETX/RBM10/RBM3	60
BP	GO:0000398	mRNA splicing, via spliceosome	60/1622	288/14569	1.06288e-06	0.000197519	0.000172821	HNRNPR/PPIH/PRPF38A/WDR77/BCAS2/SF3B4/PRPF3/DHX9/SDE2/CELF2/PRPF19/SF1/SRSF8/HSPA8/DCPS/MAGOHB/STRAP/HNRNPA1/ZCCHC8/SFSWAP/WBP4/METTL3/GEMIN2/SRSF5/SNRPA1/SF3B3/TXNL4B/NSRP1/SRSF1/SRSF2/EIF4A3/ALYREF/SNRPD1/PTBP1/CIRBP/HNRNPM/GPATCH1/HNRNPL/SRSF7/HNRNPA3/NCL/RALY/SRSF6/SF3A1/TRA2B/DHX15/YTHDC1/LSM6/FRG1/RBM22/GEMIN5/HNRNPH1/RBM24/SRSF3/SYNCRIP/KHDRBS3/C9orf78/SETX/RBM10/RBM3	60
BP	GO:0000082	G1/S transition of mitotic cell cycle	49/1622	220/14569	1.39799e-06	0.000251414	0.000219976	E2F2/RPA2/PLK3/STIL/CDC7/SASS6/CDC73/SDE2/SMARCD1/ACVR1B/E2F7/BCL7A/POLE/LATS2/CENPJ/TFDP1/DACT1/AKT1/CYP1A1/PKD1/RFWD3/CDC6/RBBP8/BCL2/BRD4/CCNE1/KLF11/E2F6/USP37/E2F1/RBL1/BACH1/CDC25A/ACTL6A/PLK2/PPP2CA/LSM11/TMEM14B/INHBA/BCL7B/DBF4/CUL1/EZH2/EIF4EBP1/CCNE2/MTBP/MYC/ANXA1/KLF4	49
BP	GO:0000375	RNA splicing, via transesterification reactions	60/1622	292/14569	1.71165e-06	0.000294094	0.00025732	HNRNPR/PPIH/PRPF38A/WDR77/BCAS2/SF3B4/PRPF3/DHX9/SDE2/CELF2/PRPF19/SF1/SRSF8/HSPA8/DCPS/MAGOHB/STRAP/HNRNPA1/ZCCHC8/SFSWAP/WBP4/METTL3/GEMIN2/SRSF5/SNRPA1/SF3B3/TXNL4B/NSRP1/SRSF1/SRSF2/EIF4A3/ALYREF/SNRPD1/PTBP1/CIRBP/HNRNPM/GPATCH1/HNRNPL/SRSF7/HNRNPA3/NCL/RALY/SRSF6/SF3A1/TRA2B/DHX15/YTHDC1/LSM6/FRG1/RBM22/GEMIN5/HNRNPH1/RBM24/SRSF3/SYNCRIP/KHDRBS3/C9orf78/SETX/RBM10/RBM3	60
BP	GO:0022616	DNA strand elongation	15/1622	35/14569	1.74083e-06	0.000294094	0.00025732	DCLRE1B/POLD3/POLE/RFC3/YY1/RUVBL2/GINS1/ACTL6A/RFC4/MCM3/POLD2/MCM4/NBN/POLE3/POLA1	15
BP	GO:0044772	mitotic cell cycle phase transition	79/1622	423/14569	2.33084e-06	0.00038219	0.0003344	MAD2L2/E2F2/RPA2/CLSPN/PLK3/STIL/ORC1/CDC7/SASS6/CDC73/DTL/SDE2/MASTL/BUB3/CDCA5/SMARCD1/ACVR1B/E2F7/BCL7A/POLE/LATS2/CENPJ/TFDP1/DACT1/ZFP36L1/CALM1/XRCC3/AKT1/CYP1A1/TICRR/BLM/PKD1/PKMYT1/RFWD3/TAOK1/ATAD5/ZNF207/CDC6/SIRT7/PSMG2/RBBP8/BCL2/CTDP1/BRD4/CCNE1/UBE2S/KLF11/E2F6/ANAPC1/USP37/E2F1/RBL1/BACH1/DONSON/DYNC1LI1/CDC25A/TPRA1/TOPBP1/ACTL6A/PLK2/PPP2CA/LSM11/SPDL1/DUSP1/TMEM14B/IER3/FBXO5/I…	79
BP	GO:0006364	rRNA processing	47/1622	212/14569	2.61099e-06	0.000415893	0.000363889	MRTO4/EBNA1BP2/ZNHIT6/WDR3/SDE2/HEATR1/TFB2M/GTPBP4/NOLC1/PDCD11/NAT10/DDX10/WBP11/UTP20/EXOSC8/DIS3/ERI2/EXOSC6/UTP6/MRM1/USP36/EIF4A3/SIRT7/RIOK3/KRI1/FBL/WDR43/WDR75/NOP58/NOP56/PWP2/RRP1/RPL35A/UTP3/LSM6/FRG1/DROSHA/BRIX1/WDR36/ERI1/CHD7/BOP1/RCL1/EXOSC3/EXOSC2/SUV39H1/DKC1	47
BP	GO:0051054	positive regulation of DNA metabolic process	56/1622	271/14569	3.13643e-06	0.000485712	0.000424978	MAD2L2/USP1/CDC7/BCAR3/DHX9/NEK7/EPC1/DDX11/SMARCD1/HNRNPA1/PTGES3/YEATS4/E2F7/RFC5/BCL7A/RFC3/BAZ1A/YY1/AKT1/RAD51/USP7/FUS/ACD/EXOSC6/TERF2IP/CDT1/ATAD5/KAT7/CEBPG/RUVBL2/TRIM28/MSH2/NPAS2/GLI2/EPC2/RIF1/PDGFB/PRKCD/HMCES/ACTL6A/RFC4/RNF168/HNRNPD/HNRNPAB/PRIM2/IL6/BCL7B/RFC2/DBF4/NBN/DSCC1/MYC/EXOSC3/KLF4/FANCB/DKC1	56
BP	GO:0044843	cell cycle G1/S phase transition	51/1622	241/14569	4.19498e-06	0.000624603	0.000546502	E2F2/RPA2/PLK3/STIL/CDC7/SASS6/METTL13/CDC73/SDE2/SMARCD1/ACVR1B/E2F7/BCL7A/POLE/LATS2/CENPJ/TFDP1/DACT1/AKT1/CYP1A1/PKD1/RFWD3/CDC6/RBBP8/BCL2/BRD4/CCNE1/KLF11/E2F6/USP37/E2F1/RBL1/BACH1/MN1/CDC25A/ACTL6A/PLK2/PPP2CA/LSM11/TMEM14B/INHBA/BCL7B/DBF4/CUL1/EZH2/EIF4EBP1/CCNE2/MTBP/MYC/ANXA1/KLF4	51
BP	GO:0090130	tissue migration	60/1622	300/14569	4.25738e-06	0.000624603	0.000546502	EPHA2/MACF1/GADD45A/DUSP10/ACTA1/NANOS1/ETS1/KITLG/STARD13/IRS2/ARF6/HIF1A/AKT1/THBS1/FGF7/NR2F2/CDH13/MAP2K3/ITGB3/MAP3K3/SOX9/GPI/ROCK2/RHOB/ACTG2/SCG2/FERMT1/ID1/SNAI1/HMOX1/PDGFB/IQSEC1/WNT5A/PTPRG/ADAMTS9/GATA2/PLXND1/SLIT2/ITGA2/PLK2/MEF2C/HBEGF/FGF1/EDN1/DAAM2/VEGFA/NUS1/BMPER/MET/ANGPT2/STC1/DOCK5/ADGRA2/FGFR1/SNAI2/HAS2/TEK/ANXA1/TGFBR1/KLF4	60
BP	GO:0010948	negative regulation of cell cycle process	57/1622	281/14569	4.68437e-06	0.000669625	0.000585894	MAD2L2/RPA2/CLSPN/PLK3/ORC1/METTL13/CDC73/DTL/SDE2/BUB3/PRPF19/MUS81/E2F7/BRCA2/DACT1/ZFP36L1/XRCC3/RAD51/WDR76/TICRR/BLM/TELO2/PKMYT1/RFWD3/CDT1/TAOK1/ZNF207/CDC6/BRIP1/PSMG2/RBBP8/BCL2/ATF5/MSH2/E2F1/RBL1/TTI1/DONSON/CDC45/LIF/DYNC1LI1/ATRIP/TPRA1/TOPBP1/CLOCK/PLK2/SPDL1/DUSP1/MDC1/IER3/FBXO5/RPS6KA2/INHBA/EZH2/NBN/MTBP/KLF4	57
BP	GO:0001701	in utero embryonic development	70/1622	371/14569	6.04628e-06	0.000842701	0.000737328	NASP/STIL/NOTCH2/EGLN1/ADM/FOSL1/ACVR1B/CNOT2/E2F7/PPP1CC/TBX3/TMED2/LATS2/BRCA2/HIF1A/ZFP36L1/AKT1/COPS2/FURIN/NR2F2/PKD1/RBBP6/ARMC5/CMIP/NDEL1/COPS3/NSRP1/NLE1/GGNBP2/RUNDC1/TMEM100/NOG/GNA13/SOCS3/RBBP8/ASF1B/KLF2/ELL/GPI/SMG9/TRIM28/MSH2/PTPN18/FZD5/TTLL4/BMP2/GINS1/STK4/ZNF335/SNAI1/LIF/MAFF/PDGFB/GATA2/ACTL6A/YTHDC1/PELO/EDN1/VEGFA/RSPO3/CITED2/XRCC2/GINS4/CHD7/NBN/KDM4C/PTCH1/TGFBR1/KLF4/…	70
BP	GO:0061138	morphogenesis of a branching epithelium	40/1622	176/14569	7.56901e-06	0.0010292	0.000900508	EPHA2/CLIC4/ILK/ADM/KRAS/VDR/TBX3/TMED2/FGF7/PKD1/HS3ST3A1/HS3ST3B1/NOG/GNA13/SOX9/SOCS3/GREB1L/BCL2/PPP3R1/GLI2/FZD5/BMP2/TGM2/STK4/CELSR1/WNT5A/PLXND1/SLIT2/FOXD1/FGF1/EDN1/VEGFA/RSPO3/PDGFA/MET/SNAI2/MYC/PTCH1/TNC/NRARP	40
BP	GO:0010632	regulation of epithelial cell migration	47/1622	221/14569	8.58436e-06	0.00113947	0.00099699	EPHA2/MACF1/GADD45A/DUSP10/ETS1/STARD13/IRS2/ARF6/HIF1A/AKT1/THBS1/FGF7/NR2F2/MAP2K3/ITGB3/MAP3K3/SOX9/GPI/ROCK2/RHOB/HMOX1/PDGFB/IQSEC1/WNT5A/PTPRG/ADAMTS9/GATA2/SLIT2/ITGA2/PLK2/MEF2C/HBEGF/FGF1/EDN1/VEGFA/NUS1/BMPER/MET/ANGPT2/STC1/DOCK5/ADGRA2/FGFR1/HAS2/TEK/ANXA1/KLF4	47
BP	GO:0034470	ncRNA processing	73/1622	396/14569	9.01598e-06	0.00116893	0.00102277	MRTO4/YRDC/EBNA1BP2/TOE1/ZNHIT6/WDR3/SDE2/HEATR1/TFB2M/GTPBP4/NOLC1/PDCD11/NAT10/DDX10/WBP11/UTP20/ZCCHC8/PUS1/EXOSC8/DIS3/METTL3/DICER1/TRMT61A/AKT1/FAM98B/LCMT2/DTWD1/ZC3H7A/THUMPD1/ERI2/EXOSC6/UTP6/MRM1/USP36/EIF4A3/SIRT7/RIOK3/DUS3L/KRI1/FBL/WDR43/TSN/SSB/WDR75/NOP58/NOP56/TP53RK/PWP2/WDR4/RRP1/DGCR8/RPP14/TRMT10C/RPL35A/UTP3/INTS12/LSM6/FRG1/DROSHA/BRIX1/WDR36/SRSF3/ADAT2/IL6/METTL2B/ERI1/CH…	73
BP	GO:0010631	epithelial cell migration	58/1622	294/14569	9.46354e-06	0.00119907	0.00104914	EPHA2/MACF1/GADD45A/DUSP10/NANOS1/ETS1/KITLG/STARD13/IRS2/ARF6/HIF1A/AKT1/THBS1/FGF7/NR2F2/CDH13/MAP2K3/ITGB3/MAP3K3/SOX9/GPI/ROCK2/RHOB/SCG2/FERMT1/ID1/SNAI1/HMOX1/PDGFB/IQSEC1/WNT5A/PTPRG/ADAMTS9/GATA2/PLXND1/SLIT2/ITGA2/PLK2/MEF2C/HBEGF/FGF1/EDN1/DAAM2/VEGFA/NUS1/BMPER/MET/ANGPT2/STC1/DOCK5/ADGRA2/FGFR1/SNAI2/HAS2/TEK/ANXA1/TGFBR1/KLF4	58
BP	GO:0090132	epithelium migration	58/1622	295/14569	1.05301e-05	0.00130456	0.00114143	EPHA2/MACF1/GADD45A/DUSP10/NANOS1/ETS1/KITLG/STARD13/IRS2/ARF6/HIF1A/AKT1/THBS1/FGF7/NR2F2/CDH13/MAP2K3/ITGB3/MAP3K3/SOX9/GPI/ROCK2/RHOB/SCG2/FERMT1/ID1/SNAI1/HMOX1/PDGFB/IQSEC1/WNT5A/PTPRG/ADAMTS9/GATA2/PLXND1/SLIT2/ITGA2/PLK2/MEF2C/HBEGF/FGF1/EDN1/DAAM2/VEGFA/NUS1/BMPER/MET/ANGPT2/STC1/DOCK5/ADGRA2/FGFR1/SNAI2/HAS2/TEK/ANXA1/TGFBR1/KLF4	58
BP	GO:0008380	RNA splicing	77/1622	426/14569	1.0784e-05	0.00130698	0.00114355	HNRNPR/PPIH/PRPF38A/WDR77/BCAS2/SF3B4/PRPF3/ILDR2/DHX9/SDE2/TAF5L/CELF2/PRPF19/AHNAK/SF1/SRSF8/HSPA8/DCPS/MAGOHB/WBP11/STRAP/HNRNPA1/ZCCHC8/SFSWAP/PUS1/SUPT20H/WBP4/METTL3/GEMIN2/SRSF5/AHNAK2/FAM98B/SNRPA1/FUS/SF3B3/TXNL4B/NSRP1/CDK12/SRSF1/SRSF2/EIF4A3/ALYREF/SNRPD1/PTBP1/CIRBP/HNRNPM/GPATCH1/HNRNPL/SRSF7/HNRNPA3/NCL/RALY/SRSF6/SF3A1/ATXN7/TRA2B/TADA2B/DHX15/YTHDC1/LSM6/FRG1/PPP2CA/TCERG1/RBM22/…	77
BP	GO:0007098	centrosome cycle	32/1622	131/14569	1.28439e-05	0.0015235	0.001333	CEP85/STIL/GADD45A/SASS6/SDCCAG8/NAT10/PPP1R12A/CENPJ/BRCA2/NIN/XRCC3/HAUS2/CEP152/NDEL1/CHMP1B/HAUS8/HAUS5/NUP62/ATF5/ROCK2/ALMS1/NSFL1C/CEP250/RANBP1/CHMP2B/CEP135/PLK2/XRCC2/ARHGEF10/MCPH1/HAUS6/ODF2	32
BP	GO:1903311	regulation of mRNA metabolic process	54/1622	271/14569	1.41343e-05	0.00164164	0.00143636	HNRNPR/PABPC4/WDR77/SF3B4/DHX9/CDC73/MAPKAPK2/LARP4B/CELF2/NANOS1/PRR5L/PRPF19/SF1/HSPA8/DCPS/MAGOHB/HNRNPA1/CNOT2/SFSWAP/EXOSC8/DIS3/METTL3/ZFP36L1/AKT1/FUS/NSRP1/EIF4A3/PTBP1/CIRBP/HNRNPL/DHX34/ROCK2/SRSF7/NCL/FASTKD5/E2F1/SRSF6/YTHDF1/GTPBP1/PRKCD/TRA2B/YTHDC1/HNRNPD/HNRNPAB/RBM24/SRSF3/SYNCRIP/TRAF3IP2/CNOT7/KHDRBS3/EXOSC3/EXOSC2/RBM10/RBM3	54
BP	GO:0000075	cell cycle checkpoint signaling	40/1622	181/14569	1.53477e-05	0.0017462	0.00152785	MAD2L2/RPA2/CLSPN/PLK3/ORC1/DTL/SDE2/BUB3/PRPF19/MUS81/BRCA2/XRCC3/RAD51/WDR76/TICRR/BLM/TELO2/RFWD3/CDT1/TAOK1/ZNF207/CDC6/BRIP1/PSMG2/RBBP8/MSH2/E2F1/TTI1/DONSON/CDC45/DYNC1LI1/ATRIP/TOPBP1/CLOCK/PLK2/SPDL1/DUSP1/MDC1/IER3/NBN	40
BP	GO:0009156	ribonucleoside monophosphate biosynthetic process	13/1622	32/14569	1.73558e-05	0.00189934	0.00166184	CMPK1/UCK2/AMPD3/PFAS/CAD/GART/GMPS/PAICS/DCK/UPP1/PRPS2/PRPS1/HPRT1	13
BP	GO:0006397	mRNA processing	80/1622	453/14569	1.75125e-05	0.00189934	0.00166184	HNRNPR/PPIH/PRPF38A/WDR77/BCAS2/SF3B4/PRPF3/DHX9/CDC73/SDE2/CELF2/CSTF3/PRPF19/SF1/SRSF8/HSPA8/DCPS/MAGOHB/WBP11/STRAP/PUS7L/HNRNPA1/CPSF6/ZCCHC8/SFSWAP/PUS1/WBP4/METTL3/GEMIN2/ZFP36L1/SRSF5/SNRPA1/RBBP6/NUDT21/SF3B3/CMTR2/TXNL4B/NSRP1/CDK12/SRSF1/SRSF2/EIF4A3/ALYREF/RNMT/SNRPD1/PTBP1/CIRBP/DUS3L/HNRNPM/GPATCH1/HNRNPL/SRSF7/HNRNPA3/NCL/FASTKD5/RALY/SRSF6/SF3A1/TRA2B/SLBP/DHX15/YTHDC1/LSM6/FRG1/TC…	80
BP	GO:0031570	DNA integrity checkpoint signaling	31/1622	127/14569	1.77158e-05	0.00189934	0.00166184	RPA2/CLSPN/PLK3/ORC1/DTL/SDE2/PRPF19/MUS81/BRCA2/RAD51/WDR76/TICRR/BLM/TELO2/RFWD3/CDT1/TAOK1/CDC6/BRIP1/MSH2/E2F1/TTI1/DONSON/CDC45/ATRIP/TOPBP1/CLOCK/PLK2/MDC1/IER3/NBN	31
BP	GO:0045786	negative regulation of cell cycle	66/1622	355/14569	1.81216e-05	0.00190619	0.00166783	MAD2L2/RPA2/CLSPN/PLK3/ORC1/METTL13/CDC73/DTL/SDE2/BUB3/PRPF19/MUS81/E2F7/BTG1/LATS2/BRCA2/DACT1/ZFP36L1/XRCC3/RAD51/WDR76/TICRR/BLM/NR2F2/TELO2/PKMYT1/RFWD3/CDT1/TAOK1/ZNF207/NLE1/CDC6/BRIP1/PSMG2/RBBP8/BCL2/ATF5/RHOB/MSH2/BMP2/E2F1/RBL1/TTI1/DONSON/CDC45/LIF/DYNC1LI1/ATRIP/TPRA1/TOPBP1/CLOCK/CASP3/PLK2/SPDL1/DUSP1/GMNN/MDC1/IER3/FBXO5/RPS6KA2/INHBA/EZH2/NBN/MTBP/KLF4/SUV39H1	66
BP	GO:0043484	regulation of RNA splicing	37/1622	165/14569	2.24837e-05	0.00232123	0.00203098	WDR77/SF3B4/ILDR2/TAF5L/CELF2/PRPF19/AHNAK/SF1/HSPA8/HNRNPA1/SFSWAP/SUPT20H/AHNAK2/FUS/SF3B3/NSRP1/SRSF1/PTBP1/CIRBP/HNRNPL/SRSF7/NCL/SRSF6/ATXN7/TRA2B/TADA2B/YTHDC1/RBM22/HNRNPH1/RBM24/SRSF3/SUPT3H/KHDRBS3/HABP4/SETX/RBM10/RBM3	37
BP	GO:0001763	morphogenesis of a branching structure	41/1622	191/14569	2.50557e-05	0.00253974	0.00222217	EPHA2/CLIC4/ILK/ADM/KRAS/VDR/TBX3/TMED2/FGF7/PKD1/HS3ST3A1/HS3ST3B1/NOG/GNA13/SOX9/SOCS3/GREB1L/BCL2/PPP3R1/GLI2/DLX2/FZD5/BMP2/TGM2/STK4/CELSR1/WNT5A/PLXND1/SLIT2/FOXD1/FGF1/EDN1/VEGFA/RSPO3/PDGFA/MET/SNAI2/MYC/PTCH1/TNC/NRARP	41
BP	GO:0030335	positive regulation of cell migration	85/1622	494/14569	2.62119e-05	0.00260948	0.00228319	EPHA2/CDC42/F3/S100A11/ARHGEF2/SELE/ABL2/CAMK1D/PLAU/HRAS/ETS1/ACVR1B/KITLG/FLT1/POSTN/IRS2/ARF6/HIF1A/AKT1/THBS1/FGF7/SEMA7A/TBC1D24/CX3CL1/CDH13/MAP2K3/ITGB3/COL1A1/MAP3K3/SMURF2/SOX9/BCL2/PLVAP/GPI/MYADM/ROCK2/RHOB/CXCR4/STK39/ACKR3/FERMT1/BMP2/STK4/SNAI1/XBP1/HMOX1/PDGFB/IQSEC1/WNT5A/GATA2/IL12A/LRRC15/PDGFC/RAPGEF2/ITGA2/PLK2/HBEGF/FGF1/SH3RF2/EDN1/DAAM2/VEGFA/PTP4A1/NUS1/AKAP12/FBXO5/PDGFA/…	85
BP	GO:0007059	chromosome segregation	69/1622	382/14569	3.12544e-05	0.0030569	0.00267466	MAD2L2/CDC42/CEP85/STIL/SASS6/NEK7/ARL8A/CCSAP/SMC3/BUB3/CDCA5/NCAPD3/SMARCD1/NUP37/BCL7A/RAN/CENPJ/MZT1/CHAMP1/XRCC3/HAUS2/CENPN/CDT1/MIS12/NDEL1/TOP3A/ZNF207/CDC6/P3H4/PSMC3IP/BRIP1/SIRT7/CHMP1B/PSMG2/RIOK3/AKAP8/HAUS8/CCNE1/HAUS5/NUP62/CENPO/ANAPC1/TTN/MAPRE1/DSN1/MIS18A/DRG1/NCAPH2/ARL8B/RAD18/DYNC1LI1/CHMP2B/ACTL6A/RNF4/CENPU/KIF2A/NR3C1/SPDL1/DUSP1/TUBB/CENPQ/NUP43/FBXO5/BCL7B/ARHGEF10/GEM/…	69
BP	GO:0042770	signal transduction in response to DNA damage	38/1622	177/14569	4.86966e-05	0.00468075	0.00409547	MAD2L2/RPA2/SESN2/CLSPN/PLK3/GADD45A/DYRK3/DTL/SDE2/ANKRD1/PRPF19/MUS81/E2F7/BRCA2/RAD51/WDR76/TICRR/BLM/TELO2/RFWD3/COPS3/TAOK1/ATAD5/BRIP1/MSH2/E2F1/TTI1/SNAI1/DONSON/PTTG1IP/ATRIP/TOPBP1/CLOCK/PLK2/MDC1/IER3/SNAI2/NBN	38
BP	GO:0036293	response to decreased oxygen levels	55/1622	291/14569	5.55148e-05	0.00524568	0.00458975	ENO1/HSPG2/SLC2A1/PLK3/AK4/DDAH1/EGLN1/PLAU/BNIP3/ADM/KCNJ8/APAF1/POSTN/PARP2/ERO1A/HIF1A/ZFP36L1/FOS/AKT1/THBS1/BNIP2/CYP1A1/VASN/BRIP1/BCL2/ANGPTL4/ROCK2/KCNK3/FOSL2/CXCR4/PDK1/BMP2/LIF/HMOX1/ATF4/LIMD1/CPEB2/CASP3/ITGA2/EGR1/EDN1/VEGFA/SLC29A1/CITED2/CAV1/HILPDA/ANGPT2/STC1/BNIP3L/PLAT/MYC/TEK/NDP/SUV39H1/PGK1	55
BP	GO:1901990	regulation of mitotic cell cycle phase transition	58/1622	312/14569	5.73403e-05	0.00532787	0.00466167	MAD2L2/RPA2/CLSPN/PLK3/STIL/ORC1/CDC7/SASS6/CDC73/DTL/SDE2/BUB3/CDCA5/SMARCD1/E2F7/BCL7A/CENPJ/TFDP1/DACT1/ZFP36L1/XRCC3/AKT1/CYP1A1/TICRR/BLM/PKD1/RFWD3/TAOK1/ATAD5/ZNF207/CDC6/PSMG2/RBBP8/BCL2/BRD4/E2F1/RBL1/DONSON/DYNC1LI1/CDC25A/TPRA1/TOPBP1/ACTL6A/PLK2/PPP2CA/LSM11/SPDL1/DUSP1/TMEM14B/IER3/FBXO5/INHBA/BCL7B/EZH2/NBN/MTBP/ANXA1/KLF4	58
BP	GO:0140747	regulation of ncRNA transcription	22/1622	82/14569	6.28728e-05	0.00574616	0.00502765	JUN/FOSL1/ETS1/DDX11/NCOR2/HIF1A/FOS/YY1/RARA/SOX9/SIRT7/NCL/BMP2/PDGFB/GATA2/EGR1/NR3C1/FOXO3/MYBL1/MYC/KLF4/APLN	22
BP	GO:0010634	positive regulation of epithelial cell migration	33/1622	148/14569	6.87036e-05	0.00616999	0.00539849	ETS1/IRS2/ARF6/HIF1A/AKT1/THBS1/FGF7/MAP2K3/ITGB3/MAP3K3/SOX9/GPI/ROCK2/RHOB/HMOX1/PDGFB/IQSEC1/WNT5A/GATA2/ITGA2/PLK2/HBEGF/FGF1/EDN1/VEGFA/NUS1/MET/DOCK5/ADGRA2/FGFR1/HAS2/TEK/ANXA1	33
BP	GO:0001667	ameboidal-type cell migration	72/1622	413/14569	6.97237e-05	0.00616999	0.00539849	TMEM201/EPHA2/CDC42/MACF1/GADD45A/DUSP10/NANOS1/ILK/PRR5L/CD248/ETS1/ACVR1B/KITLG/STARD13/IRS2/ARF6/HIF1A/AKT1/THBS1/FGF7/SEMA7A/NR2F2/CDH13/CENPV/MAP2K3/ITGB3/MAP3K3/SMURF2/GNA13/SOX9/GPI/ROCK2/RHOB/TNS1/SCG2/FERMT1/ID1/SNAI1/HMOX1/PDGFB/IQSEC1/WNT5A/PTPRG/ADAMTS9/GATA2/PLXND1/SLIT2/ITGA2/PLK2/MEF2C/HBEGF/FGF1/EDN1/DAAM2/VEGFA/NUS1/AKAP12/RADIL/BMPER/MET/ANGPT2/STC1/DOCK5/ADGRA2/FGFR1/SNAI2/HAS2…	72
BP	GO:0006403	RNA localization	39/1622	187/14569	7.62748e-05	0.00664425	0.00581345	ZNHIT6/DHX9/TOMM20/NUP160/MAGOHB/BICD1/HNRNPA1/NUP107/CPSF6/NUP37/ATXN2/RAN/ZFP36L1/YY1/SRSF1/NUP85/EIF4A3/ALYREF/FBL/RUVBL2/NUP62/SRSF7/SSB/NUP35/NOP58/NXT1/RAE1/SEC13/SLBP/YTHDC1/NUP54/SRSF3/XPO5/NUP43/POM121/POM121C/PEG10/NUP214/DKC1	39
BP	GO:0009161	ribonucleoside monophosphate metabolic process	17/1622	56/14569	7.9678e-05	0.00683392	0.0059794	AK2/CMPK1/AK4/DPYD/UCK2/AMPD3/PFAS/CAD/GART/GMPS/PAICS/DCK/NT5E/UPP1/PRPS2/PRPS1/HPRT1	17
BP	GO:0036294	cellular response to decreased oxygen levels	32/1622	143/14569	8.176e-05	0.00690624	0.00604268	ENO1/PLK3/AK4/DDAH1/EGLN1/BNIP3/ERO1A/HIF1A/ZFP36L1/FOS/AKT1/VASN/BRIP1/BCL2/ROCK2/KCNK3/PDK1/HMOX1/ATF4/CPEB2/EGR1/EDN1/VEGFA/SLC29A1/CITED2/HILPDA/STC1/BNIP3L/MYC/NDP/SUV39H1/PGK1	32
BP	GO:1901991	negative regulation of mitotic cell cycle phase transition	36/1622	169/14569	9.00987e-05	0.0074712	0.00653699	MAD2L2/RPA2/CLSPN/PLK3/ORC1/CDC73/DTL/SDE2/BUB3/E2F7/DACT1/ZFP36L1/XRCC3/TICRR/BLM/RFWD3/TAOK1/ZNF207/CDC6/PSMG2/RBBP8/BCL2/RBL1/DONSON/DYNC1LI1/TPRA1/TOPBP1/PLK2/SPDL1/DUSP1/IER3/FBXO5/INHBA/EZH2/NBN/KLF4	36
BP	GO:0006282	regulation of DNA repair	40/1622	195/14569	9.11286e-05	0.0074712	0.00653699	MAD2L2/AUNIP/RPA2/USP1/DHX9/TAF5L/EPC1/OTUB1/RNF169/DDX11/SMARCD1/HMGA2/YEATS4/BCL7A/SUPT20H/YY1/RAD51/FUS/SF3B3/TERF2IP/KAT7/SIRT7/CEBPG/RUVBL2/TRIM28/NPAS2/EPC2/RIF1/ATRIP/ATXN7/ACTL6A/RNF168/TADA2B/DEK/IER3/SUPT3H/FIGNL1/BCL7B/FANCB/KLHL15	40
BP	GO:0043618	regulation of transcription from RNA polymerase II promoter in response to stress	12/1622	32/14569	9.29795e-05	0.00751247	0.0065731	JUN/ATF3/BAG3/DDIT3/HIF1A/KLF2/HMOX1/ATF4/EGR1/VEGFA/CITED2/HSPA5	12
BP	GO:0071456	cellular response to hypoxia	30/1622	132/14569	0.000100017	0.00796567	0.00696963	ENO1/PLK3/AK4/DDAH1/EGLN1/BNIP3/ERO1A/HIF1A/ZFP36L1/FOS/VASN/BRIP1/BCL2/ROCK2/KCNK3/PDK1/HMOX1/CPEB2/EGR1/EDN1/VEGFA/SLC29A1/CITED2/HILPDA/STC1/BNIP3L/MYC/NDP/SUV39H1/PGK1	30
BP	GO:0002639	positive regulation of immunoglobulin production	13/1622	37/14569	0.000104331	0.00807838	0.00706825	MAD2L2/IL4R/EXOSC6/ATAD5/GPI/MSH2/RIF1/XBP1/HMCES/IL6/DNAJB9/IL33/EXOSC3	13
BP	GO:0043620	regulation of DNA-templated transcription in response to stress	13/1622	37/14569	0.000104331	0.00807838	0.00706825	JUN/ATF3/BAG3/DDIT3/HIF1A/KLF2/HMOX1/ATF4/EGR1/VEGFA/BCLAF1/CITED2/HSPA5	13
BP	GO:0010594	regulation of endothelial cell migration	35/1622	164/14569	0.000107811	0.00814339	0.00712513	EPHA2/GADD45A/ETS1/STARD13/HIF1A/AKT1/THBS1/NR2F2/MAP2K3/ITGB3/MAP3K3/GPI/ROCK2/RHOB/HMOX1/PDGFB/WNT5A/ADAMTS9/GATA2/SLIT2/PLK2/MEF2C/FGF1/EDN1/VEGFA/NUS1/BMPER/MET/ANGPT2/STC1/ADGRA2/FGFR1/TEK/ANXA1/KLF4	35
BP	GO:0031023	microtubule organizing center organization	32/1622	145/14569	0.000108092	0.00814339	0.00712513	CEP85/STIL/GADD45A/SASS6/SDCCAG8/NAT10/PPP1R12A/CENPJ/BRCA2/NIN/XRCC3/HAUS2/CEP152/NDEL1/CHMP1B/HAUS8/HAUS5/NUP62/ATF5/ROCK2/ALMS1/NSFL1C/CEP250/RANBP1/CHMP2B/CEP135/PLK2/XRCC2/ARHGEF10/MCPH1/HAUS6/ODF2	32
BP	GO:0070482	response to oxygen levels	57/1622	314/14569	0.000129224	0.00960566	0.00840456	ENO1/HSPG2/SLC2A1/PLK3/AK4/DDAH1/EGLN1/PLAU/BNIP3/ADM/KCNJ8/APAF1/POSTN/PARP2/ERO1A/HIF1A/ZFP36L1/FOS/AKT1/THBS1/BNIP2/CYP1A1/VASN/SLC7A5/COL1A1/BRIP1/BCL2/ANGPTL4/ROCK2/KCNK3/FOSL2/CXCR4/PDK1/BMP2/LIF/HMOX1/ATF4/LIMD1/CPEB2/CASP3/ITGA2/EGR1/EDN1/VEGFA/SLC29A1/CITED2/CAV1/HILPDA/ANGPT2/STC1/BNIP3L/PLAT/MYC/TEK/NDP/SUV39H1/PGK1	57
BP	GO:0006402	mRNA catabolic process	44/1622	225/14569	0.000133917	0.00970296	0.00848969	MRTO4/HNRNPR/PABPC4/DHX9/MAPKAPK2/LARP4B/NANOS1/PRR5L/DCPS/MAGOHB/CNOT2/EXOSC8/DIS3/METTL3/ZFP36L1/AKT1/EDC3/FUS/EXOSC6/EIF4A3/CIRBP/SMG9/DHX34/ROCK2/SSB/FASTKD5/E2F1/YTHDF1/GTPBP1/PRKCD/HNRNPD/LSM6/PELO/ETF1/HNRNPAB/RBM24/SYNCRIP/TRAF3IP2/HBS1L/CNOT7/ZCCHC7/EXOSC3/EXOSC2/RBM10	44
BP	GO:0014909	smooth muscle cell migration	19/1622	69/14569	0.000134014	0.00970296	0.00848969	S100A11/PLAU/DDIT3/POSTN/ITGB3/GNA13/BCL2/PDGFB/SLIT2/ITGA2/MEF2C/PDGFA/IGFBP3/GRB10/SERPINE1/DOCK5/PLAT/HAS2/TRIB1	19
BP	GO:0031639	plasminogen activation	9/1622	20/14569	0.000137213	0.00980721	0.0085809	ENO1/PLAU/THBS1/PLAUR/RUNX1/SERPINE1/PLAT/PLGRKT/PGK1	9
BP	GO:0007346	regulation of mitotic cell cycle	78/1622	466/14569	0.000141618	0.0099939	0.00874425	MAD2L2/CDC42/RPA2/CLSPN/PLK3/STIL/ORC1/CDC7/SASS6/CDC73/NEK7/DTL/SDE2/BUB3/CDCA5/MUS81/USP2/SMARCD1/E2F7/BTG1/BCL7A/CENPJ/BRCA2/TFDP1/DACT1/ZFP36L1/XRCC3/AKT1/CYP1A1/TICRR/BLM/PKD1/PKMYT1/CYLD/RFWD3/TAOK1/ATAD5/ZNF207/NLE1/AATF/CDC6/PSMG2/RBBP8/BCL2/BRD4/NUP62/MSH2/ANAPC1/E2F1/RBL1/DONSON/PDGFB/DYNC1LI1/CDC25A/TPRA1/TOPBP1/ACTL6A/PLK2/PPP2CA/LSM11/SPDL1/DUSP1/TMEM14B/EDN1/GMNN/MDC1/IER3/FBXO5/INH…	78
BP	GO:0001890	placenta development	31/1622	141/14569	0.00014789	0.0103061	0.00901742	NOTCH2/EGLN1/ADM/FOSL1/VDR/E2F7/TMED2/PARP2/HIF1A/ZFP36L1/AKT1/NR2F2/PKD1/TPPP3/GGNBP2/DLX3/SOCS3/TRIM28/FZD5/STK4/SNAI1/LIF/PDGFB/GATA2/MME/SPP1/ADAM19/RSPO3/CITED2/STC1/NDP	31
BP	GO:0001666	response to hypoxia	51/1622	274/14569	0.000151731	0.0104432	0.00913739	ENO1/HSPG2/SLC2A1/PLK3/AK4/DDAH1/EGLN1/PLAU/BNIP3/ADM/KCNJ8/APAF1/POSTN/ERO1A/HIF1A/ZFP36L1/FOS/THBS1/CYP1A1/VASN/BRIP1/BCL2/ANGPTL4/ROCK2/KCNK3/FOSL2/CXCR4/PDK1/BMP2/LIF/HMOX1/LIMD1/CPEB2/CASP3/ITGA2/EGR1/EDN1/VEGFA/SLC29A1/CITED2/CAV1/HILPDA/ANGPT2/STC1/BNIP3L/PLAT/MYC/TEK/NDP/SUV39H1/PGK1	51
BP	GO:0071900	regulation of protein serine/threonine kinase activity	48/1622	254/14569	0.000161416	0.0107042	0.00936573	GADD45A/DIRAS3/RGS2/DUSP10/GTPBP4/DKK1/HRAS/PTPRJ/HMGA2/LATS2/FLT1/CALM1/CCNK/AKT1/RASGRP1/THBS1/BLM/NR2F2/TELO2/PKD1/PKMYT1/KSR1/CDK12/CDC6/CCNE1/SERTAD1/SLC8A2/RALB/TRIB3/BMP2/PDGFB/NEK10/CDC25A/PRKCD/WNT5A/PAQR3/PDGFC/RAPGEF2/PPP2CA/FGF1/DUSP1/EDN1/VEGFA/PDGFA/EZH2/FGFR1/CCNE2/TRIB1	48
BP	GO:0050657	nucleic acid transport	32/1622	148/14569	0.000161982	0.0107042	0.00936573	DHX9/TOMM20/NUP160/MAGOHB/HNRNPA1/NUP107/CPSF6/NUP37/ATXN2/RAN/ZFP36L1/SRSF1/NUP85/EIF4A3/ALYREF/NUP62/SRSF7/SSB/NUP35/NXT1/RAE1/SEC13/SLBP/YTHDC1/NUP54/SRSF3/XPO5/NUP43/POM121/POM121C/PEG10/NUP214	32
BP	GO:0050658	RNA transport	32/1622	148/14569	0.000161982	0.0107042	0.00936573	DHX9/TOMM20/NUP160/MAGOHB/HNRNPA1/NUP107/CPSF6/NUP37/ATXN2/RAN/ZFP36L1/SRSF1/NUP85/EIF4A3/ALYREF/NUP62/SRSF7/SSB/NUP35/NXT1/RAE1/SEC13/SLBP/YTHDC1/NUP54/SRSF3/XPO5/NUP43/POM121/POM121C/PEG10/NUP214	32
BP	GO:0098781	ncRNA transcription	28/1622	123/14569	0.000163203	0.0107042	0.00936573	JUN/FOSL1/ETS1/DDX11/NCOR2/HIF1A/SNAPC1/FOS/YY1/RARA/SOX9/SIRT7/ELL/POLR1B/NCL/BMP2/PDGFB/GATA2/EGR1/NR3C1/TCOF1/FOXO3/POLR3D/MYBL1/MYC/POLR1E/KLF4/APLN	28
BP	GO:0042542	response to hydrogen peroxide	23/1622	93/14569	0.000167318	0.0108465	0.00949024	NET1/PPIF/BNIP3/FOSL1/COL1A1/BCL2/KLF2/AXL/SDC1/RHOB/ANKZF1/OSER1/HMOX1/PRKCD/CASP3/EDN1/FYN/IL6/EZH2/TRPA1/ANXA1/SETX/STK26	23
BP	GO:0045930	negative regulation of mitotic cell cycle	42/1622	214/14569	0.000173342	0.0111079	0.00971892	MAD2L2/RPA2/CLSPN/PLK3/ORC1/CDC73/DTL/SDE2/BUB3/MUS81/E2F7/BTG1/DACT1/ZFP36L1/XRCC3/TICRR/BLM/RFWD3/TAOK1/ZNF207/NLE1/CDC6/PSMG2/RBBP8/BCL2/MSH2/RBL1/DONSON/DYNC1LI1/TPRA1/TOPBP1/PLK2/SPDL1/DUSP1/MDC1/IER3/FBXO5/INHBA/EZH2/NBN/MTBP/KLF4	42
BP	GO:1902893	regulation of miRNA transcription	18/1622	65/14569	0.000184567	0.0116927	0.0102306	JUN/FOSL1/ETS1/NCOR2/HIF1A/FOS/YY1/RARA/SOX9/BMP2/PDGFB/GATA2/EGR1/NR3C1/FOXO3/MYC/KLF4/APLN	18
BP	GO:0002377	immunoglobulin production	21/1622	82/14569	0.000187772	0.0117621	0.0102914	MAD2L2/EXO1/YY1/IL4R/EXOSC6/ATAD5/GPI/MSH2/MSH6/RIF1/HSPD1/XBP1/NFKBIZ/HMCES/RNF168/TRAF3IP2/IL6/DNAJB9/NBN/IL33/EXOSC3	21
BP	GO:0009124	nucleoside monophosphate biosynthetic process	13/1622	39/14569	0.000192223	0.0118668	0.0103829	CMPK1/UCK2/AMPD3/PFAS/CAD/GART/GMPS/PAICS/DCK/UPP1/PRPS2/PRPS1/HPRT1	13
BP	GO:0000077	DNA damage checkpoint signaling	27/1622	118/14569	0.0001937	0.0118668	0.0103829	RPA2/CLSPN/PLK3/DTL/SDE2/PRPF19/MUS81/BRCA2/RAD51/WDR76/TICRR/BLM/TELO2/RFWD3/TAOK1/BRIP1/MSH2/E2F1/TTI1/DONSON/ATRIP/TOPBP1/CLOCK/PLK2/MDC1/IER3/NBN	27
BP	GO:0000302	response to reactive oxygen species	37/1622	182/14569	0.000198633	0.0120367	0.0105317	SESN2/PLK3/JUN/NET1/PPIF/BNIP3/FOSL1/PAWR/GCH1/HIF1A/FOS/AKT1/TRAP1/COL1A1/BCL2/KLF2/MPV17L2/AXL/SDC1/RHOB/ANKZF1/OSER1/HMOX1/PRKCD/CASP3/PPARGC1B/SQSTM1/EDN1/FYN/IL6/MET/EZH2/TRPA1/ANXA1/FANCC/SETX/STK26	37
BP	GO:0001822	kidney development	53/1622	292/14569	0.000219884	0.0131812	0.011533	ID3/NOTCH2/HELLS/ILK/NUP160/KCNJ8/NUP107/APAF1/FBN1/PKD1/HS3ST3A1/HS3ST3B1/NLE1/RARA/WNK4/ITGB3/NOG/SOX9/NUP85/GREB1L/BCL2/ODC1/SDC1/GLI2/BMP2/LIF/PDGFB/WNT5A/SEC61A1/PLXND1/NPHP3/MME/TIPARP/SLIT2/FOXD1/MEF2C/EGR1/FGF1/BMP6/VEGFA/TRAF3IP2/PDGFA/BMPER/PODXL/EZH2/ANGPT2/GDF6/HAS2/MYC/TEK/GCNT1/PTCH1/TGFBR1	53
BP	GO:0010755	regulation of plasminogen activation	8/1622	17/14569	0.000223345	0.0132246	0.011571	ENO1/PLAU/THBS1/PLAUR/RUNX1/SERPINE1/PLAT/PLGRKT	8
BP	GO:0014812	muscle cell migration	21/1622	83/14569	0.000225401	0.0132246	0.011571	S100A11/NET1/PLAU/DDIT3/POSTN/ITGB3/GNA13/BCL2/PDGFB/SLIT2/ITGA2/MEF2C/PDGFA/IGFBP3/GRB10/SERPINE1/DOCK5/PLAT/HAS2/TRIB1/ANXA1	21
BP	GO:0061614	miRNA transcription	18/1622	66/14569	0.000227725	0.0132246	0.011571	JUN/FOSL1/ETS1/NCOR2/HIF1A/FOS/YY1/RARA/SOX9/BMP2/PDGFB/GATA2/EGR1/NR3C1/FOXO3/MYC/KLF4/APLN	18
BP	GO:0051236	establishment of RNA localization	32/1622	151/14569	0.000238784	0.0137239	0.0120078	DHX9/TOMM20/NUP160/MAGOHB/HNRNPA1/NUP107/CPSF6/NUP37/ATXN2/RAN/ZFP36L1/SRSF1/NUP85/EIF4A3/ALYREF/NUP62/SRSF7/SSB/NUP35/NXT1/RAE1/SEC13/SLBP/YTHDC1/NUP54/SRSF3/XPO5/NUP43/POM121/POM121C/PEG10/NUP214	32
BP	GO:0071453	cellular response to oxygen levels	33/1622	158/14569	0.00025565	0.0145434	0.0127248	ENO1/PLK3/AK4/DDAH1/EGLN1/BNIP3/ERO1A/HIF1A/ZFP36L1/FOS/AKT1/VASN/BRIP1/BCL2/ROCK2/KCNK3/PDK1/HMOX1/ATF4/CPEB2/EGR1/EDN1/VEGFA/SLC29A1/CITED2/CAV1/HILPDA/STC1/BNIP3L/MYC/NDP/SUV39H1/PGK1	33
BP	GO:0002009	morphogenesis of an epithelium	78/1622	477/14569	0.000300491	0.0169216	0.0148057	EPHA2/CDC42/CLIC4/STIL/NOTCH2/DKK1/ILK/ADM/TULP3/KRAS/VDR/APAF1/TBX3/TMED2/STARD13/DACT1/HIF1A/MTHFD1/FGF7/MYO9A/ALDH1A3/PKD1/TGFB1I1/HS3ST3A1/HS3ST3B1/RARA/WNK4/DLX3/NOG/SMURF2/GNA13/SOX9/SOCS3/GREB1L/BCL2/TRIM28/RHOB/PPP3R1/GLI2/CXCR4/FZD7/FZD5/FERMT1/BMP2/TGM2/STK4/SNAI1/LIF/CELSR1/WNT5A/PLXND1/NPHP3/OPA1/SLIT2/ARHGAP24/CASP3/ADAMTS12/FOXD1/MEF2C/HBEGF/FGF1/NR3C1/EDN1/BRD2/VEGFA/RSPO3/CITED2/P…	78
BP	GO:0045005	DNA-templated DNA replication maintenance of fidelity	15/1622	51/14569	0.000304748	0.0169704	0.0148484	MUS81/DDX11/POLE/BRCA2/FANCM/RAD51/BLM/RFWD3/ALYREF/RBBP8/POLD1/DONSON/MMS22L/NBN/TONSL	15
BP	GO:0062197	cellular response to chemical stress	52/1622	289/14569	0.000312374	0.0169704	0.0148484	SESN2/SLC2A1/JUN/LRRC8D/ARHGEF2/RCSD1/PYCR2/NET1/PPIF/BNIP3/PRR5L/DDIT3/PAWR/ATP2A2/GCH1/HIF1A/ZFP36L1/FOS/AKT1/TBC1D24/TRAP1/LRRC8E/KLF2/MPV17L2/AXL/RELB/RHOB/STK39/ANKZF1/SRXN1/OSER1/HMOX1/ATF4/PRKCD/ETV5/CPEB2/CASP3/PPARGC1B/SQSTM1/EDN1/FOXO3/FYN/IL6/CAV1/MET/EZH2/BRF2/TRPA1/PLEC/ANXA1/FANCC/SETX	52
BP	GO:2000628	regulation of miRNA metabolic process	20/1622	79/14569	0.000312402	0.0169704	0.0148484	JUN/HRAS/FOSL1/ETS1/NCOR2/HIF1A/FOS/YY1/RARA/SOX9/BMP2/PDGFB/GATA2/DROSHA/EGR1/NR3C1/FOXO3/MYC/KLF4/APLN	20
BP	GO:0006401	RNA catabolic process	50/1622	275/14569	0.000313534	0.0169704	0.0148484	MRTO4/HNRNPR/PABPC4/DHX9/MAPKAPK2/LARP4B/NANOS1/PRR5L/FEN1/DCPS/MAGOHB/CNOT2/ZCCHC8/EXOSC8/DIS3/RNASE3/METTL3/ZFP36L1/DICER1/AKT1/EDC3/FUS/EXOSC6/ZC3H18/EIF4A3/CIRBP/SMG9/DHX34/ROCK2/SSB/FASTKD5/E2F1/YTHDF1/GTPBP1/PRKCD/HNRNPD/LSM6/PELO/ETF1/HNRNPAB/RBM24/SYNCRIP/TRAF3IP2/HBS1L/CNOT7/ZCCHC7/EXOSC3/EXOSC2/RBM10/DKC1	50
BP	GO:0031123	RNA 3'-end processing	21/1622	85/14569	0.000320977	0.0172062	0.0150547	TOE1/CDC73/CSTF3/CPSF6/EXOSC8/ZFP36L1/ERI2/NUDT21/EXOSC6/FBL/SSB/TRMT10C/SLBP/YTHDC1/INTS12/LSM11/SCAF8/ERI1/EXOSC3/EXOSC2/DKC1	21
BP	GO:0043542	endothelial cell migration	41/1622	214/14569	0.000349386	0.0185507	0.0162311	EPHA2/GADD45A/ETS1/STARD13/HIF1A/AKT1/THBS1/NR2F2/CDH13/MAP2K3/ITGB3/MAP3K3/GPI/ROCK2/RHOB/SCG2/ID1/HMOX1/PDGFB/WNT5A/ADAMTS9/GATA2/PLXND1/SLIT2/PLK2/MEF2C/FGF1/EDN1/VEGFA/NUS1/BMPER/MET/ANGPT2/STC1/ADGRA2/FGFR1/SNAI2/TEK/ANXA1/TGFBR1/KLF4	41
BP	GO:0071897	DNA biosynthetic process	35/1622	174/14569	0.000359815	0.0186867	0.0163501	MAD2L2/USP1/NEK7/DTL/LIN9/ANKRD1/NAT10/POLD3/HNRNPA1/PTGES3/RFC5/POLE/RFC3/TFDP1/POLE2/TELO2/ACD/TERF2IP/RPA1/KAT7/POLD1/PDGFB/RFC4/RCHY1/HNRNPD/POLD2/RFC2/DNAJC2/DSCC1/MYC/CHRAC1/KLF4/POLE3/POLA1/DKC1	35
BP	GO:0006913	nucleocytoplasmic transport	55/1622	312/14569	0.000362002	0.0186867	0.0163501	DHX9/EGR2/BAG3/NUP160/POLA2/MAGOHB/HNRNPA1/NUP107/CPSF6/PPP1R12A/NUP37/PPP1CC/CABP1/RAN/KPNA3/AKT1/CTDSPL2/PKD1/NUP85/EIF4A3/ALYREF/SIRT7/NUP62/TRIM28/PPP3R1/SSB/NUP35/FERMT1/NXT1/STK4/CSE1L/RAE1/PTTG1IP/RANBP1/SEC13/PRKCD/HCLS1/YTHDC1/SDAD1/NUP54/RBM22/SQSTM1/IER3/SRSF3/XPO5/RAB23/TRAF3IP2/LTV1/NUP43/POM121/POM121C/SMURF1/IL33/ANP32B/NUP214	55
BP	GO:0051169	nuclear transport	55/1622	312/14569	0.000362002	0.0186867	0.0163501	DHX9/EGR2/BAG3/NUP160/POLA2/MAGOHB/HNRNPA1/NUP107/CPSF6/PPP1R12A/NUP37/PPP1CC/CABP1/RAN/KPNA3/AKT1/CTDSPL2/PKD1/NUP85/EIF4A3/ALYREF/SIRT7/NUP62/TRIM28/PPP3R1/SSB/NUP35/FERMT1/NXT1/STK4/CSE1L/RAE1/PTTG1IP/RANBP1/SEC13/PRKCD/HCLS1/YTHDC1/SDAD1/NUP54/RBM22/SQSTM1/IER3/SRSF3/XPO5/RAB23/TRAF3IP2/LTV1/NUP43/POM121/POM121C/SMURF1/IL33/ANP32B/NUP214	55
BP	GO:0048754	branching morphogenesis of an epithelial tube	31/1622	148/14569	0.000367729	0.0187395	0.0163963	EPHA2/CLIC4/ILK/KRAS/VDR/TBX3/PKD1/HS3ST3A1/HS3ST3B1/NOG/GNA13/SOX9/GREB1L/BCL2/PPP3R1/GLI2/BMP2/STK4/CELSR1/WNT5A/PLXND1/SLIT2/FOXD1/FGF1/EDN1/VEGFA/MET/MYC/PTCH1/TNC/NRARP	31
BP	GO:1903313	positive regulation of mRNA metabolic process	28/1622	129/14569	0.000378311	0.0187395	0.0163963	HNRNPR/WDR77/SF3B4/DHX9/CDC73/NANOS1/PRR5L/PRPF19/HSPA8/DCPS/CNOT2/EXOSC8/DIS3/METTL3/ZFP36L1/CIRBP/ROCK2/NCL/YTHDF1/GTPBP1/TRA2B/HNRNPD/RBM24/SYNCRIP/CNOT7/EXOSC3/EXOSC2/RBM3	28
BP	GO:0006417	regulation of translation	66/1622	392/14569	0.00037962	0.0187395	0.0163963	HNRNPR/SESN2/DHX9/RGS2/LARP4B/NOLC1/NANOS1/EIF4G2/NAT10/DCPS/CAPRIN2/CNOT2/ATXN2/TMED2/EXOSC8/DIS3/DNAJC3/METTL3/ZFP36L1/EIF5/AKT1/THBS1/KLHL25/TRAP1/RARA/EIF1/RPL38/EIF4A3/CIRBP/DUS3L/ILF3/MPV17L2/ROCK2/SSB/NCL/PASK/YTHDF1/USP16/ATF4/LIMD1/KBTBD8/TRMT10C/CNBP/CPEB2/HNRNPD/DAP/PELO/ITGA2/ETF1/TCOF1/GEMIN5/RBM24/NHLRC1/SYNCRIP/FOXO3/HBS1L/RMND1/IL6/EIF4H/CNOT7/EIF4EBP1/RNF139/EXOSC3/HABP4/EXOSC2/R…	66
BP	GO:0042274	ribosomal small subunit biogenesis	23/1622	98/14569	0.000381007	0.0187395	0.0163963	DNTTIP2/WDR3/C1orf131/HEATR1/NAT10/UTP20/UTP6/AATF/RPL38/RIOK3/KRI1/FBL/WDR43/WDR75/NOP58/NOP56/PWP2/UTP3/LSM6/WDR36/RPS12/LTV1/RCL1	23
BP	GO:0010586	miRNA metabolic process	22/1622	92/14569	0.000383051	0.0187395	0.0163963	JUN/HRAS/FOSL1/ETS1/NCOR2/HIF1A/FOS/DICER1/YY1/RARA/SOX9/BMP2/PDGFB/GATA2/DROSHA/EGR1/NR3C1/XPO5/FOXO3/MYC/KLF4/APLN	22
BP	GO:0038066	p38MAPK cascade	15/1622	52/14569	0.000384767	0.0187395	0.0163963	GADD45A/MAPKAPK2/DUSP10/KCNJ8/ZFP36L1/CYLD/MAP2K3/MAP3K3/STK39/BMP2/RELL1/DUSP1/VEGFA/MFHAS1/GDF6	15
BP	GO:0006360	transcription by RNA polymerase I	17/1622	63/14569	0.000386554	0.0187395	0.0163963	HEATR1/SPTY2D1/DDX11/BNC1/UBTF/SIRT7/POLR2E/WDR43/POLR1B/WDR75/NCL/ATF4/TCOF1/DEK/POLR1C/POLR2K/POLR1E	17
BP	GO:0009612	response to mechanical stimulus	38/1622	195/14569	0.00039973	0.018847	0.0164904	SLC2A1/GADD45A/ACTA1/ANKRD1/BAG3/BNIP3/FOSL1/POSTN/FOS/THBS1/TMEM87A/PKD1/ITGB3/COL1A1/SOX9/MBD2/GPI/FOSB/MAP3K2/CXCR4/TTN/GDF5/ITGA2/MAP1B/BMP6/EDN1/GCLC/FYN/CITED2/ANGPT2/TNFRSF10A/TRPA1/PLEC/IL33/PTCH1/HABP4/XPA/TNC	38
BP	GO:0060055	angiogenesis involved in wound healing	10/1622	27/14569	0.000402377	0.018847	0.0164904	ADIPOR2/CX3CL1/ITGB3/CXCR4/XBP1/GATA2/SLC12A2/VEGFA/SERPINE1/B4GALT1	10
BP	GO:0140694	non-membrane-bounded organelle assembly	63/1622	371/14569	0.000404199	0.018847	0.0164904	MRTO4/CEP85/STIL/SASS6/NEK7/CSRP1/CCSAP/ACTA1/ACTN2/SYNPO2L/ANKRD1/SMC3/BICD1/DAZAP2/CNOT2/CSRP2/ATXN2/CENPJ/LCP1/MZT1/CFL2/EIF5/HAUS2/CEP152/EDC3/MEF2A/ATXN2L/MIS12/ZNF207/NLE1/RPL38/CHMP1B/CIRBP/HAUS8/MPV17L2/HAUS5/NUP62/ALMS1/TTN/MAPRE1/YTHDF1/PWP2/DRG1/LIMD1/CHMP2B/RNF4/CEP135/BRIX1/PLK2/KIF2A/EDN1/TUBB/FBXO5/FSCN1/FLNC/ARHGEF10/CNOT7/DOCK5/SQLE/PLEC/BOP1/HAUS6/EIF1AX	63
BP	GO:0050684	regulation of mRNA processing	26/1622	117/14569	0.000410703	0.018847	0.0164904	WDR77/SF3B4/DHX9/CDC73/CELF2/PRPF19/SF1/HSPA8/MAGOHB/HNRNPA1/SFSWAP/ZFP36L1/NSRP1/PTBP1/CIRBP/HNRNPL/SRSF7/NCL/SRSF6/TRA2B/YTHDC1/RBM24/SRSF3/KHDRBS3/RBM10/RBM3	26
BP	GO:0051099	positive regulation of binding	26/1622	117/14569	0.000410703	0.018847	0.0164904	NGF/DHX9/TRIM6/CAPRIN2/DDX11/DAZAP2/RAN/DACT1/PKD1/ACD/CDT1/RARA/CEBPG/PLAUR/RALB/TRIB3/BMP2/STK4/RAPGEF2/HMGB2/PPP2CA/GMNN/CAV1/MET/RIPK2/DERL1	26
BP	GO:0002381	immunoglobulin production involved in immunoglobulin-mediated immune response	14/1622	47/14569	0.000415693	0.018847	0.0164904	MAD2L2/EXO1/EXOSC6/ATAD5/MSH2/MSH6/RIF1/HSPD1/NFKBIZ/HMCES/RNF168/TRAF3IP2/NBN/EXOSC3	14
BP	GO:1902895	positive regulation of miRNA transcription	14/1622	47/14569	0.000415693	0.018847	0.0164904	JUN/FOSL1/ETS1/HIF1A/FOS/BMP2/PDGFB/GATA2/EGR1/NR3C1/FOXO3/MYC/KLF4/APLN	14
BP	GO:0032200	telomere organization	31/1622	149/14569	0.000415818	0.018847	0.0164904	MAD2L2/RPA2/DCLRE1B/NEK7/EXO1/NAT10/FEN1/HNRNPA1/PTGES3/BRCA2/YY1/XRCC3/RAD51/BLM/TELO2/USP7/ACD/TERF2IP/RPA1/CCNE1/RUVBL2/RIF1/HAT1/ACTL6A/HNRNPD/EZH2/NBN/CCNE2/MYC/RECQL4/DKC1	31
BP	GO:0002702	positive regulation of production of molecular mediator of immune response	24/1622	105/14569	0.000436257	0.0194571	0.0170241	MAD2L2/MAPKAPK2/HK1/TRIM6/SEMA7A/IL4R/EXOSC6/SLC7A5/ATAD5/TICAM1/GPI/MSH2/ARID5A/RIF1/FZD5/XBP1/WNT5A/HMCES/IL6/NOD1/DNAJB9/RIPK2/IL33/EXOSC3	24
BP	GO:0010595	positive regulation of endothelial cell migration	24/1622	105/14569	0.000436257	0.0194571	0.0170241	ETS1/HIF1A/AKT1/THBS1/MAP2K3/ITGB3/MAP3K3/GPI/ROCK2/RHOB/HMOX1/PDGFB/WNT5A/GATA2/PLK2/FGF1/EDN1/VEGFA/NUS1/MET/ADGRA2/FGFR1/TEK/ANXA1	24
BP	GO:0033120	positive regulation of RNA splicing	12/1622	37/14569	0.000449299	0.0198797	0.0173939	WDR77/SF3B4/PRPF19/HSPA8/SRSF1/CIRBP/NCL/TRA2B/RBM22/HABP4/SETX/RBM3	12
BP	GO:0051028	mRNA transport	26/1622	118/14569	0.00047203	0.020721	0.01813	DHX9/NUP160/MAGOHB/HNRNPA1/NUP107/NUP37/ZFP36L1/SRSF1/NUP85/EIF4A3/ALYREF/NUP62/SRSF7/NUP35/NXT1/RAE1/SEC13/SLBP/YTHDC1/NUP54/SRSF3/NUP43/POM121/POM121C/PEG10/NUP214	26
BP	GO:0040029	epigenetic regulation of gene expression	37/1622	190/14569	0.00047987	0.0209006	0.0182871	PADI2/DIRAS3/EPC1/HELLS/SPTY2D1/KANSL2/SMARCD1/HMGA2/TDG/METTL3/BAZ1A/USP7/CENPV/EIF1/KAT7/METTL23/SIRT7/MBD2/LMNB2/UHRF1/DNMT1/KLF2/TRIM28/TET3/RIF1/HAT1/ZNF335/RNF168/YTHDC1/JARID2/TRIM27/EZH2/MYC/POLE3/WDR5/SUV39H1/RLIM	37
BP	GO:0002440	production of molecular mediator of immune response	35/1622	177/14569	0.000502032	0.0216963	0.0189834	MAD2L2/MAPKAPK2/EXO1/HK1/TRIM6/YY1/SEMA7A/IL4R/EXOSC6/SLC7A5/ATAD5/TICAM1/GPI/AXL/MSH2/MSH6/ARID5A/RIF1/HSPD1/FZD5/XBP1/WNT5A/NFKBIZ/HMCES/RNF168/UBE2J1/TRAF3IP2/IL6/NOD1/RABGEF1/DNAJB9/RIPK2/NBN/IL33/EXOSC3	35
BP	GO:0015931	nucleobase-containing compound transport	40/1622	211/14569	0.000511535	0.0217904	0.0190657	SLC25A33/DHX9/TOMM20/NUP160/MAGOHB/HNRNPA1/NUP107/SLC35E3/CPSF6/NUP37/ATXN2/RAN/ZFP36L1/SRSF1/NUP85/EIF4A3/ALYREF/EPG5/LRRC8E/NUP62/SRSF7/SSB/NUP35/NXT1/RAE1/SEC13/SLC33A1/SLBP/YTHDC1/NUP54/SLC25A4/SRSF3/XPO5/SLC29A1/NUP43/POM121/POM121C/PEG10/SLC25A25/NUP214	40
BP	GO:0072001	renal system development	53/1622	302/14569	0.000512026	0.0217904	0.0190657	ID3/NOTCH2/HELLS/ILK/NUP160/KCNJ8/NUP107/APAF1/FBN1/PKD1/HS3ST3A1/HS3ST3B1/NLE1/RARA/WNK4/ITGB3/NOG/SOX9/NUP85/GREB1L/BCL2/ODC1/SDC1/GLI2/BMP2/LIF/PDGFB/WNT5A/SEC61A1/PLXND1/NPHP3/MME/TIPARP/SLIT2/FOXD1/MEF2C/EGR1/FGF1/BMP6/VEGFA/TRAF3IP2/PDGFA/BMPER/PODXL/EZH2/ANGPT2/GDF6/HAS2/MYC/TEK/GCNT1/PTCH1/TGFBR1	53
BP	GO:0042149	cellular response to glucose starvation	14/1622	48/14569	0.000527496	0.0220748	0.0193145	SESN2/SLC2A1/SH3GLB1/HNRNPA1/NUAK1/SLC7A5/BCL2/XBP1/ATF4/FOXO3/UPP1/ASNS/HSPA5/SUV39H1	14
BP	GO:0001892	embryonic placenta development	20/1622	82/14569	0.000528057	0.0220748	0.0193145	EGLN1/ADM/E2F7/TMED2/HIF1A/ZFP36L1/AKT1/NR2F2/PKD1/GGNBP2/SOCS3/TRIM28/FZD5/STK4/SNAI1/LIF/PDGFB/GATA2/RSPO3/CITED2	20
BP	GO:0042532	negative regulation of tyrosine phosphorylation of STAT protein	6/1622	11/14569	0.000530587	0.0220748	0.0193145	SOCS1/GGNBP2/SOCS3/NF2/PPP2CA/CAV1	6
BP	GO:0007093	mitotic cell cycle checkpoint signaling	28/1622	132/14569	0.000559596	0.0230033	0.020127	MAD2L2/RPA2/CLSPN/PLK3/ORC1/DTL/SDE2/BUB3/MUS81/XRCC3/TICRR/BLM/RFWD3/TAOK1/ZNF207/CDC6/PSMG2/RBBP8/MSH2/DONSON/DYNC1LI1/TOPBP1/PLK2/SPDL1/DUSP1/MDC1/IER3/NBN	28
BP	GO:0035335	peptidyl-tyrosine dephosphorylation	10/1622	28/14569	0.000563987	0.0230033	0.020127	PTPRF/DUSP10/DUSP5/PTPRJ/PTPRB/DUSP6/PTPN18/DUSP18/DUSP1/PTPN12	10
BP	GO:0010720	positive regulation of cell development	67/1622	405/14569	0.000565284	0.0230033	0.020127	SPEN/MACF1/NGF/NOTCH2/DUSP10/EGR2/EIF4G2/KRAS/CAPRIN2/SMARCD1/KITLG/PPP1CC/NIN/HIF1A/ZFP36L1/FOS/DICER1/RASGRP1/SEMA7A/BNC1/KLHL25/TBC1D24/SOCS1/IL4R/CX3CL1/CBFB/SLC7A5/TRPV2/RARA/BCL2/TNFSF9/S1PR2/AXL/GLI2/CXCR4/BMP2/TGM2/ZNF335/RUNX1/XBP1/LIF/NFKBIZ/HCLS1/PLXND1/MME/ACTL6A/ETV5/SLIT2/IL7R/MAP1B/VCAN/PPARGC1B/VEGFA/FOXO3/IL6/CAMK2B/SMURF1/RELN/PLXNA4/RHEB/XRCC2/RIPK2/TRIB1/IL33/ANXA1/CDKL5/L1CAM	67
BP	GO:0048024	regulation of mRNA splicing, via spliceosome	22/1622	95/14569	0.000614661	0.0248314	0.0217265	WDR77/SF3B4/CELF2/PRPF19/SF1/HSPA8/HNRNPA1/SFSWAP/NSRP1/PTBP1/CIRBP/HNRNPL/SRSF7/NCL/SRSF6/TRA2B/YTHDC1/RBM24/SRSF3/KHDRBS3/RBM10/RBM3	22
BP	GO:0000956	nuclear-transcribed mRNA catabolic process	25/1622	114/14569	0.000647302	0.0257765	0.0225534	MRTO4/DHX9/NANOS1/DCPS/MAGOHB/CNOT2/EXOSC8/DIS3/ZFP36L1/EDC3/EXOSC6/EIF4A3/SMG9/DHX34/SSB/HNRNPD/PELO/ETF1/HNRNPAB/SYNCRIP/HBS1L/CNOT7/ZCCHC7/EXOSC3/EXOSC2	25
BP	GO:0051053	negative regulation of DNA metabolic process	25/1622	114/14569	0.000647302	0.0257765	0.0225534	MAD2L2/AUNIP/S100A11/GTPBP4/ANKRD1/NAT10/OTUB1/RNF169/HNRNPA1/HMGA2/BLM/ACD/TERF2IP/CDT1/CDC6/TRIM28/MSH2/MSH6/RIF1/GMNN/FBXO5/DNAJC2/NBN/FANCB/KLHL15	25
BP	GO:0061013	regulation of mRNA catabolic process	34/1622	173/14569	0.000672048	0.0265721	0.0232495	HNRNPR/PABPC4/DHX9/MAPKAPK2/LARP4B/NANOS1/PRR5L/DCPS/MAGOHB/CNOT2/EXOSC8/DIS3/METTL3/ZFP36L1/AKT1/FUS/EIF4A3/CIRBP/DHX34/ROCK2/FASTKD5/E2F1/YTHDF1/GTPBP1/PRKCD/HNRNPD/HNRNPAB/RBM24/SYNCRIP/TRAF3IP2/CNOT7/EXOSC3/EXOSC2/RBM10	34
BP	GO:0002064	epithelial cell development	36/1622	187/14569	0.000709073	0.0273947	0.0239692	EPHA2/CLIC4/NOTCH2/ROBO4/FNDC3A/HIF1A/AKT1/RARA/SOX9/S1PR2/SIPA1L3/MYADM/ROCK2/SDC1/FOSL2/SLC4A5/CXCR4/FZD5/TBC1D20/PDGFB/ATF4/WNT5A/FLNB/GATA2/ARHGEF26/CLOCK/RAPGEF2/PDE4D/BMP6/VEGFA/MET/PODXL/RHEB/STC1/PLEC/B4GALT1	36
BP	GO:1990823	response to leukemia inhibitory factor	22/1622	96/14569	0.000715103	0.0273947	0.0239692	SRM/PADI2/PFKP/HELLS/CTBP2/TRIM25/SOCS3/RNMT/RNF125/RNF138/FOSL2/SRSF7/KDM3A/RIF1/NUP35/NCL/GFPT2/JARID2/SRSF3/BCLAF1/KLF4/PIGA	22
BP	GO:0002204	somatic recombination of immunoglobulin genes involved in immune response	13/1622	44/14569	0.000722335	0.0273947	0.0239692	MAD2L2/EXO1/EXOSC6/ATAD5/MSH2/MSH6/RIF1/HSPD1/NFKBIZ/HMCES/RNF168/NBN/EXOSC3	13
BP	GO:0002208	somatic diversification of immunoglobulins involved in immune response	13/1622	44/14569	0.000722335	0.0273947	0.0239692	MAD2L2/EXO1/EXOSC6/ATAD5/MSH2/MSH6/RIF1/HSPD1/NFKBIZ/HMCES/RNF168/NBN/EXOSC3	13
BP	GO:0031297	replication fork processing	13/1622	44/14569	0.000722335	0.0273947	0.0239692	MUS81/DDX11/BRCA2/FANCM/RAD51/BLM/RFWD3/ALYREF/RBBP8/DONSON/MMS22L/NBN/TONSL	13
BP	GO:0045190	isotype switching	13/1622	44/14569	0.000722335	0.0273947	0.0239692	MAD2L2/EXO1/EXOSC6/ATAD5/MSH2/MSH6/RIF1/HSPD1/NFKBIZ/HMCES/RNF168/NBN/EXOSC3	13
BP	GO:0001893	maternal placenta development	11/1622	34/14569	0.000790574	0.0295802	0.0258814	VDR/TMED2/PARP2/AKT1/NR2F2/TPPP3/LIF/SPP1/CITED2/STC1/NDP	11
BP	GO:0051154	negative regulation of striated muscle cell differentiation	11/1622	34/14569	0.000790574	0.0295802	0.0258814	RGS4/RGS2/DKK1/BHLHE41/TMEM119/YY1/CTDP1/FZD7/BMP2/XBP1/EZH2	11
BP	GO:2000045	regulation of G1/S transition of mitotic cell cycle	31/1622	155/14569	0.000839165	0.031189	0.0272891	RPA2/PLK3/STIL/SASS6/CDC73/SDE2/SMARCD1/E2F7/BCL7A/CENPJ/TFDP1/DACT1/AKT1/CYP1A1/PKD1/RFWD3/CDC6/BCL2/E2F1/RBL1/ACTL6A/PLK2/PPP2CA/LSM11/TMEM14B/INHBA/BCL7B/EZH2/MTBP/ANXA1/KLF4	31
BP	GO:0009123	nucleoside monophosphate metabolic process	18/1622	73/14569	0.000857987	0.0316773	0.0277163	AK2/CMPK1/AK4/AK5/DPYD/UCK2/AMPD3/PFAS/CAD/GART/GMPS/PAICS/DCK/NT5E/UPP1/PRPS2/PRPS1/HPRT1	18
BP	GO:0060562	epithelial tube morphogenesis	54/1622	317/14569	0.000940167	0.0344831	0.0301713	EPHA2/CLIC4/STIL/NOTCH2/ILK/ADM/TULP3/KRAS/VDR/APAF1/TBX3/TMED2/STARD13/HIF1A/MTHFD1/PKD1/HS3ST3A1/HS3ST3B1/RARA/WNK4/NOG/GNA13/SOX9/GREB1L/BCL2/RHOB/PPP3R1/GLI2/CXCR4/BMP2/STK4/CELSR1/WNT5A/PLXND1/NPHP3/OPA1/SLIT2/CASP3/ADAMTS12/FOXD1/MEF2C/FGF1/NR3C1/EDN1/BRD2/VEGFA/CITED2/MET/PODXL/CTHRC1/MYC/PTCH1/TNC/NRARP	54
BP	GO:0034655	nucleobase-containing compound catabolic process	65/1622	398/14569	0.000955911	0.0348314	0.0304761	ACOT7/MRTO4/HNRNPR/PABPC4/DPYD/DHX9/MAPKAPK2/LARP4B/NANOS1/AMPD3/PRR5L/FEN1/MUS81/DCPS/MAGOHB/CNOT2/APAF1/TDG/ZCCHC8/EXOSC8/DIS3/RNASE3/METTL3/ZFP36L1/DICER1/AKT1/EDC3/DCTPP1/FUS/EXOSC6/ZC3H18/EIF4A3/CIRBP/NUDT19/SMG9/DHX34/ROCK2/SSB/FASTKD5/E2F1/YTHDF1/GTPBP1/PRKCD/HNRNPD/LSM6/PELO/PDE4D/ETF1/HNRNPAB/RBM24/NT5E/SYNCRIP/TRAF3IP2/HBS1L/IL6/UPP1/NEIL2/CNOT7/ZCCHC7/EXOSC3/EXOSC2/RBM10/NUDT11/HPRT1/D…	65
BP	GO:0051098	regulation of binding	43/1622	239/14569	0.000993234	0.0358025	0.0313257	MAD2L2/PTPRF/JUN/NGF/DHX9/GTPBP4/DKK1/TRIM6/CAPRIN2/DDX11/DAZAP2/DDIT3/HMGA2/ATP2A2/RAN/GEMIN2/DACT1/AKT1/PKD1/ACD/CDT1/RARA/NOG/CEBPG/PLAUR/RALB/TRIB3/BMP2/E2F1/STK4/SUMO3/PDGFB/XIRP1/PRKCD/RAPGEF2/HMGB2/PPP2CA/GMNN/CAV1/MET/RIPK2/DERL1/HABP4	43
BP	GO:0000466	maturation of 5.8S rRNA from tricistronic rRNA transcript (SSU-rRNA, 5.8S rRNA, LSU-rRNA)	9/1622	25/14569	0.000995532	0.0358025	0.0313257	UTP20/EXOSC8/ERI2/KRI1/ERI1/BOP1/RCL1/EXOSC3/EXOSC2	9
BP	GO:0048545	response to steroid hormone	50/1622	289/14569	0.00100682	0.0358025	0.0313257	PADI2/ACTA1/GOT1/ADM/FOSL1/HSPA8/PTGES3/CNOT2/NCOR2/RAN/RNF6/PCK2/PTGER2/ZFP36L1/FOS/UBE3A/THBS1/NR1D1/COL1A1/BCL2/GPI/FOSB/SDC1/CAD/FOSL2/LBH/KDM3A/STK39/YWHAH/SLIT2/CLOCK/SPP1/PGRMC2/NR3C2/SH3RF1/HMGB2/CASP3/NR3C1/PPARGC1B/BMP6/EDN1/SGK1/IL6/INHBA/CLDN4/CAV1/STC1/FBXO32/KDM4C/ANXA1	50
BP	GO:0006405	RNA export from nucleus	20/1622	86/14569	0.00100825	0.0358025	0.0313257	DHX9/NUP160/MAGOHB/HNRNPA1/NUP107/CPSF6/RAN/NUP85/EIF4A3/ALYREF/NUP62/SSB/NXT1/RAE1/YTHDC1/SRSF3/XPO5/POM121/POM121C/NUP214	20
BP	GO:0044774	mitotic DNA integrity checkpoint signaling	19/1622	80/14569	0.00101923	0.0359634	0.0314665	RPA2/CLSPN/PLK3/ORC1/DTL/SDE2/MUS81/TICRR/BLM/RFWD3/TAOK1/CDC6/MSH2/DONSON/TOPBP1/PLK2/MDC1/IER3/NBN	19
BP	GO:0016447	somatic recombination of immunoglobulin gene segments	14/1622	51/14569	0.0010272	0.0360167	0.0315131	MAD2L2/EXO1/YY1/EXOSC6/ATAD5/MSH2/MSH6/RIF1/HSPD1/NFKBIZ/HMCES/RNF168/NBN/EXOSC3	14
BP	GO:0000723	telomere maintenance	29/1622	144/14569	0.00108348	0.0377525	0.0330319	MAD2L2/RPA2/DCLRE1B/NEK7/EXO1/NAT10/FEN1/HNRNPA1/PTGES3/BRCA2/YY1/XRCC3/RAD51/BLM/TELO2/USP7/ACD/TERF2IP/RPA1/CCNE1/RUVBL2/RIF1/ACTL6A/HNRNPD/NBN/CCNE2/MYC/RECQL4/DKC1	29
BP	GO:0009611	response to wounding	77/1622	491/14569	0.00114383	0.0396078	0.0346552	MACF1/PABPC4/PTPRF/F3/NOTCH2/CSRP1/PLAU/BNIP3/HRAS/ILK/CD59/AHNAK/FOSL1/TSKU/ADIPOR2/VWF/DDIT3/SH2B3/DGKH/HIF1A/ZFP36L1/THBS1/FGF7/CX3CL1/ITGB3/NOG/DGKE/GNA13/CHMP1B/BCL2/SERPINB2/AXL/PLAUR/BLOC1S3/INHBB/CXCR4/FZD7/FERMT1/SRSF6/XBP1/HMOX1/PDGFB/ARL8B/CSPG5/PRKCD/WNT5A/CHMP2B/DCBLD2/NFKBIZ/GATA2/ADRA2C/ARHGAP24/SPP1/CASP3/ITGA2/MAP1B/F2RL2/NREP/SLC12A2/HBEGF/FGF1/EDN1/VEGFA/PDGFA/IL6/CLDN4/SERPINE…	77
BP	GO:0014910	regulation of smooth muscle cell migration	16/1622	63/14569	0.00116352	0.0397953	0.0348192	S100A11/PLAU/POSTN/ITGB3/GNA13/BCL2/PDGFB/SLIT2/ITGA2/MEF2C/PDGFA/IGFBP3/SERPINE1/DOCK5/HAS2/TRIB1	16
BP	GO:0070301	cellular response to hydrogen peroxide	16/1622	63/14569	0.00116352	0.0397953	0.0348192	NET1/PPIF/BNIP3/KLF2/AXL/RHOB/ANKZF1/OSER1/PRKCD/EDN1/FYN/IL6/EZH2/TRPA1/ANXA1/SETX	16
BP	GO:0071260	cellular response to mechanical stimulus	17/1622	69/14569	0.00119316	0.0405603	0.0354885	SLC2A1/GADD45A/ANKRD1/BAG3/BNIP3/TMEM87A/ITGB3/COL1A1/SOX9/MAP3K2/ITGA2/BMP6/GCLC/TNFRSF10A/PLEC/IL33/HABP4	17
BP	GO:0000018	regulation of DNA recombination	23/1622	106/14569	0.00121703	0.0411208	0.035979	MAD2L2/RPA2/EPC1/YEATS4/RAD51/BLM/FUS/EXOSC6/TERF2IP/ATAD5/ALYREF/RUVBL2/MSH2/MSH6/EPC2/RIF1/HMCES/ACTL6A/IL7R/FIGNL1/EXOSC3/FANCB/KLHL15	23
BP	GO:0046033	AMP metabolic process	8/1622	21/14569	0.00124275	0.0413066	0.0361415	AK2/AK4/AMPD3/PFAS/GART/PAICS/NT5E/HPRT1	8
BP	GO:0046426	negative regulation of receptor signaling pathway via JAK-STAT	8/1622	21/14569	0.00124275	0.0413066	0.0361415	SOCS2/SH2B3/SOCS1/GGNBP2/SOCS3/NF2/PPP2CA/CAV1	8
BP	GO:0048285	organelle fission	69/1622	432/14569	0.00124475	0.0413066	0.0361415	MAD2L2/CDC42/CEP85/RAD54L/CCSAP/MASTL/SMC3/BUB3/BNIP3/CDCA5/MUS81/BANF1/NCAPD3/FOXJ2/RAN/BRCA2/MZT1/CHAMP1/FANCM/XRCC3/RAD51/PKMYT1/CDT1/FANCA/MIS12/NDEL1/ZNF207/MYO19/P3H4/PSMC3IP/BRIP1/SIRT7/CHMP1B/PSMG2/CTDP1/AKAP8/CCNE1/NUP62/UBE2S/TTN/NSFL1C/MAPRE1/DSN1/USP16/RANBP1/LIF/MTFP1/DRG1/PDGFB/NCAPH2/DYNC1LI1/WNT5A/CHMP2B/TMCC1/OPA1/KIF2A/SPDL1/DUSP1/EDN1/MTFR2/FBXO5/RPS6KA2/FIGNL1/ARHGEF10/MYBL1/C…	69
BP	GO:0044706	multi-multicellular organism process	36/1622	193/14569	0.00128336	0.0422877	0.037	HSPG2/PITHD1/SLC2A1/RGS2/ADM/FOSL1/VDR/ACVR1B/TMED2/PARP2/FOS/AKT1/CYP1A1/NR2F2/ADCY7/TPPP3/RARA/ITGB3/SMURF2/BCL2/FOSB/TRIM28/CAD/POLR1B/LIF/MAFF/SPP1/ITGA2/EDN1/VEGFA/CITED2/CLDN4/ANGPT2/STC1/B4GALT1/NDP	36
BP	GO:0071496	cellular response to external stimulus	53/1622	314/14569	0.00128949	0.0422877	0.037	SESN2/SLC2A1/GADD45A/SH3GLB1/ATF3/ANKRD1/BAG3/BNIP3/FOSL1/HSPA8/VDR/HNRNPA1/NUAK1/POSTN/FOS/TMEM87A/DCTPP1/SLC7A5/ADORA2B/ITGB3/COL1A1/BRIP1/WIPI1/SOX9/WDR45B/BCL2/AXL/RALB/INHBB/MAP3K2/MN1/XBP1/ATF4/SEC13/DAP/ITGA2/BMP6/GCLC/FOXO3/MIOS/UPP1/ASNS/RHEB/LPL/TNFRSF10A/SNAI2/PLEC/IL33/HABP4/TNC/HSPA5/SUV39H1/STK26	53
BP	GO:0001837	epithelial to mesenchymal transition	31/1622	159/14569	0.00129823	0.0423254	0.0370329	MAD2L2/TRIM62/NOLC1/HMGA2/TBX3/HIF1A/VASN/TGFB1I1/COL1A1/TMEM100/NOG/SOX9/SPRED3/TRIM28/ROCK2/PPP3R1/POLR1B/BMP2/SNAI1/WNT5A/KBTBD8/PPP2CA/TCOF1/HNRNPAB/EDN1/IL6/EZH2/FGFR1/SNAI2/HAS2/TGFBR1	31
BP	GO:1990830	cellular response to leukemia inhibitory factor	21/1622	94/14569	0.00132199	0.0424177	0.0371137	SRM/PADI2/PFKP/HELLS/CTBP2/TRIM25/SOCS3/RNMT/RNF125/RNF138/SRSF7/KDM3A/RIF1/NUP35/NCL/GFPT2/JARID2/SRSF3/BCLAF1/KLF4/PIGA	21
BP	GO:0043405	regulation of MAP kinase activity	26/1622	126/14569	0.00132612	0.0424177	0.0371137	RGS2/DUSP10/DKK1/HRAS/PTPRJ/FLT1/RASGRP1/THBS1/KSR1/CDK12/TRIB3/BMP2/PDGFB/NEK10/PRKCD/WNT5A/PAQR3/PDGFC/FGF1/DUSP1/EDN1/VEGFA/PDGFA/EZH2/FGFR1/TRIB1	26
BP	GO:0002562	somatic diversification of immune receptors via germline recombination within a single locus	15/1622	58/14569	0.00134506	0.0424177	0.0371137	MAD2L2/EXO1/YY1/EXOSC6/ATAD5/MSH2/MSH6/RIF1/HSPD1/NFKBIZ/HMCES/RNF168/HMGB2/NBN/EXOSC3	15
BP	GO:0016444	somatic cell DNA recombination	15/1622	58/14569	0.00134506	0.0424177	0.0371137	MAD2L2/EXO1/YY1/EXOSC6/ATAD5/MSH2/MSH6/RIF1/HSPD1/NFKBIZ/HMCES/RNF168/HMGB2/NBN/EXOSC3	15
BP	GO:2000630	positive regulation of miRNA metabolic process	15/1622	58/14569	0.00134506	0.0424177	0.0371137	JUN/HRAS/FOSL1/ETS1/HIF1A/FOS/BMP2/PDGFB/GATA2/EGR1/NR3C1/FOXO3/MYC/KLF4/APLN	15
BP	GO:0036297	interstrand cross-link repair	11/1622	36/14569	0.00134671	0.0424177	0.0371137	DCLRE1B/FANCM/XRCC3/RAD51/RFWD3/FANCA/RNF168/FANCE/FANCC/XPA/FANCB	11
BP	GO:0032609	type II interferon production	20/1622	88/14569	0.00136435	0.042493	0.0371796	HRAS/DDIT3/RASGRP1/SLC7A5/RARA/CEBPG/AXL/ARID5A/HSPD1/FZD5/PRNP/WNT5A/IL12A/PDE4D/TRIM27/INHBA/RIPK2/CD274/PDCD1LG2/IL33	20
BP	GO:0032649	regulation of type II interferon production	20/1622	88/14569	0.00136435	0.042493	0.0371796	HRAS/DDIT3/RASGRP1/SLC7A5/RARA/CEBPG/AXL/ARID5A/HSPD1/FZD5/PRNP/WNT5A/IL12A/PDE4D/TRIM27/INHBA/RIPK2/CD274/PDCD1LG2/IL33	20
BP	GO:0000280	nuclear division	63/1622	389/14569	0.00140413	0.0434889	0.038051	MAD2L2/CDC42/CEP85/RAD54L/CCSAP/MASTL/SMC3/BUB3/CDCA5/MUS81/BANF1/NCAPD3/FOXJ2/RAN/BRCA2/MZT1/CHAMP1/FANCM/XRCC3/RAD51/PKMYT1/CDT1/FANCA/MIS12/NDEL1/ZNF207/P3H4/PSMC3IP/BRIP1/SIRT7/CHMP1B/PSMG2/CTDP1/AKAP8/CCNE1/NUP62/UBE2S/TTN/NSFL1C/MAPRE1/DSN1/USP16/RANBP1/LIF/DRG1/PDGFB/NCAPH2/DYNC1LI1/WNT5A/CHMP2B/KIF2A/SPDL1/DUSP1/EDN1/FBXO5/RPS6KA2/FIGNL1/ARHGEF10/MYBL1/CCNE2/MTBP/RMI1/C9orf78	63
BP	GO:0051168	nuclear export	31/1622	160/14569	0.00144244	0.0443877	0.0388374	DHX9/EGR2/BAG3/NUP160/MAGOHB/HNRNPA1/NUP107/CPSF6/RAN/CTDSPL2/PKD1/NUP85/EIF4A3/ALYREF/SIRT7/NUP62/SSB/NXT1/CSE1L/RAE1/YTHDC1/SDAD1/RBM22/SRSF3/XPO5/LTV1/POM121/POM121C/SMURF1/ANP32B/NUP214	31
BP	GO:0000291	nuclear-transcribed mRNA catabolic process, exonucleolytic	7/1622	17/14569	0.00148092	0.0443877	0.0388374	DCPS/EXOSC8/DIS3/EXOSC6/CNOT7/EXOSC3/EXOSC2	7
BP	GO:0006735	NADH regeneration	7/1622	17/14569	0.00148092	0.0443877	0.0388374	ENO1/PFKP/HK1/TPI1/ENO2/PFKL/PGK1	7
BP	GO:0036003	positive regulation of transcription from RNA polymerase II promoter in response to stress	7/1622	17/14569	0.00148092	0.0443877	0.0388374	ATF3/DDIT3/HIF1A/KLF2/ATF4/VEGFA/HSPA5	7
BP	GO:0061621	canonical glycolysis	7/1622	17/14569	0.00148092	0.0443877	0.0388374	ENO1/PFKP/HK1/TPI1/ENO2/PFKL/PGK1	7
BP	GO:0061718	glucose catabolic process to pyruvate	7/1622	17/14569	0.00148092	0.0443877	0.0388374	ENO1/PFKP/HK1/TPI1/ENO2/PFKL/PGK1	7
BP	GO:0034248	regulation of amide metabolic process	71/1622	451/14569	0.00157753	0.0470306	0.0411498	HNRNPR/SESN2/DHX9/RGS2/LARP4B/NOLC1/NANOS1/EIF4G2/NAT10/DCPS/CAPRIN2/CNOT2/ATXN2/TMED2/EXOSC8/DIS3/DNAJC3/METTL3/ZFP36L1/EIF5/AKT1/THBS1/KLHL25/TRAP1/ORMDL3/RARA/EIF1/RPL38/EIF4A3/CIRBP/DUS3L/ILF3/MPV17L2/ROCK2/SSB/PDK1/NCL/PASK/PRNP/YTHDF1/USP16/ATF4/LIMD1/PRKCD/KBTBD8/TRMT10C/CNBP/CPEB2/HNRNPD/CASP3/DAP/PELO/ITGA2/ETF1/TCOF1/GEMIN5/RBM24/NHLRC1/SYNCRIP/FOXO3/HBS1L/RMND1/IL6/EIF4H/CNOT7/EIF4EBP1…	71
BP	GO:0006596	polyamine biosynthetic process	6/1622	13/14569	0.00161785	0.0473726	0.041449	SRM/ODC1/SMOX/AMD1/AZIN1/SMS	6
BP	GO:0043928	exonucleolytic catabolism of deadenylated mRNA	6/1622	13/14569	0.00161785	0.0473726	0.041449	DCPS/EXOSC8/DIS3/CNOT7/EXOSC3/EXOSC2	6
BP	GO:0046184	aldehyde biosynthetic process	6/1622	13/14569	0.00161785	0.0473726	0.041449	DKK3/TPI1/KDM3A/BMP2/PDXK/BMP6	6
BP	GO:0070828	heterochromatin organization	19/1622	83/14569	0.00162564	0.0473726	0.041449	HELLS/SPTY2D1/HMGA2/BAZ1A/CENPV/MBD2/LMNB2/UHRF1/DNMT1/TRIM28/RIF1/HAT1/SNAI1/SETD7/JARID2/EZH2/MYC/POLE3/SUV39H1	19
BP	GO:0019439	aromatic compound catabolic process	70/1622	444/14569	0.00163149	0.0473726	0.041449	ACOT7/MRTO4/HNRNPR/PABPC4/DPYD/DHX9/MAPKAPK2/LARP4B/NANOS1/AMPD3/PRR5L/FEN1/MUS81/DCPS/MAGOHB/CNOT2/APAF1/TDG/ZCCHC8/EXOSC8/DIS3/RNASE3/METTL3/ZFP36L1/DICER1/AKT1/EDC3/CYP1A1/FAH/DCTPP1/FUS/EXOSC6/ZC3H18/EIF4A3/CIRBP/NUDT19/SMG9/DHX34/ROCK2/TET3/SSB/FASTKD5/E2F1/YTHDF1/HMOX1/GTPBP1/PRKCD/QDPR/HNRNPD/LSM6/PELO/PDE4D/ETF1/HNRNPAB/RBM24/NT5E/SYNCRIP/TRAF3IP2/HBS1L/IL6/UPP1/NEIL2/CNOT7/ZCCHC7/EXOSC3/…	70
BP	GO:1902806	regulation of cell cycle G1/S phase transition	33/1622	175/14569	0.00165799	0.0478928	0.0419042	RPA2/PLK3/STIL/SASS6/METTL13/CDC73/SDE2/SMARCD1/E2F7/BCL7A/CENPJ/TFDP1/DACT1/AKT1/CYP1A1/PKD1/RFWD3/CDC6/BCL2/E2F1/RBL1/MN1/ACTL6A/PLK2/PPP2CA/LSM11/TMEM14B/INHBA/BCL7B/EZH2/MTBP/ANXA1/KLF4	33
BP	GO:0002312	B cell activation involved in immune response	17/1622	71/14569	0.00167157	0.048036	0.0420295	MAD2L2/NOTCH2/EXO1/EXOSC6/ATAD5/MSH2/MSH6/RIF1/HSPD1/XBP1/NFKBIZ/HMCES/RNF168/LFNG/IL6/NBN/EXOSC3	17
BP	GO:0001889	liver development	26/1622	128/14569	0.00168146	0.0480726	0.0420616	NOTCH2/E2F7/TBX3/PCK2/ARF6/CYP1A1/PKD1/SLC7A5/RARA/SRSF1/SOX9/CEBPG/CAD/XBP1/NPHP3/HNRNPD/ITGA2/FGF1/JARID2/SEC63/CITED2/IL6/MET/EZH2/ANXA1/PTCH1	26
CC	GO:0098687	chromosomal region	83/1680	345/15220	3.39774e-12	2.12359e-09	1.93135e-09	RPA2/PLK3/ORC1/DCLRE1B/CDC73/PPP2R5A/HELLS/SMC3/BUB3/NAT10/NUP160/FEN1/CDCA5/NCAPD3/SMARCD1/ATF7/PTGES3/NUP107/PPP1R12A/NUP37/PPP1CC/BRCA2/CHAMP1/BAZ1A/XRCC3/RAD51/BLM/TELO2/ACD/TERF2IP/CENPN/CDT1/RPA1/MIS12/NDEL1/CENPV/ZNF207/KAT7/NUP85/ALYREF/CHMP1B/DNMT1/POLD1/CENPO/MSH2/MCM6/RIF1/SSB/HAT1/ORC2/DSN1/SNAI1/MIS18A/SUMO3/MCM5/SEC13/DYNC1LI1/CHMP2B/MCM2/ACTL6A/POLR2B/CENPU/PLK2/PPP2CA/SPDL1/CENPQ/…	83
CC	GO:0005657	replication fork	28/1680	63/15220	1.69471e-11	5.29598e-09	4.81656e-09	RPA2/MCM10/POLA2/MUS81/POLD3/PRIM1/RFC5/RFC3/WDHD1/XRCC3/BLM/RPA1/UHRF1/DNMT1/POLD1/DONSON/RAD18/HMCES/RFC4/MCM3/PRIM2/MMS22L/POLD2/RFC2/XRCC2/NBN/TONSL/POLA1	28
CC	GO:0000228	nuclear chromosome	56/1680	212/15220	2.81844e-10	5.87175e-08	5.34021e-08	RPA2/ORC1/JUN/DHX9/MCM10/SMC3/POLA2/MUS81/POLD3/NCAPD3/PRIM1/HMGA2/CPSF6/POLE/BRCA2/BAZ1A/POLE2/WDHD1/YY1/RAD51/BLM/ORC6/GINS3/TERF2IP/GINS2/RPA1/P3H4/PSMC3IP/SIRT7/BRD4/RUVBL2/POLD1/MCM6/TTN/ORC2/GINS1/CDC45/MCM5/NCAPH2/MCM2/TOPBP1/ACTL6A/MCM3/PRIM2/MMS22L/POLD2/FIGNL1/ORC5/GINS4/MCM4/CHRAC1/TONSL/POLE3/SETX/POLA1/SUV39H1	56
CC	GO:0071162	CMG complex	10/1680	11/15220	2.59597e-09	4.05621e-07	3.68902e-07	GINS3/GINS2/MCM6/GINS1/CDC45/MCM5/MCM2/MCM3/GINS4/MCM4	10
CC	GO:0042575	DNA polymerase complex	13/1680	19/15220	4.94063e-09	6.17578e-07	5.61671e-07	MAD2L2/POLA2/POLD3/PRIM1/POLE/POLE2/POLD1/MCM3/PRIM2/POLD2/CHRAC1/POLE3/POLA1	13
CC	GO:0030894	replisome	11/1680	15/15220	2.57237e-08	2.67955e-06	2.43698e-06	RPA2/POLA2/POLD3/PRIM1/RPA1/POLD1/DONSON/MCM3/PRIM2/POLD2/POLA1	11
CC	GO:0031261	DNA replication preinitiation complex	10/1680	13/15220	5.47095e-08	4.27418e-06	3.88726e-06	GINS3/GINS2/MCM6/GINS1/CDC45/MCM5/MCM2/MCM3/GINS4/MCM4	10
CC	GO:0043601	nuclear replisome	10/1680	13/15220	5.47095e-08	4.27418e-06	3.88726e-06	RPA2/POLA2/POLD3/PRIM1/RPA1/POLD1/MCM3/PRIM2/POLD2/POLA1	10
CC	GO:0000775	chromosome, centromeric region	51/1680	220/15220	1.80242e-07	1.25168e-05	1.13837e-05	PLK3/PPP2R5A/HELLS/SMC3/BUB3/NUP160/CDCA5/NCAPD3/SMARCD1/NUP107/PPP1R12A/NUP37/PPP1CC/CHAMP1/BAZ1A/CENPN/CDT1/MIS12/NDEL1/CENPV/ZNF207/KAT7/NUP85/CHMP1B/DNMT1/CENPO/ORC2/DSN1/SNAI1/MIS18A/SUMO3/SEC13/DYNC1LI1/CHMP2B/ACTL6A/CENPU/PLK2/PPP2CA/SPDL1/CENPQ/NUP43/EZH2/DSCC1/MTBP/CHRAC1/UHRF2/KDM4C/POLE3/C9orf78/SUV39H1/ERCC6L	51
CC	GO:0043596	nuclear replication fork	15/1680	34/15220	9.94308e-07	6.21442e-05	5.65185e-05	RPA2/MCM10/POLA2/MUS81/POLD3/PRIM1/WDHD1/RPA1/POLD1/MCM3/PRIM2/MMS22L/POLD2/TONSL/POLA1	15
CC	GO:0000781	chromosome, telomeric region	35/1680	138/15220	1.69434e-06	9.62691e-05	8.75542e-05	RPA2/ORC1/DCLRE1B/CDC73/NAT10/FEN1/ATF7/PTGES3/PPP1CC/BRCA2/XRCC3/RAD51/BLM/TELO2/ACD/TERF2IP/RPA1/ALYREF/POLD1/MSH2/MCM6/RIF1/SSB/HAT1/ORC2/MCM5/MCM2/POLR2B/MCM3/ORC5/EZH2/MCM4/NBN/RECQL4/SETX	35
CC	GO:0005819	spindle	73/1680	392/15220	4.65647e-06	0.000242525	0.00022057	KLHL21/TMEM201/MAD2L2/CDC42/AUNIP/CEP85/PLK3/CDC7/ARHGEF2/NEK7/ARL8A/CCSAP/CEP170/SMC3/PRPF19/DDX11/LATS2/MZT1/CHAMP1/NIN/CALM1/EML1/AKT1/KATNBL1/HAUS2/CYLD/TUBB3/MIS12/NDEL1/CENPV/ZNF207/TADA2A/CDC6/NUP85/MTCL1/CHMP1B/CTDP1/HAUS8/HAUS5/NUP62/ALMS1/RIF1/PKP4/MAPRE1/DSN1/RAE1/MICAL3/SPECC1L/ARL8B/DYNC1LI1/MAP4/RASSF1/KBTBD8/CHMP2B/TOPBP1/TBCCD1/PLK2/KIF2A/PPP2CA/NR3C1/SPDL1/TUBB2A/TUBB2B/TUBB/PTP4…	73
CC	GO:0001650	fibrillar center	33/1680	142/15220	2.40813e-05	0.00115775	0.00105295	YY1AP1/HEATR1/KLF6/HERC4/ANKRD1/NOLC1/BTBD10/FOXJ2/NUAK1/EXOSC8/PAK6/ORC6/UBTF/RNMT/TAF4B/FBL/WDR43/POLR1B/NOP58/NOP56/DSN1/SNAI1/RAE1/RAI14/TCOF1/TRIM27/POLR1C/CDCA7L/E2F5/MTDH/POLR1E/APEX2/DKC1	33
CC	GO:0005681	spliceosomal complex	40/1680	189/15220	3.63714e-05	0.00162372	0.00147673	HNRNPR/PPIH/PRPF38A/BCAS2/SF3B4/PRPF3/PRPF19/SF1/HSPA8/MAGOHB/HNRNPA1/ZCCHC8/WBP4/GEMIN2/SNRPA1/SF3B3/TXNL4B/SRSF1/EIF4A3/ALYREF/SNRPD1/CIRBP/HNRNPM/GPATCH1/HNRNPA3/NCL/RALY/SF3A1/CCDC12/TRA2B/DHX15/LSM6/FRG1/RBM22/HNRNPH1/SNRNP48/SYNCRIP/RHEB/C9orf78/RBM3	40
CC	GO:0030684	preribosome	26/1680	104/15220	4.60485e-05	0.00191869	0.001745	MRTO4/EBNA1BP2/DNTTIP2/WDR3/C1orf131/HEATR1/PDCD11/NAT10/UTP20/UTP6/AATF/RIOK3/KRI1/FBL/WDR43/WDR75/NOP58/NOP56/PWP2/RRP1/UTP3/WDR36/RPS12/LTV1/BOP1/RCL1	26
CC	GO:0090575	RNA polymerase II transcription regulator complex	45/1680	229/15220	8.25267e-05	0.0032237	0.00293187	E2F2/JUN/TAF13/ATF3/TAF5L/CREM/FOSL1/VDR/ATF7/DDIT3/E2F7/TFDP1/HIF1A/MED6/FOS/TLE3/CBFB/RARA/TAF4B/CEBPG/ATF5/TRIM28/E2F6/FOSL2/NPAS2/E2F1/MAFB/BACH1/RUNX1/XBP1/MAFF/ATF4/ATXN7/CLOCK/MED10/TCF7/GEMIN5/HNRNPAB/HMGA1/SUPT3H/E2F5/MYC/TLE1/NFIL3/MED22	45
CC	GO:0000793	condensed chromosome	48/1680	252/15220	0.000108444	0.00398693	0.003626	PLK3/SMC3/BUB3/NUP160/BANF1/NCAPD3/SMARCD1/NUP107/PPP1R12A/NUP37/PPP1CC/BRCA2/CHAMP1/RAD51/BLM/CENPN/CDT1/MIS12/NDEL1/CENPV/ZNF207/P3H4/PSMC3IP/NUP85/CHMP1B/BRD4/AKAP8/CENPO/RIF1/TTN/ORC2/DSN1/SUMO3/NCAPH2/SEC13/DYNC1LI1/CHMP2B/TOPBP1/ACTL6A/HMGB2/CENPU/PLK2/SPDL1/CENPQ/NUP43/MTBP/SUV39H1/ERCC6L	48
CC	GO:0032040	small-subunit processome	19/1680	70/15220	0.000147575	0.00512415	0.00466028	DNTTIP2/WDR3/C1orf131/HEATR1/PDCD11/NAT10/UTP20/UTP6/AATF/FBL/WDR43/WDR75/NOP58/NOP56/PWP2/UTP3/WDR36/RPS12/RCL1	19
CC	GO:0061695	transferase complex, transferring phosphorus-containing groups	50/1680	273/15220	0.000214794	0.0070656	0.00642598	MAD2L2/SESN2/TAF13/CDC73/TAF5L/PFKP/POLR3A/POLA2/POLD3/ACVR1B/PRIM1/SOCS2/NUAK1/POLE/POLE2/CCNK/TRAF3/POLR3K/SOCS1/POLR2C/CDK12/SOCS3/TAF4B/POLRMT/POLR2E/CCNE1/POLD1/POLR1B/CNPPD1/PFKL/NEK10/ATXN7/POLR2B/POLR3G/POLR1C/SUPT3H/MCM3/PRIM2/POLD2/DBF4/POLR3D/CCNE2/POLR2K/CHRAC1/POLR1E/TGFBR1/POLE3/PRPS2/POLA1/PRPS1	50
CC	GO:0000428	DNA-directed RNA polymerase complex	23/1680	96/15220	0.000244646	0.00764518	0.00695309	TAF13/CDC73/TAF5L/POLR3A/POLA2/PRIM1/POLR3K/POLR2C/TAF4B/POLRMT/POLR2E/POLR1B/ATXN7/POLR2B/POLR3G/POLR1C/SUPT3H/MCM3/PRIM2/POLR3D/POLR2K/POLR1E/POLA1	23
CC	GO:0000776	kinetochore	32/1680	154/15220	0.000298198	0.00887495	0.00807153	PLK3/BUB3/NUP160/SMARCD1/NUP107/PPP1R12A/NUP37/PPP1CC/CHAMP1/CENPN/CDT1/MIS12/NDEL1/CENPV/ZNF207/NUP85/CHMP1B/CENPO/ORC2/DSN1/SUMO3/SEC13/DYNC1LI1/CHMP2B/ACTL6A/CENPU/PLK2/SPDL1/CENPQ/NUP43/MTBP/ERCC6L	32
CC	GO:0016607	nuclear speck	65/1680	386/15220	0.000332477	0.00916738	0.00833749	PPIH/TOE1/GADD45A/BCAS2/PRPF3/ADAMTS4/DYRK3/SDE2/TAF5L/NOC3L/PRPF19/SRSF8/DAZAP2/CPSF6/E2F7/PPP1CC/POMP/WBP4/METTL3/HIF1A/SRSF5/SNRPA1/RBBP6/ATXN2L/SETD1A/ZC3H18/NSRP1/CDK12/SRSF1/SMURF2/SRSF2/USP36/CBX4/EIF4A3/ALYREF/SIRT7/ELL/GATAD2A/HSPB6/SRSF7/NXT1/SRSF6/SF3A1/GCAT/ATF4/EAF1/NFKBIZ/DHX15/YTHDC1/RCHY1/BMP2K/MEF2C/NR3C1/TCERG1/BRD2/SRSF3/SGK1/BCLAF1/NUP43/NAMPT/CNOT7/BNIP3L/ZNF395/HABP4/RBM10	65
CC	GO:0030880	RNA polymerase complex	23/1680	98/15220	0.000337359	0.00916738	0.00833749	TAF13/CDC73/TAF5L/POLR3A/POLA2/PRIM1/POLR3K/POLR2C/TAF4B/POLRMT/POLR2E/POLR1B/ATXN7/POLR2B/POLR3G/POLR1C/SUPT3H/MCM3/PRIM2/POLR3D/POLR2K/POLR1E/POLA1	23
CC	GO:0005667	transcription regulator complex	74/1680	455/15220	0.000392019	0.00930064	0.00845869	SPEN/E2F2/JUN/TAF13/ATF3/LIN9/TAF5L/CREM/ANKRD1/CTBP2/FOSL1/VDR/ATF7/DDIT3/E2F7/NCOR2/TFDP1/HIF1A/SNAPC1/MED6/FOS/YY1/TLE3/MEF2A/CBFB/ZFHX3/AATF/RARA/SOX9/RBBP8/TAF4B/MBD2/GATAD2A/CEBPG/RELB/ATF5/TRIM28/E2F6/FOSL2/MXD1/ARID5A/NPAS2/SATB2/HES6/E2F1/RBL1/MAFB/BACH1/RUNX1/XBP1/MAFF/ATF4/LIMD1/ATXN7/HCLS1/GATA2/CLOCK/LIN54/MED10/TCF7/GEMIN5/HNRNPAB/GMNN/HMGA1/SUPT3H/FOXO3/BRF2/E2F5/MYC/TLE1/NFIL3/KLF…	74
CC	GO:0000779	condensed chromosome, centromeric region	33/1680	163/15220	0.000398281	0.00930064	0.00845869	PLK3/BUB3/NUP160/NCAPD3/SMARCD1/NUP107/PPP1R12A/NUP37/PPP1CC/CHAMP1/CENPN/CDT1/MIS12/NDEL1/CENPV/ZNF207/NUP85/CHMP1B/CENPO/ORC2/DSN1/SUMO3/SEC13/DYNC1LI1/CHMP2B/ACTL6A/CENPU/PLK2/SPDL1/CENPQ/NUP43/MTBP/ERCC6L	33
CC	GO:0055029	nuclear DNA-directed RNA polymerase complex	22/1680	93/15220	0.000400095	0.00930064	0.00845869	TAF13/CDC73/TAF5L/POLR3A/POLA2/PRIM1/POLR3K/POLR2C/TAF4B/POLR2E/POLR1B/ATXN7/POLR2B/POLR3G/POLR1C/SUPT3H/MCM3/PRIM2/POLR3D/POLR2K/POLR1E/POLA1	22
CC	GO:0071013	catalytic step 2 spliceosome	21/1680	87/15220	0.000401788	0.00930064	0.00845869	HNRNPR/BCAS2/PRPF19/MAGOHB/HNRNPA1/ZCCHC8/SNRPA1/SF3B3/SRSF1/EIF4A3/ALYREF/SNRPD1/HNRNPM/GPATCH1/HNRNPA3/RALY/SF3A1/FRG1/RBM22/HNRNPH1/SYNCRIP	21
CC	GO:0000922	spindle pole	33/1680	164/15220	0.000446864	0.00997464	0.00907167	KLHL21/TMEM201/AUNIP/CEP85/PLK3/NEK7/SMC3/DDX11/LATS2/NIN/CALM1/EML1/KATNBL1/MIS12/CDC6/MTCL1/CTDP1/HAUS8/NUP62/ALMS1/PKP4/MAPRE1/DSN1/RAE1/DYNC1LI1/RASSF1/TOPBP1/TBCCD1/PLK2/KIF2A/PPP2CA/SPDL1/ODF2	33
CC	GO:0045120	pronucleus	6/1680	11/15220	0.000506319	0.010912	0.00992422	SLC2A1/METTL23/AKAP8/TET3/RIF1/EZH2	6
CC	GO:0005721	pericentric heterochromatin	10/1680	28/15220	0.000526689	0.0109727	0.00997936	HELLS/NCAPD3/BAZ1A/DNMT1/SNAI1/EZH2/CHRAC1/UHRF2/KDM4C/POLE3	10
CC	GO:0000792	heterochromatin	18/1680	73/15220	0.000776484	0.0156549	0.0142377	HELLS/NCAPD3/HMGA2/BAZ1A/WDR76/MBD2/UHRF1/DNMT1/TRIM28/ORC2/SNAI1/HMGA1/EZH2/CHRAC1/UHRF2/KDM4C/POLE3/SUV39H1	18
CC	GO:0034399	nuclear periphery	29/1680	144/15220	0.000948804	0.0183133	0.0166554	CLIC4/EBNA1BP2/SMC3/SMARCD1/NUP107/YEATS4/NCOR2/CFL2/PSMA6/YY1/BLM/TELO2/TGFB1I1/LMNB2/UHRF1/HNRNPM/AKAP8/RUVBL2/CAD/HAT1/SATB2/ATF4/PRKCD/ATXN7/ACTL6A/SCAF8/RUNX1T1/POLA1/SUV39H1	29
CC	GO:0051233	spindle midzone	11/1680	35/15220	0.000966941	0.0183133	0.0166554	CDC42/ARL8A/EML1/CENPV/CDC6/CTDP1/RIF1/PKP4/MAPRE1/ARL8B/GEM	11
CC	GO:0005925	focal adhesion	65/1680	413/15220	0.00200083	0.0367799	0.0334504	EPHA2/HSPG2/CDC42/BCAR3/ARHGEF2/CSRP1/NFASC/ENAH/ACTN2/ARHGAP22/PLAU/ILK/CD59/AHNAK/FLRT1/HSPA8/KRAS/LIMA1/CSRP2/PPP1R12A/GIT2/PPP1CC/FLT1/LCP1/ARF6/CORO2B/ATP6V0C/ARMC5/TGFB1I1/CDH13/ITGB3/GNA13/RPL38/PLAUR/YWHAQ/KLF11/RHOB/RND3/TNS1/FERMT1/MAPRE1/TGM2/CDC42EP1/XIRP1/LIMD1/FLNB/MME/FGFR3/AFAP1/ARHGAP24/ITGA2/MDC1/HMGA1/AKAP12/PTPN12/CAV1/FLNC/SNTB1/PLEC/TEK/ANXA1/TNC/HSPA5/STARD8/L1CAM	65
CC	GO:0005666	RNA polymerase III complex	7/1680	18/15220	0.00208562	0.0372432	0.0338717	POLR3A/POLR3K/POLR2E/POLR3G/POLR1C/POLR3D/POLR2K	7
CC	GO:0005736	RNA polymerase I complex	5/1680	10/15220	0.00254617	0.0442044	0.0402027	POLR2E/POLR1B/POLR1C/POLR2K/POLR1E	5
CC	GO:0001725	stress fiber	15/1680	63/15220	0.0029872	0.0485846	0.0441864	TPM3/ACTA1/BAG3/ILK/LIMA1/LCP1/SIPA1L3/XIRP1/FLNB/PDLIM5/PDLIM3/ABLIM3/FSCN1/PDLIM2/TEK	15
CC	GO:0097517	contractile actin filament bundle	15/1680	63/15220	0.0029872	0.0485846	0.0441864	TPM3/ACTA1/BAG3/ILK/LIMA1/LCP1/SIPA1L3/XIRP1/FLNB/PDLIM5/PDLIM3/ABLIM3/FSCN1/PDLIM2/TEK	15
CC	GO:0090734	site of DNA damage	21/1680	101/15220	0.00303168	0.0485846	0.0441864	MAD2L2/AUNIP/RPA2/CHD1L/EPC1/PRPF19/RNF169/PARP2/RAD51/WDR76/RFWD3/RPA1/KAT7/SIRT7/RNF138/RIF1/RAD18/RNF168/MMS22L/NBN/TONSL	21
CC	GO:0030055	cell-substrate junction	65/1680	421/15220	0.00319413	0.0486924	0.0442845	EPHA2/HSPG2/CDC42/BCAR3/ARHGEF2/CSRP1/NFASC/ENAH/ACTN2/ARHGAP22/PLAU/ILK/CD59/AHNAK/FLRT1/HSPA8/KRAS/LIMA1/CSRP2/PPP1R12A/GIT2/PPP1CC/FLT1/LCP1/ARF6/CORO2B/ATP6V0C/ARMC5/TGFB1I1/CDH13/ITGB3/GNA13/RPL38/PLAUR/YWHAQ/KLF11/RHOB/RND3/TNS1/FERMT1/MAPRE1/TGM2/CDC42EP1/XIRP1/LIMD1/FLNB/MME/FGFR3/AFAP1/ARHGAP24/ITGA2/MDC1/HMGA1/AKAP12/PTPN12/CAV1/FLNC/SNTB1/PLEC/TEK/ANXA1/TNC/HSPA5/STARD8/L1CAM	65
CC	GO:0101031	protein folding chaperone complex	11/1680	40/15220	0.00319422	0.0486924	0.0442845	DNAJC9/BAG3/HSPA8/PTGES3/CCDC47/PSMG2/RUVBL2/PDRG1/PSMG1/SDF2L1/SPAG1	11
MF	GO:0003688	DNA replication origin binding	14/1655	16/14708	4.78364e-12	4.89845e-09	4.57719e-09	ORC1/DHX9/MCM10/DDX11/CDC6/KAT7/GRWD1/HSPD1/ORC2/CDC45/MCM5/MCM2/ORC5/POLA1	14
MF	GO:0140097	catalytic activity, acting on DNA	54/1655	231/14708	1.10285e-07	4.71103e-05	4.40206e-05	RAD54L/DCLRE1B/CHD1L/DHX9/EXO1/HELLS/SMC3/NAV2/FEN1/MUS81/POLD3/DDX11/PTGES3/HMGA2/TDG/ALKBH2/RFC5/POLE/RFC3/FANCM/POLE2/DICER1/XRCC3/RAD51/BLM/TOP3A/ATAD5/BRIP1/RBBP8/DNMT1/RUVBL2/POLD1/MSH2/MSH6/MCM6/PMS1/MCM5/MCM2/RFC4/MCM3/RFC2/XRCC2/NEIL2/MCM4/CHD7/DSCC1/CHRAC1/RECQL4/POLE3/SETX/POLA1/APEX2/ERCC6L/DKC1	54
MF	GO:0003678	DNA helicase activity	21/1655	54/14708	1.38018e-07	4.71103e-05	4.40206e-05	CHD1L/DHX9/NAV2/DDX11/RFC5/RFC3/FANCM/RAD51/BLM/BRIP1/RUVBL2/MCM6/MCM5/MCM2/RFC4/MCM3/RFC2/MCM4/DSCC1/RECQL4/SETX	21
MF	GO:0000217	DNA secondary structure binding	16/1655	38/14708	1.2123e-06	0.000310348	0.000289994	CLSPN/HMGA2/FANCM/YY1/XRCC3/BLM/MSH2/MSH6/RAD18/HNRNPD/LIN54/HMGB2/MEF2C/HMGA1/XRCC2/RECQL4	16
MF	GO:0017116	single-stranded DNA helicase activity	12/1655	23/14708	1.6292e-06	0.00033366	0.000311777	DHX9/RFC5/RFC3/RAD51/MCM6/MCM5/MCM2/RFC4/MCM3/RFC2/MCM4/DSCC1	12
MF	GO:0008094	ATP-dependent activity, acting on DNA	31/1655	116/14708	2.98371e-06	0.00050922	0.000475824	RAD54L/CHD1L/DHX9/HELLS/NAV2/DDX11/RFC5/RFC3/FANCM/XRCC3/RAD51/BLM/ATAD5/BRIP1/RUVBL2/MSH2/MSH6/MCM6/PMS1/MCM5/MCM2/RFC4/MCM3/RFC2/XRCC2/MCM4/CHD7/DSCC1/RECQL4/SETX/ERCC6L	31
MF	GO:0003697	single-stranded DNA binding	29/1655	110/14708	8.2224e-06	0.00120282	0.00112393	RPA2/RAD54L/DHX9/MCM10/WBP11/DDX11/HNRNPA1/BRCA2/RAD51/BLM/TERF2IP/RPA1/TOP3A/RNF138/MSH2/TSN/MCM6/HSPD1/CDC45/MCM5/RAD18/MCM2/HMCES/HMGB2/MCM3/MMS22L/MCM4/RECQL4/POLA1	29
MF	GO:0005525	GTP binding	63/1655	329/14708	1.50803e-05	0.00193028	0.00180368	CDC42/AK4/DIRAS3/GBP3/ARL8A/GTPBP4/NOLC1/HRAS/EHD1/KRAS/RHEBL1/TUBA1B/TUBA1C/RAB35/RAN/RAB20/PCK2/ARF6/NIN/GCH1/EIF5/RHOV/EHD4/RAB8B/LRRK1/TUBB3/RASD1/GNA13/RAB27B/RHOB/ATL2/RALB/RND3/TUBA4A/ARL4C/AGAP1/TGM2/ARFRP1/TUBA8/RAB36/DRG1/GTPBP1/ARL8B/SRPRB/OPA1/RASL11B/TUBB2A/TUBB2B/TUBB/GTPBP2/RAB23/HBS1L/ARL4A/URGCP/LANCL2/GNAI1/GTPBP10/RHEB/MFHAS1/GEM/SPAG1/RASEF/TUBB4B	63
MF	GO:0019001	guanyl nucleotide binding	64/1655	346/14708	3.94477e-05	0.00383501	0.00358349	CDC42/AK4/DIRAS3/GBP3/ARL8A/GTPBP4/NOLC1/HRAS/EHD1/KRAS/RHEBL1/TUBA1B/TUBA1C/RAB35/RAN/RAB20/PCK2/ARF6/NIN/GCH1/EIF5/RHOV/EHD4/RAB8B/LRRK1/TUBB3/RASD1/GNA13/RAB27B/RHOB/ATL2/RALB/RND3/TUBA4A/ARL4C/AGAP1/TGM2/ARFRP1/TUBA8/RAB36/DRG1/GTPBP1/ARL8B/DYNC1LI1/SRPRB/OPA1/RASL11B/TUBB2A/TUBB2B/TUBB/GTPBP2/RAB23/HBS1L/ARL4A/URGCP/LANCL2/GNAI1/GTPBP10/RHEB/MFHAS1/GEM/SPAG1/RASEF/TUBB4B	64
MF	GO:0032561	guanyl ribonucleotide binding	64/1655	346/14708	3.94477e-05	0.00383501	0.00358349	CDC42/AK4/DIRAS3/GBP3/ARL8A/GTPBP4/NOLC1/HRAS/EHD1/KRAS/RHEBL1/TUBA1B/TUBA1C/RAB35/RAN/RAB20/PCK2/ARF6/NIN/GCH1/EIF5/RHOV/EHD4/RAB8B/LRRK1/TUBB3/RASD1/GNA13/RAB27B/RHOB/ATL2/RALB/RND3/TUBA4A/ARL4C/AGAP1/TGM2/ARFRP1/TUBA8/RAB36/DRG1/GTPBP1/ARL8B/DYNC1LI1/SRPRB/OPA1/RASL11B/TUBB2A/TUBB2B/TUBB/GTPBP2/RAB23/HBS1L/ARL4A/URGCP/LANCL2/GNAI1/GTPBP10/RHEB/MFHAS1/GEM/SPAG1/RASEF/TUBB4B	64
MF	GO:0004386	helicase activity	33/1655	143/14708	4.11963e-05	0.00383501	0.00358349	RAD54L/CHD1L/DHX9/DDX50/HELLS/NAV2/DDX10/DDX11/RFC5/DDX55/RFC3/FANCM/DICER1/RAD51/BLM/BRIP1/EIF4A3/DHX34/RUVBL2/MCM6/MCM5/MCM2/RFC4/DHX15/MCM3/RFC2/MCM4/CHD7/DSCC1/RECQL4/SETX/DDX31/ERCC6L	33
MF	GO:0045296	cadherin binding	58/1655	309/14708	5.84908e-05	0.00499122	0.00466387	ENO1/EFHD2/EPHA2/MACF1/SH3GLB1/S100A11/TAGLN2/PFKP/BAG3/EIF4G2/LDHA/PTPRJ/AHNAK/STX5/SLC3A2/PLCB3/EHD1/HSPA8/LIMA1/PTPRB/RAN/TRPC4/DIAPH3/DOCK9/STXBP6/EIF5/PAK6/EHD4/VASN/ATXN2L/ALDOA/CDH13/EPN2/LRRC59/TRIM25/FMNL2/PKP4/LRRFIP1/NOP56/MAPRE1/VAPB/RANBP1/TBC1D10A/CDC42EP1/FLNB/CHMP2B/MB21D2/PAICS/PDLIM5/CDH6/CAST/SNX9/FSCN1/YKT6/EIF4H/PLEC/ANXA1/HSPA5	58
MF	GO:0003684	damaged DNA binding	19/1655	69/14708	0.000154411	0.0121629	0.0113652	AUNIP/RPA2/DCLRE1B/SDE2/FEN1/TDG/PARP2/BLM/RPA1/RBBP8/POLD1/MSH2/MSH6/RAD18/HMGB2/NEIL2/NBN/RECQL4/XPA	19
MF	GO:0003899	DNA-directed 5'-3' RNA polymerase activity	11/1655	29/14708	0.000177947	0.0126946	0.011862	POLR3A/PRIM1/POLR3K/POLR2C/POLRMT/POLR2E/POLR1B/POLR2B/POLR3G/POLR1C/POLR2K	11
MF	GO:0003712	transcription coregulator activity	78/1655	465/14708	0.000185955	0.0126946	0.011862	ENO1/SPEN/TRIM62/WDR77/YY1AP1/DHX9/TAF5L/ACTN2/ANKRD1/PPRC1/CTBP2/SF1/ETS1/SMARCD1/NAB2/HMGA2/CNOT2/PAWR/BTG1/TDG/MED13L/NCOR2/CENPJ/SUPT20H/MED6/UBE3A/COPS2/TLE3/FUS/TGFB1I1/CBFB/TADA2A/PSMC3IP/KAT7/TRIM25/SRSF2/CBX4/RBBP8/MIER2/BRD4/RUVBL2/TRIM28/SERTAD2/KDM3A/ARID5A/TRIB3/RALY/USP16/EWSR1/LMCD1/LIMD1/SFMBT1/RYBP/NFKBIZ/ACTL6A/RNF4/TADA2B/HMGB2/MED10/TCERG1/PPARGC1B/WWC1/GMNN/TRIM27/HMGA1/SUPT3…	78
MF	GO:0043138	3'-5' DNA helicase activity	7/1655	13/14708	0.000209182	0.0133877	0.0125096	DHX9/NAV2/FANCM/BLM/MCM6/MCM5/MCM2	7
MF	GO:0004725	protein tyrosine phosphatase activity	22/1655	89/14708	0.000269812	0.0162522	0.0151863	PTP4A2/PTPRF/DNAJC6/DUSP12/DUSP10/DUSP5/PTPRE/PTPRJ/PTPRB/DUSP6/PGP/MTMR4/ACP1/PTPN18/DUSP18/CDC25A/PTPRG/PPP2CA/DUSP1/PTP4A1/PTPN12/PTPDC1	22
MF	GO:0034062	5'-3' RNA polymerase activity	11/1655	31/14708	0.000352037	0.0189729	0.0177286	POLR3A/PRIM1/POLR3K/POLR2C/POLRMT/POLR2E/POLR1B/POLR2B/POLR3G/POLR1C/POLR2K	11
MF	GO:0097747	RNA polymerase activity	11/1655	31/14708	0.000352037	0.0189729	0.0177286	POLR3A/PRIM1/POLR3K/POLR2C/POLRMT/POLR2E/POLR1B/POLR2B/POLR3G/POLR1C/POLR2K	11
MF	GO:0000400	four-way junction DNA binding	8/1655	18/14708	0.00039073	0.0200054	0.0186934	FANCM/YY1/XRCC3/BLM/MSH2/MSH6/HMGB2/XRCC2	8
MF	GO:0003924	GTPase activity	52/1655	292/14708	0.000519436	0.0246718	0.0230537	CDC42/DIRAS3/GNG5/GBP3/RGS4/RGS16/RGS2/ARL8A/GTPBP4/HRAS/NLRP10/KRAS/RHEBL1/TUBA1B/RAB35/RAN/RAB20/ARF6/GCH1/RHOV/RAB8B/TUBB3/RASD1/GNA13/RAB27B/RHOB/ATL2/RALB/RND3/ARL4C/AGAP1/ARFRP1/RAB36/DRG1/GTPBP1/ARL8B/OPA1/RASL11B/TUBB2A/TUBB2B/TUBB/GTPBP2/RAB23/HBS1L/RGS17/ARL4A/GNAI1/GTPBP10/RHEB/GEM/RASEF/TUBB4B	52
MF	GO:0017056	structural constituent of nuclear pore	9/1655	23/14708	0.000530059	0.0246718	0.0230537	NUP160/NUP107/NUP85/NUP62/NUP35/NUP54/POM121/POM121C/NUP214	9
MF	GO:0004721	phosphoprotein phosphatase activity	32/1655	157/14708	0.000596637	0.0265633	0.0248212	PTP4A2/PTPRF/DNAJC6/DUSP12/PPP2R5A/DUSP10/DUSP5/PTPRE/PTPRJ/PTPRB/DUSP6/PPTC7/PPP1CC/CTDSPL2/PGP/CPPED1/MTMR4/CTDP1/ACP1/PPP3R1/PTPN18/TNS1/DUSP18/CDC25A/PTPRG/PPP2CA/DUSP1/PTP4A1/PTPN12/PPP3CC/PDP1/PTPDC1	32
MF	GO:0140297	DNA-binding transcription factor binding	73/1655	452/14708	0.000897983	0.0383139	0.0358012	MAD2L2/SPEN/PADI2/ID3/JUN/NOTCH2/MEF2D/DHX9/CREM/EGR2/ANKRD1/PDCD11/CTBP2/TRIM6/ANKRD42/ETS1/BHLHE41/VDR/DAZAP2/DDIT3/HMGA2/TDG/TBX3/NCOR2/RNF6/TFDP1/PSMA6/DACT1/HIF1A/FOS/YY1/MEF2A/SETD1A/TGFB1I1/MLX/WIPI1/SOX9/METTL23/RBBP8/TAF4B/BCL2/CTDP1/AKAP8/CEBPG/KDM3A/ARID5A/PTMA/HES6/E2F1/STK4/ETS2/YWHAH/ATF4/HCLS1/GATA2/HMGB2/MEF2C/TCERG1/PPARGC1B/GMNN/HMGA1/CITED2/CNOT7/NBN/RUNX1T1/MTDH/TRIB1/MYC/UHRF…	73
MF	GO:0046982	protein heterodimerization activity	40/1655	217/14708	0.00111368	0.0456164	0.0426247	GADD45A/TAF13/MEF2D/ATF3/PDSS1/NOLC1/SMC3/SLC3A2/BHLHE41/DDIT3/RAN/MICU2/METTL3/HIF1A/MAPK6/MEF2A/MLX/TAF4B/BCL2/SUPT5H/SAE1/VAPB/XBP1/YWHAH/PDGFB/ATF4/IL12A/ADRA2C/LSM6/MEF2C/PPP2CA/TCOF1/TENM2/TUBB2B/BMP6/SUPT3H/PDGFA/CAV1/CHRAC1/POLE3	40

## Sheet: cPOCs_Cluster_3
Supplementary Table S2 (Sheet 3): Information on the gene pattern enriched GO against all annotated genes for cluster 3 in cPOCs
ONTOLOGY	ID	Description	GeneRatio	BgRatio	pvalue	p.adjust	qvalue	geneID	Count
BP	GO:0097193	intrinsic apoptotic signaling pathway	36/647	285/14569	1.46405e-08	6.42716e-05	6.01646e-05	MLLT11/PHLDA3/SGMS1/SIRT1/YBX3/TMBIM6/ZNF385A/MDM2/TRIAP1/RPS27L/AEN/MAP2K4/DDX5/BBC3/BAX/CYP1B1/BCL2L11/CUL3/BCL2L1/PLAGL2/SRC/FBXO7/QRICH1/GPX1/SKIL/WFS1/FBXW7/TAF9/CDKN1A/CD24/PERP/TNFRSF10B/RRM2B/TOPORS/DDX3X/EDA2R	36
BP	GO:0010498	proteasomal protein catabolic process	46/647	497/14569	1.93612e-06	0.00290276	0.00271727	SPSB1/RNF19B/MAN1A2/WDR26/SIRT1/DNAJB12/ZSWIM8/TRIM3/DTX4/PCBP2/MDM2/RNF10/PSMB5/FBXO33/MAP1A/AMFR/TRAF4/PSMD11/AXIN2/NPLOC4/TMEM259/UBXN2A/PSME4/RNF103/RMND5A/UBR3/CUL3/RHBDD1/PSMD1/FBXO7/GPX1/PSMD6/WFS1/FBXL5/FBXW7/TAF9/SKP1/ASCC3/GET4/PSMA2/RNF19A/PLAA/TOPORS/VCP/TOR1A/FBXW5	46
BP	GO:0072332	intrinsic apoptotic signaling pathway by p53 class mediator	15/647	80/14569	1.98366e-06	0.00290276	0.00271727	PHLDA3/SIRT1/ZNF385A/MDM2/TRIAP1/RPS27L/AEN/DDX5/BAX/TAF9/CDKN1A/PERP/RRM2B/TOPORS/EDA2R	15
BP	GO:2001242	regulation of intrinsic apoptotic signaling pathway	21/647	162/14569	1.00727e-05	0.0110548	0.0103484	SGMS1/SIRT1/YBX3/TMBIM6/ZNF385A/MDM2/TRIAP1/BBC3/BAX/BCL2L11/BCL2L1/PLAGL2/SRC/FBXO7/GPX1/SKIL/WFS1/FBXW7/TAF9/RRM2B/DDX3X	21
BP	GO:0051147	regulation of muscle cell differentiation	18/647	130/14569	1.73406e-05	0.0124441	0.0116489	SIRT1/BMPR1A/MDM2/FRS2/FGF9/MMP14/NFATC3/HDAC5/SMAD4/TGFB1/DMPK/ID2/RBM38/LAMB2/DLL1/NRG1/CDK9/G6PD	18
BP	GO:0043161	proteasome-mediated ubiquitin-dependent protein catabolic process	39/647	431/14569	1.98311e-05	0.0124441	0.0116489	SPSB1/RNF19B/MAN1A2/WDR26/SIRT1/ZSWIM8/TRIM3/DTX4/PCBP2/MDM2/RNF10/PSMB5/FBXO33/MAP1A/AMFR/TRAF4/PSMD11/AXIN2/NPLOC4/UBXN2A/RNF103/RMND5A/UBR3/CUL3/PSMD1/FBXO7/PSMD6/WFS1/FBXL5/FBXW7/TAF9/SKP1/ASCC3/PSMA2/RNF19A/PLAA/TOPORS/VCP/FBXW5	39
BP	GO:0016236	macroautophagy	31/647	309/14569	1.98425e-05	0.0124441	0.0116489	PIK3C2B/EXOC8/SIRT1/ARFIP2/TRAF6/CAPN1/TCIRG1/ATG16L2/PAFAH1B2/EI24/TIGAR/TBK1/CRY1/VMP1/EXOC7/ATG4D/TGFB1/UBXN2A/TP53INP2/SRC/MTMR3/RAB5A/TMEM39A/SNX18/SESN1/TP53INP1/PLAA/VCP/ATP6V1G1/EFNB1/ATG4A	31
BP	GO:1905037	autophagosome organization	16/647	113/14569	3.80896e-05	0.0209017	0.019566	PIK3C2B/ARFIP2/TRAF6/TCIRG1/ATG16L2/VMP1/ATG4D/UBXN2A/TP53INP2/MTMR3/RAB5A/TMEM39A/SNX18/TP53INP1/EFNB1/ATG4A	16
BP	GO:0042692	muscle cell differentiation	33/647	357/14569	5.65853e-05	0.0256313	0.0239934	SYPL2/BCL9/SIRT1/BMPR1A/MDM2/FRS2/FGF9/KLF5/MMP14/SIX4/NFATC3/KDM6B/MAP2K4/HDAC5/WFIKKN2/GATA6/SMAD4/GDF15/TGFB1/DMPK/ID2/FHL2/IGFBP5/RBM38/CXADR/LAMB2/GPX1/BVES/DLL1/NRG1/NINJ1/CDK9/G6PD	33
BP	GO:1903322	positive regulation of protein modification by small protein conjugation or removal	16/647	118/14569	6.51332e-05	0.0256313	0.0239934	SPRTN/PTEN/TRAF6/CRY1/NDFIP2/FBXO33/DCUN1D3/CUL3/SENP2/WFS1/FBXW7/SKP1/TOPORS/VCP/DDX3X/AMER1	16
BP	GO:1901875	positive regulation of post-translational protein modification	18/647	144/14569	6.94263e-05	0.0256313	0.0239934	SPRTN/SIRT1/PTEN/TRAF6/CRY1/NDFIP2/FBXO33/DCUN1D3/SF3B1/CUL3/SENP2/WFS1/FBXW7/SKP1/TOPORS/VCP/DDX3X/AMER1	18
BP	GO:0000045	autophagosome assembly	15/647	107/14569	7.42969e-05	0.0256313	0.0239934	ARFIP2/TRAF6/TCIRG1/ATG16L2/VMP1/ATG4D/UBXN2A/TP53INP2/MTMR3/RAB5A/TMEM39A/SNX18/TP53INP1/EFNB1/ATG4A	15
BP	GO:0042771	intrinsic apoptotic signaling pathway in response to DNA damage by p53 class mediator	9/647	42/14569	7.59012e-05	0.0256313	0.0239934	PHLDA3/SIRT1/ZNF385A/TRIAP1/RPS27L/AEN/TAF9/CDKN1A/TOPORS	9
BP	GO:1902532	negative regulation of intracellular signal transduction	41/647	493/14569	8.45077e-05	0.026292	0.0246119	TSSK3/OTUD7B/EFNA1/PHLDA3/SIRT1/PTEN/HIPK3/YBX3/TMBIM6/ZNF385A/LRP1/TBK1/MDM2/TRIAP1/FOXO1/PPM1A/PER1/SMAD4/ZNF675/EID2/TMEM127/FHL2/CUL3/BCL2L1/SRC/PMEPA1/DYRK1A/FBXO7/MKRN2/GPX1/RASA2/BCL6/WFS1/TAF9/FNIP1/RIPK1/RANBP9/SESN1/DUSP26/RRM2B/DDX3X	41
BP	GO:0031398	positive regulation of protein ubiquitination	14/647	97/14569	9.29775e-05	0.026292	0.0246119	SPRTN/PTEN/TRAF6/CRY1/NDFIP2/FBXO33/CUL3/SENP2/WFS1/FBXW7/SKP1/TOPORS/DDX3X/AMER1	14
BP	GO:0060575	intestinal epithelial cell differentiation	7/647	26/14569	0.000103537	0.026292	0.0246119	TIGAR/KLF5/SAV1/GATA6/SRC/CDKN1A/PRDM1	7
BP	GO:2001243	negative regulation of intrinsic apoptotic signaling pathway	14/647	98/14569	0.000104133	0.026292	0.0246119	SIRT1/YBX3/TMBIM6/ZNF385A/MDM2/TRIAP1/BCL2L1/SRC/FBXO7/GPX1/WFS1/TAF9/RRM2B/DDX3X	14
BP	GO:0007033	vacuole organization	23/647	218/14569	0.000107803	0.026292	0.0246119	PIK3C2B/ARFIP2/TRAF6/TCIRG1/ATG16L2/CLN5/SPNS1/VMP1/ATG4D/UBXN2A/TP53INP2/MTMR3/RAB5A/TMEM39A/SCARB2/SNX18/AP3B1/FNIP1/CLN8/TP53INP1/EFNB1/ATG4A/ATP6AP1	23
BP	GO:0072331	signal transduction by p53 class mediator	19/647	163/14569	0.000114332	0.0264167	0.0247286	PHLDA3/SIRT1/ZNF385A/MDM2/TRIAP1/RPS27L/AEN/HEXIM1/PPM1D/DDX5/BAX/DYRK1A/TAF9/CDKN1A/PERP/RRM2B/ACER2/TOPORS/EDA2R	19
BP	GO:1902254	negative regulation of intrinsic apoptotic signaling pathway by p53 class mediator	6/647	20/14569	0.000170202	0.0360552	0.0337512	SIRT1/ZNF385A/MDM2/TRIAP1/TAF9/RRM2B	6
BP	GO:1901797	negative regulation of signal transduction by p53 class mediator	7/647	28/14569	0.000172474	0.0360552	0.0337512	SIRT1/ZNF385A/MDM2/TRIAP1/DYRK1A/TAF9/RRM2B	7
BP	GO:0071482	cellular response to light stimulus	14/647	105/14569	0.000220076	0.0439152	0.041109	SIRT1/CRY2/DDB2/MDM2/CRY1/TRIAP1/BMF/INO80/NLRP1/BAX/RHBDD1/PCNA/CDKN1A/TP53INP1	14
CC	GO:0016605	PML body	15/665	102/15220	3.51367e-05	0.0171467	0.0167917	CIART/SIRT1/PTEN/HIPK3/UBN1/AKAP8L/SP3/TP53INP2/SENP2/CSNK2B/ZNF451/LRCH4/TP53INP1/TOPORS/CDK9	15

## Sheet: cPOCs_Cluster_4
Supplementary Table S2 (Sheet 4): Information on the gene pattern enriched GO against all annotated genes for cluster 4 in cPOCs
ONTOLOGY	ID	Description	GeneRatio	BgRatio	pvalue	p.adjust	qvalue	geneID	Count
CC	GO:0000151	ubiquitin ligase complex	37/902	296/15220	1.37914e-05	0.00707499	0.00705539	MED18/DCAF6/KLHL20/BTRC/MED17/ANAPC7/KBTBD6/KBTBD7/CUL4A/ASB2/UBR1/DET1/FBXL19/RANBP10/GID4/SPOP/MAVS/KLHL22/LZTR1/VHL/PHC3/SKP2/ZSWIM6/ENC1/FBXO38/UBR2/CUL7/CUL9/FBXL4/KLHL7/ANKIB1/KLHDC10/PCMTD1/WWP1/KLHL9/FBXO10/MED12	37
CC	GO:0031461	cullin-RING ubiquitin ligase complex	24/902	167/15220	4.89555e-05	0.0125571	0.0125223	DCAF6/KLHL20/BTRC/ANAPC7/KBTBD6/KBTBD7/CUL4A/DET1/FBXL19/SPOP/KLHL22/LZTR1/VHL/SKP2/ZSWIM6/ENC1/FBXO38/CUL7/CUL9/FBXL4/KLHL7/KLHDC10/PCMTD1/KLHL9	24
CC	GO:0031463	Cul3-RING ubiquitin ligase complex	9/902	35/15220	0.000150991	0.0258194	0.0257479	KLHL20/KBTBD6/KBTBD7/SPOP/KLHL22/LZTR1/ENC1/KLHL7/KLHL9	9
CC	GO:0005814	centriole	20/902	143/15220	0.000293553	0.0376482	0.0375439	CEP104/C2CD3/CEP295/HERC2/STARD9/TTBK2/BBS4/IFT140/CCP110/KIAA0753/NEURL4/MKS1/FBF1/CEP89/ARMC9/RABL2B/CEP97/INTU/CEP162/AKNA	20
MF	GO:0004842	ubiquitin-protein transferase activity	51/901	398/14708	4.21223e-07	0.000264833	0.000264833	MED18/KLHL20/HECTD2/BTRC/TRIM21/TRIM5/TRIM22/MED17/RNF214/CBL/RNF41/HECTD4/NHLRC3/TRIM13/MYCBP2/CUL4A/ASB2/HERC2P3/HERC2/UBR1/RNF111/FBXO22/NEURL4/GID4/PEX12/TRIM65/RNF213/TTC3/VHL/CBLB/NEURL1B/TRIM38/UBR2/CUL9/RNF146/SHPRH/ANKIB1/TRIM4/TRIM56/CNOT4/TRIM24/WWP1/KLHL9/NFX1/FBXO10/TRIM32/FBXW2/RC3H2/HUWE1/MED12/TAF1	51
MF	GO:0019787	ubiquitin-like protein transferase activity	53/901	427/14708	6.85209e-07	0.000264833	0.000264833	MED18/KLHL20/HECTD2/BTRC/TRIM21/TRIM5/TRIM22/MED17/RNF214/CBL/RNF41/HECTD4/NHLRC3/TRIM13/MYCBP2/CUL4A/ASB2/HERC2P3/HERC2/UBR1/RNF111/FBXO22/NEURL4/GID4/PEX12/TRIM65/RNF213/PIAS4/TTC3/VHL/UBA3/CBLB/NEURL1B/TRIM38/UBR2/CUL9/RNF146/SHPRH/ANKIB1/TRIM4/TRIM56/CNOT4/TRIM24/WWP1/KLHL9/NFX1/FBXO10/TRIM32/FBXW2/RC3H2/HUWE1/MED12/TAF1	53
MF	GO:0016755	aminoacyltransferase activity	53/901	440/14708	1.72603e-06	0.000444739	0.000444739	MED18/KLHL20/HECTD2/BTRC/TRIM21/TRIM5/TRIM22/MED17/RNF214/CBL/RNF41/HECTD4/NHLRC3/TRIM13/MYCBP2/CUL4A/ASB2/HERC2P3/HERC2/UBR1/RNF111/FBXO22/NEURL4/GID4/PEX12/TRIM65/RNF213/PIAS4/TTC3/VHL/UBA3/CBLB/NEURL1B/TRIM38/UBR2/CUL9/RNF146/SHPRH/ANKIB1/TRIM4/TRIM56/CNOT4/TRIM24/WWP1/KLHL9/NFX1/FBXO10/TRIM32/FBXW2/RC3H2/HUWE1/MED12/TAF1	53
MF	GO:0061630	ubiquitin protein ligase activity	39/901	306/14708	1.09422e-05	0.00211457	0.00211457	MED18/HECTD2/BTRC/TRIM21/TRIM5/TRIM22/MED17/CBL/RNF41/NHLRC3/TRIM13/MYCBP2/CUL4A/ASB2/HERC2P3/HERC2/UBR1/RNF111/NEURL4/GID4/TRIM65/RNF213/CBLB/NEURL1B/TRIM38/UBR2/CUL9/RNF146/SHPRH/ANKIB1/TRIM4/TRIM56/TRIM24/WWP1/NFX1/TRIM32/RC3H2/HUWE1/MED12	39
MF	GO:0061659	ubiquitin-like protein ligase activity	40/901	324/14708	1.80725e-05	0.00279401	0.00279401	MED18/HECTD2/BTRC/TRIM21/TRIM5/TRIM22/MED17/CBL/RNF41/NHLRC3/TRIM13/MYCBP2/CUL4A/ASB2/HERC2P3/HERC2/UBR1/RNF111/NEURL4/GID4/TRIM65/RNF213/PIAS4/CBLB/NEURL1B/TRIM38/UBR2/CUL9/RNF146/SHPRH/ANKIB1/TRIM4/TRIM56/TRIM24/WWP1/NFX1/TRIM32/RC3H2/HUWE1/MED12	40

## Sheet: cPOCs_Cluster_5
Supplementary Table S2 (Sheet 5): Information on the gene pattern enriched GO against all annotated genes for cluster 5 in cPOCs
ONTOLOGY	ID	Description	GeneRatio	BgRatio	pvalue	p.adjust	qvalue	geneID	Count
BP	GO:0007059	chromosome segregation	84/443	382/14569	7.28741e-49	2.56881e-45	2.41942e-45	CDCA8/CDC20/KIF2C/NDC1/GPSM2/PSRC1/NUF2/ASPM/KIF14/NEK2/CENPF/MAP10/ZWINT/CDK1/KIF11/MKI67/KIF18A/INCENP/RACGAP1/ESPL1/KNTC1/SKA3/DLGAP5/BUB1B/KNSTRN/OIP5/NUSAP1/CCNB2/ZWILCH/KIF23/PRC1/MEIOB/RMI2/PLK1/KIF22/AURKB/SPAG5/TOP2A/BRCA1/KIF18B/SKA2/BIRC5/NDC80/CEP192/SKA1/SPC24/SMC6/GEN1/NCAPH/BUB1/SPC25/DIS3L2/HJURP/TPX2/FAM83D/MYBL2/UBE2C/AURKA/CHEK2/CENPM/FANCD2/PLSCR1/SMC4/ECT2/TACC3/NCAPG/CENPE/M…	84
BP	GO:0098813	nuclear chromosome segregation	69/443	283/14569	3.6728e-43	6.4733e-40	6.09684e-40	CDCA8/CDC20/KIF2C/NDC1/PSRC1/NUF2/ASPM/KIF14/NEK2/CENPF/MAP10/ZWINT/CDK1/KIF11/KIF18A/INCENP/RACGAP1/ESPL1/KNTC1/DLGAP5/BUB1B/KNSTRN/NUSAP1/CCNB2/ZWILCH/KIF23/PRC1/MEIOB/RMI2/PLK1/KIF22/AURKB/SPAG5/TOP2A/KIF18B/BIRC5/NDC80/CEP192/SPC24/GEN1/NCAPH/BUB1/SPC25/DIS3L2/TPX2/FAM83D/MYBL2/UBE2C/AURKA/CHEK2/FANCD2/SMC4/ECT2/TACC3/NCAPG/CENPE/MAD2L1/MND1/TRIP13/CENPK/CCNB1/PTTG1/KIFC1/TTK/NCAPG2/SMC2/SMC1…	69
BP	GO:0000070	mitotic sister chromatid segregation	56/443	177/14569	7.93871e-42	9.32798e-39	8.78551e-39	CDCA8/CDC20/KIF2C/PSRC1/NUF2/KIF14/NEK2/CENPF/MAP10/ZWINT/CDK1/KIF11/KIF18A/INCENP/RACGAP1/ESPL1/KNTC1/DLGAP5/BUB1B/KNSTRN/NUSAP1/ZWILCH/KIF23/PRC1/PLK1/KIF22/AURKB/SPAG5/KIF18B/BIRC5/NDC80/CEP192/SPC24/GEN1/NCAPH/BUB1/SPC25/DIS3L2/TPX2/MYBL2/UBE2C/CHEK2/SMC4/NCAPG/CENPE/MAD2L1/TRIP13/CENPK/CCNB1/KIFC1/TTK/NCAPG2/SMC2/SMC1A/KIF4A/CENPI	56
BP	GO:0140014	mitotic nuclear division	64/443	261/14569	3.50613e-40	3.08978e-37	2.91009e-37	CDCA8/CDC20/KIF2C/PSRC1/NUF2/KIF14/NEK2/CENPF/MAP10/ZWINT/CDK1/KIF20B/KIF11/MKI67/KIF18A/INCENP/RACGAP1/ESPL1/KNTC1/BORA/DLGAP5/BUB1B/KNSTRN/NUSAP1/ZWILCH/KIF23/PRC1/PLK1/KIF22/AURKB/SPAG5/KIF18B/BIRC5/NDC80/CEP192/SPC24/GEN1/NCAPH/BUB1/SPC25/DIS3L2/TPX2/MYBL2/UBE2C/AURKA/CHEK2/SMC4/NCAPG/CENPE/MAD2L1/TRIP13/CENPK/CCNB1/CDC25C/KIFC1/TTK/ANLN/NCAPG2/REEP4/CDCA2/SMC2/SMC1A/KIF4A/CENPI	64
BP	GO:0000819	sister chromatid segregation	59/443	215/14569	4.42752e-40	3.1214e-37	2.93987e-37	CDCA8/CDC20/KIF2C/PSRC1/NUF2/KIF14/NEK2/CENPF/MAP10/ZWINT/CDK1/KIF11/KIF18A/INCENP/RACGAP1/ESPL1/KNTC1/DLGAP5/BUB1B/KNSTRN/NUSAP1/ZWILCH/KIF23/PRC1/RMI2/PLK1/KIF22/AURKB/SPAG5/TOP2A/KIF18B/BIRC5/NDC80/CEP192/SPC24/GEN1/NCAPH/BUB1/SPC25/DIS3L2/TPX2/MYBL2/UBE2C/CHEK2/SMC4/TACC3/NCAPG/CENPE/MAD2L1/TRIP13/CENPK/CCNB1/KIFC1/TTK/NCAPG2/SMC2/SMC1A/KIF4A/CENPI	59
BP	GO:0000280	nuclear division	75/443	389/14569	2.86711e-39	1.68443e-36	1.58647e-36	CDCA8/CDC20/KIF2C/NDC1/PSRC1/NUF2/ASPM/KIF14/NEK2/CENPF/MAP10/ZWINT/CDK1/KIF20B/KIF11/MKI67/KIF18A/INCENP/RAD51AP1/RACGAP1/ESPL1/KNTC1/CCNA1/BORA/DLGAP5/BUB1B/KNSTRN/NUSAP1/CCNB2/ZWILCH/KIF23/PRC1/MEIOB/PLK1/KIF22/AURKB/SPAG5/TOP2A/KIF18B/EME1/BIRC5/NDC80/CEP192/SPC24/GEN1/NCAPH/BUB1/SPC25/DIS3L2/TPX2/MYBL2/UBE2C/AURKA/CHEK2/FANCD2/SMC4/NCAPG/CENPE/MAD2L1/MND1/TRIP13/CENPK/CCNB1/CDC25C/PTTG1/KIFC…	75
BP	GO:0048285	organelle fission	76/443	432/14569	6.88179e-37	3.46547e-34	3.26393e-34	CDCA8/CDC20/KIF2C/NDC1/PSRC1/NUF2/ASPM/KIF14/NEK2/CENPF/MAP10/ZWINT/CDK1/KIF20B/KIF11/MKI67/KIF18A/INCENP/RAD51AP1/RACGAP1/ESPL1/KNTC1/CCNA1/BORA/DLGAP5/BUB1B/KNSTRN/NUSAP1/CCNB2/ZWILCH/KIF23/PRC1/MEIOB/PLK1/KIF22/AURKB/SPAG5/TOP2A/KIF18B/EME1/BIRC5/NDC80/CEP192/SPC24/GEN1/NCAPH/BUB1/SPC25/DIS3L2/TPX2/MYBL2/UBE2C/AURKA/CHEK2/FANCD2/SMC4/NCAPG/CENPE/MAD2L1/MND1/TRIP13/CENPK/CCNB1/CDC25C/PTTG1/KIFC…	76
BP	GO:0051983	regulation of chromosome segregation	38/443	122/14569	2.59233e-28	1.14225e-25	1.07582e-25	CDCA8/CDC20/KIF2C/NUF2/CENPF/ZWINT/CDK1/MKI67/INCENP/ESPL1/KNTC1/DLGAP5/BUB1B/ZWILCH/RMI2/PLK1/AURKB/BIRC5/NDC80/SPC24/SMC6/GEN1/NCAPH/BUB1/SPC25/UBE2C/PLSCR1/SMC4/TACC3/NCAPG/CENPE/MAD2L1/TRIP13/CCNB1/TTK/NCAPG2/CDCA2/SMC2	38
BP	GO:0051304	chromosome separation	31/443	77/14569	2.94491e-27	1.15342e-24	1.08634e-24	CDCA8/CDC20/NUF2/CENPF/ZWINT/INCENP/ESPL1/KNTC1/DLGAP5/BUB1B/ZWILCH/PLK1/AURKB/BIRC5/NDC80/SPC24/GEN1/NCAPH/BUB1/SPC25/DIS3L2/UBE2C/PLSCR1/SMC4/NCAPG/MAD2L1/TRIP13/CCNB1/TTK/NCAPG2/SMC2	31
BP	GO:1905818	regulation of chromosome separation	30/443	71/14569	3.55479e-27	1.25306e-24	1.18019e-24	CDCA8/CDC20/NUF2/CENPF/ZWINT/INCENP/ESPL1/KNTC1/DLGAP5/BUB1B/ZWILCH/PLK1/AURKB/BIRC5/NDC80/SPC24/GEN1/NCAPH/BUB1/SPC25/UBE2C/PLSCR1/SMC4/NCAPG/MAD2L1/TRIP13/CCNB1/TTK/NCAPG2/SMC2	30
BP	GO:1902850	microtubule cytoskeleton organization involved in mitosis	40/443	155/14569	3.03479e-26	9.72513e-24	9.15955e-24	CDCA8/CDC20/GPSM2/PSRC1/NUF2/NEK2/MAP10/CDK1/KIF11/INCENP/RACGAP1/ESPL1/BORA/DLGAP5/NUSAP1/KIF23/PRC1/PLK1/AURKB/BIRC5/NDC80/CEP192/WDR62/CENPA/SPC25/TPX2/MYBL2/AURKA/CHEK2/SUN2/TACC3/CENPE/MAD2L1/CCNB1/CENPH/KIFC1/TTK/SAPCD2/SMC1A/KIF4A	40
BP	GO:0007051	spindle organization	41/443	189/14569	1.01207e-23	2.97295e-21	2.80005e-21	CDCA8/CDC20/GPSM2/PSRC1/NUF2/ASPM/NEK2/MAP10/KIF11/INCENP/RACGAP1/ESPL1/BORA/DLGAP5/KNSTRN/CCNB2/KIF23/PRC1/PLK1/AURKB/SPAG5/BIRC5/NDC80/CEP192/WDR62/SPC25/TPX2/MYBL2/AURKA/CHEK2/SUN2/TACC3/CENPE/CEP72/TPPP/CCNB1/CENPH/KIFC1/TTK/SMC1A/KIF4A	41
BP	GO:0007052	mitotic spindle organization	34/443	125/14569	2.8159e-23	7.63542e-21	7.19138e-21	CDCA8/CDC20/GPSM2/PSRC1/NUF2/NEK2/MAP10/KIF11/INCENP/RACGAP1/BORA/DLGAP5/KIF23/PRC1/PLK1/AURKB/BIRC5/NDC80/CEP192/WDR62/SPC25/TPX2/MYBL2/AURKA/CHEK2/SUN2/TACC3/CENPE/CCNB1/CENPH/KIFC1/TTK/SMC1A/KIF4A	34
BP	GO:0007088	regulation of mitotic nuclear division	32/443	111/14569	7.77924e-23	1.9587e-20	1.84479e-20	CDCA8/CDC20/NUF2/NEK2/CENPF/ZWINT/KIF20B/MKI67/INCENP/ESPL1/KNTC1/BORA/DLGAP5/BUB1B/NUSAP1/ZWILCH/PLK1/AURKB/BIRC5/NDC80/SPC24/GEN1/BUB1/SPC25/UBE2C/AURKA/MAD2L1/TRIP13/CCNB1/CDC25C/TTK/CDCA2	32
BP	GO:0051306	mitotic sister chromatid separation	25/443	60/14569	1.18242e-22	2.77868e-20	2.61708e-20	CDCA8/CDC20/NUF2/CENPF/ZWINT/INCENP/ESPL1/KNTC1/DLGAP5/BUB1B/ZWILCH/PLK1/AURKB/BIRC5/NDC80/SPC24/GEN1/BUB1/SPC25/DIS3L2/UBE2C/MAD2L1/TRIP13/CCNB1/TTK	25
BP	GO:0010965	regulation of mitotic sister chromatid separation	24/443	57/14569	6.28661e-22	1.38502e-19	1.30447e-19	CDCA8/CDC20/NUF2/CENPF/ZWINT/INCENP/ESPL1/KNTC1/DLGAP5/BUB1B/ZWILCH/PLK1/AURKB/BIRC5/NDC80/SPC24/GEN1/BUB1/SPC25/UBE2C/MAD2L1/TRIP13/CCNB1/TTK	24
BP	GO:0051783	regulation of nuclear division	33/443	132/14569	2.32851e-21	4.82824e-19	4.54745e-19	CDCA8/CDC20/NUF2/NEK2/CENPF/ZWINT/KIF20B/MKI67/INCENP/RAD51AP1/ESPL1/KNTC1/BORA/DLGAP5/BUB1B/NUSAP1/ZWILCH/PLK1/AURKB/BIRC5/NDC80/SPC24/GEN1/BUB1/SPC25/UBE2C/AURKA/MAD2L1/TRIP13/CCNB1/CDC25C/TTK/CDCA2	33
BP	GO:0033044	regulation of chromosome organization	42/443	229/14569	2.70576e-21	5.29877e-19	4.99062e-19	CDCA8/CDC20/NUF2/NEK2/CENPF/PARP1/ZWINT/CDK1/INCENP/ESPL1/CDK2/KNTC1/DLGAP5/BUB1B/PIF1/ZWILCH/RMI2/PARN/PLK1/AURKB/TOP2A/BIRC5/NDC80/SPC24/SMC6/GEN1/NCAPH/BUB1/SPC25/UBE2C/SMC4/TACC3/NCAPG/CENPE/MAD2L1/TRIP13/CCNB1/SLF1/TTK/HNRNPA2B1/NCAPG2/SMC2	42
BP	GO:0007094	mitotic spindle assembly checkpoint signaling	21/443	44/14569	9.18028e-21	1.54098e-18	1.45136e-18	CDCA8/CDC20/NUF2/CENPF/ZWINT/INCENP/KNTC1/BUB1B/ZWILCH/PLK1/AURKB/BIRC5/NDC80/SPC24/GEN1/BUB1/SPC25/MAD2L1/TRIP13/CCNB1/TTK	21
BP	GO:0071173	spindle assembly checkpoint signaling	21/443	44/14569	9.18028e-21	1.54098e-18	1.45136e-18	CDCA8/CDC20/NUF2/CENPF/ZWINT/INCENP/KNTC1/BUB1B/ZWILCH/PLK1/AURKB/BIRC5/NDC80/SPC24/GEN1/BUB1/SPC25/MAD2L1/TRIP13/CCNB1/TTK	21
BP	GO:0071174	mitotic spindle checkpoint signaling	21/443	44/14569	9.18028e-21	1.54098e-18	1.45136e-18	CDCA8/CDC20/NUF2/CENPF/ZWINT/INCENP/KNTC1/BUB1B/ZWILCH/PLK1/AURKB/BIRC5/NDC80/SPC24/GEN1/BUB1/SPC25/MAD2L1/TRIP13/CCNB1/TTK	21
BP	GO:0031577	spindle checkpoint signaling	21/443	45/14569	1.67364e-20	2.68162e-18	2.52567e-18	CDCA8/CDC20/NUF2/CENPF/ZWINT/INCENP/KNTC1/BUB1B/ZWILCH/PLK1/AURKB/BIRC5/NDC80/SPC24/GEN1/BUB1/SPC25/MAD2L1/TRIP13/CCNB1/TTK	21
BP	GO:0090068	positive regulation of cell cycle process	41/443	230/14569	2.49235e-20	3.7695e-18	3.55028e-18	CDCA8/CDC20/GPSM2/KIF14/MAP10/CDK1/KIF20B/RRM1/E2F8/INCENP/RAD51AP1/RACGAP1/ESPL1/CIT/DLGAP5/NUSAP1/KIF23/AURKB/SPAG5/DBF4B/BIRC5/NDC80/RRM2/SMC6/GEN1/NCAPH/BUB1/FAM83D/UBE2C/AURKA/PLSCR1/SMC4/ECT2/NCAPG/MAD2L1/PLK4/CCNB1/SLF1/CDC25C/NCAPG2/SMC2	41
BP	GO:0033047	regulation of mitotic sister chromatid segregation	22/443	52/14569	2.9411e-20	3.7695e-18	3.55028e-18	CDCA8/CDC20/NUF2/CENPF/ZWINT/CDK1/INCENP/KNTC1/BUB1B/ZWILCH/PLK1/AURKB/BIRC5/NDC80/SPC24/GEN1/BUB1/SPC25/MAD2L1/TRIP13/CCNB1/TTK	22
BP	GO:0033046	negative regulation of sister chromatid segregation	21/443	46/14569	2.99421e-20	3.7695e-18	3.55028e-18	CDCA8/CDC20/NUF2/CENPF/ZWINT/INCENP/KNTC1/BUB1B/ZWILCH/PLK1/AURKB/BIRC5/NDC80/SPC24/GEN1/BUB1/SPC25/MAD2L1/TRIP13/CCNB1/TTK	21
BP	GO:0033048	negative regulation of mitotic sister chromatid segregation	21/443	46/14569	2.99421e-20	3.7695e-18	3.55028e-18	CDCA8/CDC20/NUF2/CENPF/ZWINT/INCENP/KNTC1/BUB1B/ZWILCH/PLK1/AURKB/BIRC5/NDC80/SPC24/GEN1/BUB1/SPC25/MAD2L1/TRIP13/CCNB1/TTK	21
BP	GO:0045841	negative regulation of mitotic metaphase/anaphase transition	21/443	46/14569	2.99421e-20	3.7695e-18	3.55028e-18	CDCA8/CDC20/NUF2/CENPF/ZWINT/INCENP/KNTC1/BUB1B/ZWILCH/PLK1/AURKB/BIRC5/NDC80/SPC24/GEN1/BUB1/SPC25/MAD2L1/TRIP13/CCNB1/TTK	21
BP	GO:2000816	negative regulation of mitotic sister chromatid separation	21/443	46/14569	2.99421e-20	3.7695e-18	3.55028e-18	CDCA8/CDC20/NUF2/CENPF/ZWINT/INCENP/KNTC1/BUB1B/ZWILCH/PLK1/AURKB/BIRC5/NDC80/SPC24/GEN1/BUB1/SPC25/MAD2L1/TRIP13/CCNB1/TTK	21
BP	GO:0044772	mitotic cell cycle phase transition	55/443	423/14569	3.46885e-20	4.21644e-18	3.97123e-18	KHDRBS1/CDCA8/CDC20/CDKN2C/CKS1B/IQGAP3/NUF2/KIF14/CENPF/ZWINT/CDK1/RRM1/WEE1/INCENP/FOXM1/ESPL1/CDK2/KNTC1/CCNA1/RNASEH2B/CDKN3/DLGAP5/BUB1B/CCNB2/ZWILCH/CCNF/PLK1/AURKB/BRCA1/DBF4B/BIRC5/NDC80/SPC24/CALM3/RRM2/GEN1/BUB1/SPC25/BARD1/UBE2C/AURKA/CHEK2/GTSE1/APPL1/TACC3/CENPE/MAD2L1/CCNA2/TRIP13/CCNB1/CDC25C/CAMK2A/TTK/ANLN/MELK	55
BP	GO:0051985	negative regulation of chromosome segregation	21/443	47/14569	5.26273e-20	5.79722e-18	5.46008e-18	CDCA8/CDC20/NUF2/CENPF/ZWINT/INCENP/KNTC1/BUB1B/ZWILCH/PLK1/AURKB/BIRC5/NDC80/SPC24/GEN1/BUB1/SPC25/MAD2L1/TRIP13/CCNB1/TTK	21
BP	GO:1902100	negative regulation of metaphase/anaphase transition of cell cycle	21/443	47/14569	5.26273e-20	5.79722e-18	5.46008e-18	CDCA8/CDC20/NUF2/CENPF/ZWINT/INCENP/KNTC1/BUB1B/ZWILCH/PLK1/AURKB/BIRC5/NDC80/SPC24/GEN1/BUB1/SPC25/MAD2L1/TRIP13/CCNB1/TTK	21
BP	GO:1905819	negative regulation of chromosome separation	21/443	47/14569	5.26273e-20	5.79722e-18	5.46008e-18	CDCA8/CDC20/NUF2/CENPF/ZWINT/INCENP/KNTC1/BUB1B/ZWILCH/PLK1/AURKB/BIRC5/NDC80/SPC24/GEN1/BUB1/SPC25/MAD2L1/TRIP13/CCNB1/TTK	21
BP	GO:0033045	regulation of sister chromatid segregation	28/443	99/14569	7.07454e-20	7.5569e-18	7.11742e-18	CDCA8/CDC20/NUF2/CENPF/ZWINT/CDK1/INCENP/ESPL1/KNTC1/DLGAP5/BUB1B/ZWILCH/RMI2/PLK1/AURKB/BIRC5/NDC80/SPC24/GEN1/BUB1/SPC25/UBE2C/TACC3/CENPE/MAD2L1/TRIP13/CCNB1/TTK	28
BP	GO:0007091	metaphase/anaphase transition of mitotic cell cycle	26/443	90/14569	8.43567e-19	8.7458e-17	8.23718e-17	CDCA8/CDC20/NUF2/CENPF/ZWINT/INCENP/ESPL1/KNTC1/DLGAP5/BUB1B/ZWILCH/PLK1/AURKB/BIRC5/NDC80/SPC24/GEN1/BUB1/SPC25/UBE2C/TACC3/CENPE/MAD2L1/TRIP13/CCNB1/TTK	26
BP	GO:0044784	metaphase/anaphase transition of cell cycle	26/443	92/14569	1.55644e-18	1.56756e-16	1.47639e-16	CDCA8/CDC20/NUF2/CENPF/ZWINT/INCENP/ESPL1/KNTC1/DLGAP5/BUB1B/ZWILCH/PLK1/AURKB/BIRC5/NDC80/SPC24/GEN1/BUB1/SPC25/UBE2C/TACC3/CENPE/MAD2L1/TRIP13/CCNB1/TTK	26
BP	GO:0045839	negative regulation of mitotic nuclear division	21/443	54/14569	1.79234e-18	1.755e-16	1.65293e-16	CDCA8/CDC20/NUF2/CENPF/ZWINT/INCENP/KNTC1/BUB1B/ZWILCH/PLK1/AURKB/BIRC5/NDC80/SPC24/GEN1/BUB1/SPC25/MAD2L1/TRIP13/CCNB1/TTK	21
BP	GO:2001251	negative regulation of chromosome organization	25/443	85/14569	2.46532e-18	2.34871e-16	2.21212e-16	CDCA8/CDC20/NUF2/CENPF/PARP1/ZWINT/INCENP/ESPL1/KNTC1/BUB1B/PIF1/ZWILCH/PLK1/AURKB/TOP2A/BIRC5/NDC80/SPC24/GEN1/BUB1/SPC25/MAD2L1/TRIP13/CCNB1/TTK	25
BP	GO:0030071	regulation of mitotic metaphase/anaphase transition	25/443	86/14569	3.37952e-18	3.13495e-16	2.95263e-16	CDCA8/CDC20/NUF2/CENPF/ZWINT/INCENP/ESPL1/KNTC1/DLGAP5/BUB1B/ZWILCH/PLK1/AURKB/BIRC5/NDC80/SPC24/GEN1/BUB1/SPC25/UBE2C/CENPE/MAD2L1/TRIP13/CCNB1/TTK	25
BP	GO:0051310	metaphase chromosome alignment	25/443	88/14569	6.26255e-18	5.51887e-16	5.19792e-16	CDCA8/KIF2C/PSRC1/NUF2/KIF14/NEK2/CENPF/KIF18A/INCENP/RACGAP1/KNTC1/KNSTRN/ZWILCH/KIF22/AURKB/SPAG5/BIRC5/NDC80/SPC24/SPC25/FAM83D/ECT2/CENPE/CCNB1/KIFC1	25
BP	GO:1902099	regulation of metaphase/anaphase transition of cell cycle	25/443	88/14569	6.26255e-18	5.51887e-16	5.19792e-16	CDCA8/CDC20/NUF2/CENPF/ZWINT/INCENP/ESPL1/KNTC1/DLGAP5/BUB1B/ZWILCH/PLK1/AURKB/BIRC5/NDC80/SPC24/GEN1/BUB1/SPC25/UBE2C/CENPE/MAD2L1/TRIP13/CCNB1/TTK	25
BP	GO:0051784	negative regulation of nuclear division	21/443	59/14569	1.55349e-17	1.33562e-15	1.25795e-15	CDCA8/CDC20/NUF2/CENPF/ZWINT/INCENP/KNTC1/BUB1B/ZWILCH/PLK1/AURKB/BIRC5/NDC80/SPC24/GEN1/BUB1/SPC25/MAD2L1/TRIP13/CCNB1/TTK	21
BP	GO:0007093	mitotic cell cycle checkpoint signaling	29/443	132/14569	2.93188e-17	2.46069e-15	2.31758e-15	CDCA8/CDC20/NUF2/CENPF/ZWINT/CDK1/INCENP/CDK2/KNTC1/BUB1B/ZWILCH/PLK1/AURKB/BRCA1/EME1/BIRC5/NDC80/SPC24/GEN1/BUB1/SPC25/BARD1/CHEK2/GTSE1/FANCD2/MAD2L1/TRIP13/CCNB1/TTK	29
BP	GO:0050000	chromosome localization	26/443	103/14569	3.41265e-17	2.79758e-15	2.63488e-15	CDCA8/KIF2C/PSRC1/NUF2/KIF14/NEK2/CENPF/KIF18A/INCENP/RACGAP1/KNTC1/DLGAP5/KNSTRN/ZWILCH/KIF22/AURKB/SPAG5/BIRC5/NDC80/SPC24/SPC25/FAM83D/ECT2/CENPE/CCNB1/KIFC1	26
BP	GO:0051303	establishment of chromosome localization	25/443	95/14569	4.74313e-17	3.7999e-15	3.57891e-15	CDCA8/KIF2C/PSRC1/NUF2/KIF14/NEK2/CENPF/KIF18A/INCENP/RACGAP1/KNTC1/KNSTRN/ZWILCH/KIF22/AURKB/SPAG5/BIRC5/NDC80/SPC24/SPC25/FAM83D/ECT2/CENPE/CCNB1/KIFC1	25
BP	GO:0045787	positive regulation of cell cycle	42/443	297/14569	6.00029e-17	4.70023e-15	4.42688e-15	CDCA8/CDC20/GPSM2/PSRC1/KIF14/MAP10/CDK1/KIF20B/RRM1/E2F8/INCENP/RAD51AP1/RACGAP1/ESPL1/CIT/DLGAP5/NUSAP1/KIF23/AURKB/SPAG5/DBF4B/BIRC5/NDC80/RRM2/SMC6/GEN1/NCAPH/BUB1/FAM83D/UBE2C/AURKA/PLSCR1/SMC4/ECT2/NCAPG/MAD2L1/PLK4/CCNB1/SLF1/CDC25C/NCAPG2/SMC2	42
BP	GO:1901987	regulation of cell cycle phase transition	49/443	402/14569	6.73955e-17	5.16455e-15	4.8642e-15	CDCA8/CDC20/CDKN2C/NUF2/KIF14/INTS7/CENPF/ZWINT/CDK1/DNA2/RRM1/WEE1/INCENP/ESPL1/CDK2/TIMELESS/KNTC1/RNASEH2B/DLGAP5/BUB1B/ZWILCH/PLK1/AURKB/BRCA1/DBF4B/EME1/BIRC5/NDC80/SPC24/RRM2/GEN1/BUB1/SPC25/BARD1/FAM83D/UBE2C/AURKA/CHEK2/GTSE1/FANCD2/APPL1/MLF1/CENPE/MAD2L1/TRIP13/CCNB1/CDC25C/TTK/ANLN	49
BP	GO:0000075	cell cycle checkpoint signaling	33/443	181/14569	7.04606e-17	5.28454e-15	4.97722e-15	CDCA8/CDC20/NUF2/INTS7/CENPF/ZWINT/CDK1/DNA2/INCENP/CDK2/TIMELESS/KNTC1/RNASEH2B/BUB1B/ZWILCH/PLK1/AURKB/BRCA1/EME1/BIRC5/NDC80/SPC24/GEN1/BUB1/SPC25/BARD1/CHEK2/GTSE1/FANCD2/MAD2L1/TRIP13/CCNB1/TTK	33
BP	GO:0008608	attachment of spindle microtubules to kinetochore	18/443	45/14569	2.82883e-16	2.07743e-14	1.95661e-14	CDCA8/KIF2C/NUF2/NEK2/INCENP/RACGAP1/KNTC1/KNSTRN/ZWILCH/AURKB/SPAG5/BIRC5/NDC80/SPC24/SPC25/ECT2/CENPE/CCNB1	18
BP	GO:1901990	regulation of mitotic cell cycle phase transition	42/443	312/14569	3.65728e-16	2.631e-14	2.47799e-14	CDCA8/CDC20/CDKN2C/NUF2/KIF14/CENPF/ZWINT/CDK1/RRM1/WEE1/INCENP/ESPL1/CDK2/KNTC1/RNASEH2B/DLGAP5/BUB1B/ZWILCH/PLK1/AURKB/BRCA1/DBF4B/BIRC5/NDC80/SPC24/RRM2/GEN1/BUB1/SPC25/BARD1/UBE2C/AURKA/CHEK2/GTSE1/APPL1/CENPE/MAD2L1/TRIP13/CCNB1/CDC25C/TTK/ANLN	42
BP	GO:0007346	regulation of mitotic cell cycle	51/443	466/14569	1.37491e-15	9.69308e-14	9.12937e-14	CDCA8/CDC20/CDKN2C/CKS1B/NUF2/KIF14/NEK2/CENPF/ZWINT/CDK1/KIF20B/MKI67/RRM1/WEE1/INCENP/ESPL1/CDK2/KNTC1/RNASEH2B/BORA/DLGAP5/BUB1B/NUSAP1/ZWILCH/PLK1/AURKB/BRCA1/DBF4B/EME1/BIRC5/NDC80/SPC24/RRM2/GEN1/BUB1/SPC25/BARD1/UBE2C/AURKA/CHEK2/GTSE1/FANCD2/APPL1/CENPE/MAD2L1/TRIP13/CCNB1/CDC25C/TTK/ANLN/CDCA2	51
BP	GO:0010948	negative regulation of cell cycle process	39/443	281/14569	1.55886e-15	1.07745e-13	1.01479e-13	CDCA8/CDC20/NUF2/NEK2/INTS7/CENPF/ZWINT/CDK1/DNA2/WEE1/E2F8/INCENP/ESPL1/CDK2/TIMELESS/KNTC1/RNASEH2B/BUB1B/ZWILCH/CCNF/PLK1/AURKB/BRCA1/EME1/BIRC5/NDC80/SPC24/GEN1/BUB1/SPC25/BARD1/CHEK2/GTSE1/FANCD2/MAD2L1/TRIP13/CCNB1/TTK/GPER1	39
BP	GO:0140694	non-membrane-bounded organelle assembly	45/443	371/14569	1.63586e-15	1.10893e-13	1.04444e-13	CDCA8/CDC20/PRKAA2/GPSM2/ASPM/NEK2/CENPF/MAP10/KIF11/INCENP/RACGAP1/CDK2/KNTC1/DLGAP5/TMOD2/CCNB2/KIF23/PRC1/PLK1/AURKB/MYH3/SPAG5/KRT19/BRCA1/BIRC5/NDC80/CEP192/WDR62/CENPA/TPX2/MYBL2/AURKA/CHEK2/CENPE/MYOZ2/PLK4/CEP72/CENPK/CENPH/KIFC1/CENPW/ANLN/MTERF3/SMC1A/KIF4A	45
BP	GO:1905820	positive regulation of chromosome separation	14/443	29/14569	2.41108e-14	1.60359e-12	1.51034e-12	CDCA8/CDC20/INCENP/ESPL1/DLGAP5/AURKB/BIRC5/NCAPH/UBE2C/PLSCR1/SMC4/NCAPG/NCAPG2/SMC2	14
BP	GO:0051225	spindle assembly	25/443	123/14569	3.22918e-14	2.10794e-12	1.98535e-12	CDCA8/CDC20/GPSM2/ASPM/NEK2/MAP10/KIF11/INCENP/RACGAP1/CCNB2/KIF23/PRC1/PLK1/AURKB/SPAG5/BIRC5/NDC80/CEP192/TPX2/MYBL2/AURKA/CHEK2/KIFC1/SMC1A/KIF4A	25
BP	GO:0051383	kinetochore organization	12/443	20/14569	5.45019e-14	3.49308e-12	3.28993e-12	NUF2/CENPF/KNTC1/DLGAP5/NDC80/CENPA/SMC4/CENPE/CENPK/CENPH/CENPW/SMC2	12
BP	GO:0000910	cytokinesis	28/443	163/14569	7.98945e-14	5.02907e-12	4.7366e-12	CDCA8/IQGAP3/KIF14/MAP10/KIF20B/CEP55/E2F8/INCENP/RACGAP1/ESPL1/CIT/CKAP2/NUSAP1/KIF23/PRC1/PLK1/AURKB/MYH10/GIT1/BIRC5/CALM3/CENPA/AURKA/CECR2/ECT2/KIF20A/ANLN/KIF4A	28
BP	GO:1901988	negative regulation of cell cycle phase transition	34/443	243/14569	8.61305e-14	5.28777e-12	4.98025e-12	CDCA8/CDC20/NUF2/INTS7/CENPF/ZWINT/CDK1/DNA2/WEE1/INCENP/CDK2/TIMELESS/KNTC1/RNASEH2B/BUB1B/ZWILCH/PLK1/AURKB/BRCA1/EME1/BIRC5/NDC80/SPC24/GEN1/BUB1/SPC25/BARD1/CHEK2/GTSE1/FANCD2/MAD2L1/TRIP13/CCNB1/TTK	34
BP	GO:0090307	mitotic spindle assembly	19/443	68/14569	8.70044e-14	5.28777e-12	4.98025e-12	CDCA8/CDC20/NEK2/MAP10/KIF11/INCENP/RACGAP1/KIF23/PRC1/PLK1/AURKB/BIRC5/CEP192/TPX2/MYBL2/CHEK2/KIFC1/SMC1A/KIF4A	19
BP	GO:0051988	regulation of attachment of spindle microtubules to kinetochore	12/443	21/14569	1.23698e-13	7.39046e-12	6.96066e-12	CDCA8/NEK2/INCENP/RACGAP1/KNTC1/KNSTRN/ZWILCH/AURKB/SPAG5/BIRC5/ECT2/CCNB1	12
BP	GO:1901991	negative regulation of mitotic cell cycle phase transition	28/443	169/14569	2.03832e-13	1.19751e-11	1.12787e-11	CDCA8/CDC20/NUF2/CENPF/ZWINT/CDK1/WEE1/INCENP/CDK2/KNTC1/BUB1B/ZWILCH/PLK1/AURKB/BRCA1/BIRC5/NDC80/SPC24/GEN1/BUB1/SPC25/BARD1/CHEK2/GTSE1/MAD2L1/TRIP13/CCNB1/TTK	28
BP	GO:0051231	spindle elongation	10/443	14/14569	5.48881e-13	3.17181e-11	2.98735e-11	CDCA8/MAP10/KIF11/INCENP/RACGAP1/KIF23/PRC1/AURKB/BIRC5/KIF4A	10
BP	GO:0000281	mitotic cytokinesis	20/443	86/14569	8.58204e-13	4.8793e-11	4.59554e-11	CDCA8/IQGAP3/KIF20B/CEP55/INCENP/RACGAP1/ESPL1/CIT/CKAP2/NUSAP1/KIF23/PLK1/AURKB/MYH10/BIRC5/CENPA/ECT2/KIF20A/ANLN/KIF4A	20
BP	GO:0051256	mitotic spindle midzone assembly	9/443	11/14569	1.06921e-12	5.9825e-11	5.63458e-11	CDCA8/MAP10/INCENP/RACGAP1/KIF23/PRC1/AURKB/BIRC5/KIF4A	9
BP	GO:0061640	cytoskeleton-dependent cytokinesis	21/443	101/14569	2.37226e-12	1.3066e-10	1.23061e-10	CDCA8/IQGAP3/KIF20B/CEP55/INCENP/RACGAP1/ESPL1/CIT/CKAP2/NUSAP1/KIF23/PLK1/AURKB/MYH10/BIRC5/CENPA/CECR2/ECT2/KIF20A/ANLN/KIF4A	21
BP	GO:0045930	negative regulation of mitotic cell cycle	30/443	214/14569	2.47669e-12	1.34313e-10	1.26501e-10	CDCA8/CDC20/NUF2/CENPF/ZWINT/CDK1/WEE1/INCENP/CDK2/KNTC1/BUB1B/ZWILCH/PLK1/AURKB/BRCA1/EME1/BIRC5/NDC80/SPC24/GEN1/BUB1/SPC25/BARD1/CHEK2/GTSE1/FANCD2/MAD2L1/TRIP13/CCNB1/TTK	30
BP	GO:0045786	negative regulation of cell cycle	39/443	355/14569	3.29403e-12	1.75931e-10	1.657e-10	CDCA8/CDC20/NUF2/NEK2/INTS7/CENPF/ZWINT/CDK1/DNA2/WEE1/E2F8/INCENP/ESPL1/CDK2/TIMELESS/KNTC1/RNASEH2B/BUB1B/ZWILCH/CCNF/PLK1/AURKB/BRCA1/EME1/BIRC5/NDC80/SPC24/GEN1/BUB1/SPC25/BARD1/CHEK2/GTSE1/FANCD2/MAD2L1/TRIP13/CCNB1/TTK/GPER1	39
BP	GO:0000022	mitotic spindle elongation	9/443	12/14569	4.16217e-12	2.1898e-10	2.06245e-10	CDCA8/MAP10/INCENP/RACGAP1/KIF23/PRC1/AURKB/BIRC5/KIF4A	9
BP	GO:0051984	positive regulation of chromosome segregation	12/443	27/14569	6.19654e-12	3.21218e-10	3.02537e-10	CDCA8/CDK1/INCENP/AURKB/BIRC5/SMC6/NCAPH/SMC4/NCAPG/CCNB1/NCAPG2/SMC2	12
BP	GO:0051321	meiotic cell cycle	30/443	236/14569	3.09854e-11	1.58295e-09	1.49089e-09	CDC20/NDC1/NUF2/ASPM/NEK2/KIF18A/INCENP/RAD51AP1/ESPL1/CDK2/CCNA1/MNS1/CCNB2/MEIOB/PLK1/TOP2A/EME1/NDC80/NCAPH/AURKA/SUN2/FANCD2/SMC4/MND1/TRIP13/CDC25C/PTTG1/TTK/SMC2/SMC1A	30
BP	GO:0045132	meiotic chromosome segregation	17/443	72/14569	3.4886e-11	1.75676e-09	1.65459e-09	NDC1/NUF2/ASPM/ESPL1/CCNB2/MEIOB/PLK1/NDC80/NCAPH/AURKA/FANCD2/SMC4/MND1/TRIP13/PTTG1/TTK/SMC2	17
BP	GO:0051255	spindle midzone assembly	9/443	14/14569	3.58723e-11	1.78098e-09	1.67741e-09	CDCA8/MAP10/INCENP/RACGAP1/KIF23/PRC1/AURKB/BIRC5/KIF4A	9
BP	GO:0140013	meiotic nuclear division	24/443	154/14569	4.22357e-11	2.06779e-09	1.94753e-09	CDC20/NDC1/NUF2/ASPM/KIF18A/INCENP/RAD51AP1/ESPL1/CCNA1/CCNB2/MEIOB/PLK1/TOP2A/EME1/NDC80/NCAPH/AURKA/FANCD2/SMC4/MND1/TRIP13/PTTG1/TTK/SMC2	24
BP	GO:0044839	cell cycle G2/M phase transition	23/443	142/14569	4.83399e-11	2.33422e-09	2.19847e-09	KHDRBS1/KIF14/CENPF/CDK1/RRM1/WEE1/FOXM1/CDK2/RNASEH2B/CCNB2/PLK1/AURKB/BRCA1/DBF4B/NDC80/CALM3/BARD1/AURKA/CHEK2/CCNA2/CCNB1/CDC25C/MELK	23
BP	GO:0032465	regulation of cytokinesis	18/443	84/14569	5.2535e-11	2.50251e-09	2.35698e-09	CDCA8/KIF14/MAP10/KIF20B/E2F8/INCENP/RACGAP1/CIT/KIF23/PRC1/PLK1/AURKB/GIT1/BIRC5/CALM3/AURKA/ECT2/KIF20A	18
BP	GO:1903046	meiotic cell cycle process	25/443	174/14569	1.00936e-10	4.74398e-09	4.46808e-09	CDC20/NDC1/NUF2/ASPM/KIF18A/INCENP/RAD51AP1/ESPL1/CCNA1/CCNB2/MEIOB/PLK1/TOP2A/EME1/NDC80/NCAPH/AURKA/FANCD2/SMC4/MND1/TRIP13/CDC25C/PTTG1/TTK/SMC2	25
BP	GO:0034508	centromere complex assembly	11/443	27/14569	1.52677e-10	7.08142e-09	6.6696e-09	CENPF/KNTC1/DLGAP5/OIP5/CENPA/HJURP/CENPE/CENPK/CENPH/CENPW/CENPI	11
BP	GO:0051656	establishment of organelle localization	40/443	424/14569	1.97023e-10	9.01958e-09	8.49504e-09	CDCA8/KIF2C/GPSM2/PSRC1/NUF2/KIF14/NEK2/CENPF/KIF18A/INCENP/RACGAP1/ESPL1/KNTC1/KNSTRN/NUSAP1/RAB27A/ZWILCH/AP3B2/PLK1/KIF22/AURKB/SPAG5/UNC13D/BIRC5/NDC80/SPC24/CENPA/SPC25/BBS5/FAM83D/SUN2/ECT2/CENPE/MAD2L1/CCNB1/LMNB1/DTNBP1/KIFC1/SYBU/SAPCD2	40
BP	GO:0010639	negative regulation of organelle organization	34/443	324/14569	2.96147e-10	1.33836e-08	1.26052e-08	CDCA8/CDC20/NUF2/CENPF/PARP1/ZWINT/ADD3/INCENP/ESPL1/KNTC1/CKAP2/BUB1B/TMOD2/PIF1/ZWILCH/CCNF/PLK1/AURKB/TOP2A/BRCA1/BIRC5/TBCD/NDC80/SPC24/GEN1/BUB1/SPC25/TPX2/MAD2L1/TRIP13/CCNB1/TTK/KIF24/TMSB15A	34
BP	GO:0000086	G2/M transition of mitotic cell cycle	21/443	129/14569	3.08173e-10	1.37508e-08	1.29511e-08	KHDRBS1/KIF14/CENPF/CDK1/RRM1/WEE1/FOXM1/CDK2/RNASEH2B/PLK1/AURKB/BRCA1/DBF4B/CALM3/BARD1/AURKA/CHEK2/CCNA2/CCNB1/CDC25C/MELK	21
BP	GO:0006260	DNA replication	30/443	264/14569	5.04595e-10	2.22337e-08	2.09407e-08	PARP1/CDK1/DNA2/RRM1/E2F8/CDK2/TIMELESS/DUT/PIF1/CHTF18/RMI2/BRCA1/DBF4B/EME1/TK1/RNASEH2A/NFIX/LIG1/RRM2/GEN1/BARD1/MCM8/TRAIP/POLQ/CCNA2/PRIMPOL/MCM9/MCM7/ESCO2/RBBP7	30
BP	GO:0007080	mitotic metaphase chromosome alignment	14/443	56/14569	8.50951e-10	3.70321e-08	3.48785e-08	CDCA8/KIF2C/PSRC1/NUF2/KIF14/KIF18A/INCENP/KIF22/AURKB/BIRC5/NDC80/CENPE/CCNB1/KIFC1	14
BP	GO:0051382	kinetochore assembly	8/443	16/14569	7.13156e-09	3.0657e-07	2.88741e-07	CENPF/KNTC1/DLGAP5/CENPA/CENPE/CENPK/CENPH/CENPW	8
BP	GO:0030261	chromosome condensation	10/443	29/14569	7.28644e-09	3.09454e-07	2.91458e-07	CDK1/NUSAP1/PLK1/TOP2A/NCAPH/SMC4/NCAPG/GPER1/NCAPG2/SMC2	10
BP	GO:0032467	positive regulation of cytokinesis	11/443	39/14569	1.41114e-08	5.92176e-07	5.57738e-07	CDCA8/KIF14/MAP10/KIF20B/INCENP/RACGAP1/CIT/KIF23/AURKB/BIRC5/ECT2	11
BP	GO:0006302	double-strand break repair	28/443	270/14569	1.49307e-08	6.19183e-07	5.83174e-07	SFPQ/PARP1/DNA2/DCLRE1A/TNKS1BP1/FOXM1/RAD51AP1/TIMELESS/PARPBP/HMGB1/MEIOB/RMI2/BRCA1/EME1/SMCHD1/SMC6/GEN1/MCM8/ZMYND8/CHEK2/FANCD2/POLQ/ZGRF1/TRIP13/SLF1/MCM9/MCM7/ESCO2	28
BP	GO:0090232	positive regulation of spindle checkpoint	7/443	12/14569	1.59175e-08	6.44935e-07	6.07428e-07	CDCA8/INCENP/AURKB/BIRC5/NDC80/GEN1/MAD2L1	7
BP	GO:0090267	positive regulation of mitotic cell cycle spindle assembly checkpoint	7/443	12/14569	1.59175e-08	6.44935e-07	6.07428e-07	CDCA8/INCENP/AURKB/BIRC5/NDC80/GEN1/MAD2L1	7
BP	GO:1901970	positive regulation of mitotic sister chromatid separation	8/443	18/14569	2.29797e-08	9.20492e-07	8.6696e-07	CDCA8/CDC20/INCENP/ESPL1/DLGAP5/AURKB/BIRC5/UBE2C	8
BP	GO:0051302	regulation of cell division	21/443	163/14569	2.35015e-08	9.30817e-07	8.76685e-07	CDCA8/ASPM/KIF14/MAP10/KIF20B/E2F8/INCENP/RACGAP1/CIT/KIF23/PRC1/PLK1/AURKB/GIT1/KIF18B/BIRC5/CALM3/AURKA/ECT2/YEATS2/KIF20A	21
BP	GO:0061982	meiosis I cell cycle process	17/443	108/14569	2.58931e-08	1.01414e-06	9.55166e-07	CDC20/NDC1/RAD51AP1/ESPL1/CCNA1/CCNB2/MEIOB/PLK1/TOP2A/EME1/NDC80/AURKA/FANCD2/MND1/TRIP13/CDC25C/PTTG1	17
BP	GO:0006310	DNA recombination	28/443	279/14569	3.04798e-08	1.18067e-06	1.11201e-06	SFPQ/PARP1/RAD51AP1/TIMELESS/PARPBP/HMGB1/PIF1/MEIOB/RMI2/TOP2A/BRCA1/EME1/KPNA2/SMCHD1/SMC6/GEN1/BARD1/MCM8/CD40/ZMYND8/FANCD2/POLQ/MND1/TRIP13/SLF1/MCM9/MCM7/HMGB3	28
BP	GO:1901976	regulation of cell cycle checkpoint	11/443	43/14569	4.3391e-08	1.66253e-06	1.56585e-06	CDCA8/INCENP/RNASEH2B/AURKB/BRCA1/BIRC5/NDC80/GEN1/BARD1/MAD2L1/CCNB1	11
BP	GO:0006261	DNA-templated DNA replication	20/443	154/14569	4.43693e-08	1.68174e-06	1.58394e-06	PARP1/DNA2/RRM1/E2F8/CDK2/TIMELESS/CHTF18/BRCA1/DBF4B/EME1/TK1/LIG1/GEN1/BARD1/MCM8/TRAIP/POLQ/PRIMPOL/MCM9/MCM7	20
BP	GO:0090231	regulation of spindle checkpoint	8/443	20/14569	6.26971e-08	2.30216e-06	2.16828e-06	CDCA8/INCENP/AURKB/BIRC5/NDC80/GEN1/MAD2L1/CCNB1	8
BP	GO:0090266	regulation of mitotic cell cycle spindle assembly checkpoint	8/443	20/14569	6.26971e-08	2.30216e-06	2.16828e-06	CDCA8/INCENP/AURKB/BIRC5/NDC80/GEN1/MAD2L1/CCNB1	8
BP	GO:1903504	regulation of mitotic spindle checkpoint	8/443	20/14569	6.26971e-08	2.30216e-06	2.16828e-06	CDCA8/INCENP/AURKB/BIRC5/NDC80/GEN1/MAD2L1/CCNB1	8
BP	GO:0036297	interstrand cross-link repair	10/443	36/14569	7.63825e-08	2.77576e-06	2.61433e-06	DCLRE1A/RAD51AP1/FANCI/FAAP24/FANCL/MCM8/FANCD2/NEIL3/MCM9/FANCG	10
BP	GO:0051315	attachment of mitotic spindle microtubules to kinetochore	8/443	21/14569	9.85998e-08	3.54657e-06	3.34032e-06	CDCA8/KIF2C/NUF2/INCENP/AURKB/BIRC5/NDC80/CENPE	8
BP	GO:0007143	female meiotic nuclear division	9/443	29/14569	1.19476e-07	4.25407e-06	4.00667e-06	CCNB2/MEIOB/PLK1/TOP2A/NDC80/NCAPH/AURKA/TRIP13/TTK	9
BP	GO:0032886	regulation of microtubule-based process	24/443	233/14569	1.84716e-07	6.51124e-06	6.13258e-06	PRKAA2/GPSM2/PSRC1/MAP10/KIF18A/SKA3/CKAP2/BORA/CCNF/PLK1/SPAG5/GIT1/BRCA1/SKA2/TBCD/SKA1/WDR62/GEN1/TPX2/AURKA/STMN3/TACC3/PLK4/TPPP	24
BP	GO:0045005	DNA-templated DNA replication maintenance of fidelity	11/443	51/14569	2.88478e-07	1.00682e-05	9.48263e-06	PARP1/DNA2/TIMELESS/BRCA1/EME1/GEN1/BARD1/MCM8/TRAIP/PRIMPOL/MCM9	11
BP	GO:1901978	positive regulation of cell cycle checkpoint	7/443	17/14569	3.42398e-07	1.18329e-05	1.11447e-05	CDCA8/INCENP/AURKB/BIRC5/NDC80/GEN1/MAD2L1	7
BP	GO:0007127	meiosis I	15/443	101/14569	3.76364e-07	1.28804e-05	1.21313e-05	NDC1/RAD51AP1/ESPL1/CCNA1/CCNB2/MEIOB/PLK1/TOP2A/EME1/NDC80/AURKA/FANCD2/MND1/TRIP13/PTTG1	15
BP	GO:0034502	protein localization to chromosome	14/443	90/14569	5.15442e-07	1.74705e-05	1.64545e-05	PARP1/CDK1/KNTC1/BUB1B/ZWILCH/PLK1/AURKB/CENPA/MCM8/ZMYND8/SLF1/TTK/MCM9/ESCO2	14
BP	GO:0010389	regulation of G2/M transition of mitotic cell cycle	14/443	93/14569	7.7833e-07	2.61296e-05	2.461e-05	KIF14/CENPF/CDK1/RRM1/CDK2/RNASEH2B/PLK1/AURKB/BRCA1/DBF4B/BARD1/AURKA/CCNB1/CDC25C	14
BP	GO:0071459	protein localization to chromosome, centromeric region	7/443	21/14569	1.84181e-06	6.1249e-05	5.7687e-05	CDK1/KNTC1/BUB1B/ZWILCH/AURKB/CENPA/TTK	7
BP	GO:0007062	sister chromatid cohesion	10/443	50/14569	2.108e-06	6.94457e-05	6.5407e-05	CDC20/DDX12P/ESPL1/BUB1B/PLK1/KIF22/BUB1/SLF1/ESCO2/SMC1A	10
BP	GO:0007098	centrosome cycle	16/443	131/14569	2.28297e-06	7.45136e-05	7.01802e-05	NEK2/CDK1/KIF11/CDK2/CCNF/PLK1/BRCA1/NDC80/CEP192/WDR62/GEN1/AURKA/PLK4/CEP72/TUBE1/CNTLN	16
BP	GO:1902749	regulation of cell cycle G2/M phase transition	14/443	103/14569	2.73726e-06	8.85216e-05	8.33736e-05	KIF14/CENPF/CDK1/RRM1/CDK2/RNASEH2B/PLK1/AURKB/BRCA1/DBF4B/BARD1/AURKA/CCNB1/CDC25C	14
BP	GO:0070507	regulation of microtubule cytoskeleton organization	17/443	154/14569	4.51216e-06	0.000144594	0.000136185	PRKAA2/GPSM2/PSRC1/KIF18A/SKA3/CKAP2/BORA/PLK1/SPAG5/GIT1/SKA2/TBCD/SKA1/TPX2/STMN3/TACC3/TPPP	17
BP	GO:0032392	DNA geometric change	12/443	80/14569	4.98034e-06	0.00015816	0.000148962	DNA2/DDX12P/HMGB1/PIF1/CHTF18/TOP2A/MCM8/POLQ/MCM9/HNRNPA2B1/MCM7/HMGB3	12
BP	GO:0007144	female meiosis I	5/443	10/14569	5.64538e-06	0.000174561	0.000164409	CCNB2/MEIOB/NDC80/AURKA/TRIP13	5
BP	GO:0031055	chromatin remodeling at centromere	5/443	10/14569	5.64538e-06	0.000174561	0.000164409	OIP5/CENPA/HJURP/CENPW/CENPI	5
BP	GO:0034080	CENP-A containing chromatin assembly	5/443	10/14569	5.64538e-06	0.000174561	0.000164409	OIP5/CENPA/HJURP/CENPW/CENPI	5
BP	GO:0051653	spindle localization	10/443	56/14569	6.20728e-06	0.000190267	0.000179201	GPSM2/ASPM/ESPL1/NUSAP1/PLK1/SPAG5/NDC80/CENPA/MAD2L1/SAPCD2	10
BP	GO:0000724	double-strand break repair via homologous recombination	17/443	158/14569	6.39375e-06	0.000194293	0.000182994	SFPQ/PARP1/RAD51AP1/TIMELESS/PARPBP/MEIOB/RMI2/BRCA1/SMCHD1/SMC6/GEN1/MCM8/ZMYND8/POLQ/SLF1/MCM9/MCM7	17
BP	GO:0007076	mitotic chromosome condensation	6/443	17/14569	7.11111e-06	0.000214182	0.000201726	NUSAP1/PLK1/NCAPH/SMC4/NCAPG/SMC2	6
BP	GO:0031109	microtubule polymerization or depolymerization	15/443	127/14569	7.16977e-06	0.000214182	0.000201726	KIF2C/PSRC1/KIF18A/SKA3/CKAP2/GIT1/KIF18B/SKA2/TBCD/CEP192/SKA1/TPX2/STMN3/TPPP/KIF24	15
BP	GO:0000725	recombinational repair	17/443	161/14569	8.23798e-06	0.000244024	0.000229833	SFPQ/PARP1/RAD51AP1/TIMELESS/PARPBP/MEIOB/RMI2/BRCA1/SMCHD1/SMC6/GEN1/MCM8/ZMYND8/POLQ/SLF1/MCM9/MCM7	17
BP	GO:0031023	microtubule organizing center organization	16/443	145/14569	8.63993e-06	0.000253798	0.000239038	NEK2/CDK1/KIF11/CDK2/CCNF/PLK1/BRCA1/NDC80/CEP192/WDR62/GEN1/AURKA/PLK4/CEP72/TUBE1/CNTLN	16
BP	GO:0051987	positive regulation of attachment of spindle microtubules to kinetochore	5/443	11/14569	1.00914e-05	0.000289204	0.000272385	CDCA8/INCENP/AURKB/BIRC5/CCNB1	5
BP	GO:0060623	regulation of chromosome condensation	5/443	11/14569	1.00914e-05	0.000289204	0.000272385	NCAPH/SMC4/NCAPG/NCAPG2/SMC2	5
BP	GO:1902412	regulation of mitotic cytokinesis	5/443	11/14569	1.00914e-05	0.000289204	0.000272385	CDCA8/KIF20B/INCENP/AURKB/BIRC5	5
BP	GO:0071103	DNA conformation change	12/443	87/14569	1.20985e-05	0.00034387	0.000323871	DNA2/DDX12P/HMGB1/PIF1/CHTF18/TOP2A/MCM8/POLQ/MCM9/HNRNPA2B1/MCM7/HMGB3	12
BP	GO:0040001	establishment of mitotic spindle localization	8/443	37/14569	1.2194e-05	0.00034387	0.000323871	GPSM2/ESPL1/NUSAP1/PLK1/NDC80/CENPA/MAD2L1/SAPCD2	8
BP	GO:2001252	positive regulation of chromosome organization	13/443	102/14569	1.2715e-05	0.000355718	0.000335031	NEK2/CDK1/CDK2/PARN/AURKB/NCAPH/BUB1/SMC4/NCAPG/SLF1/HNRNPA2B1/NCAPG2/SMC2	13
BP	GO:0044771	meiotic cell cycle phase transition	5/443	12/14569	1.68677e-05	0.000468178	0.000440951	CDC20/CCNB2/NDC80/CDC25C/TTK	5
BP	GO:0051293	establishment of spindle localization	9/443	52/14569	2.35916e-05	0.000649692	0.000611908	GPSM2/ESPL1/NUSAP1/PLK1/SPAG5/NDC80/CENPA/MAD2L1/SAPCD2	9
BP	GO:0090235	regulation of metaphase plate congression	5/443	13/14569	2.67264e-05	0.000730314	0.000687842	CDCA8/INCENP/AURKB/SPAG5/BIRC5	5
BP	GO:0035825	homologous recombination	9/443	53/14569	2.76628e-05	0.000750089	0.000706466	RAD51AP1/MEIOB/TOP2A/BRCA1/EME1/BARD1/FANCD2/MND1/TRIP13	9
BP	GO:0051781	positive regulation of cell division	11/443	81/14569	3.23364e-05	0.00087012	0.000819517	CDCA8/KIF14/MAP10/KIF20B/INCENP/RACGAP1/CIT/KIF23/AURKB/BIRC5/ECT2	11
BP	GO:0032506	cytokinetic process	8/443	42/14569	3.26269e-05	0.000871287	0.000820617	IQGAP3/KIF20B/CEP55/RACGAP1/AURKB/ECT2/KIF20A/ANLN	8
BP	GO:0010638	positive regulation of organelle organization	31/443	463/14569	3.42558e-05	0.000907907	0.000855106	CDC20/GPSM2/PSRC1/NEK2/CDK1/ADD3/ATL3/RAD51AP1/ESPL1/CDK2/DLGAP5/NUSAP1/MNS1/PARN/AURKB/SPAG5/GIT1/BAIAP2/NCAPH/BUB1/UBE2C/AURKA/SMC4/NCAPG/PLK4/SLF1/GPER1/HNRNPA2B1/NCAPG2/MTSS1/SMC2	31
BP	GO:0009263	deoxyribonucleotide biosynthetic process	5/443	14/14569	4.05382e-05	0.00103549	0.000975267	RRM1/DUT/TYMS/RRM2/DTYMK	5
BP	GO:0009265	2'-deoxyribonucleotide biosynthetic process	5/443	14/14569	4.05382e-05	0.00103549	0.000975267	RRM1/DUT/TYMS/RRM2/DTYMK	5
BP	GO:0034501	protein localization to kinetochore	5/443	14/14569	4.05382e-05	0.00103549	0.000975267	CDK1/KNTC1/ZWILCH/AURKB/TTK	5
BP	GO:0046385	deoxyribose phosphate biosynthetic process	5/443	14/14569	4.05382e-05	0.00103549	0.000975267	RRM1/DUT/TYMS/RRM2/DTYMK	5
BP	GO:1903083	protein localization to condensed chromosome	5/443	14/14569	4.05382e-05	0.00103549	0.000975267	CDK1/KNTC1/ZWILCH/AURKB/TTK	5
BP	GO:0007292	female gamete generation	14/443	130/14569	4.12288e-05	0.00104555	0.000984746	ASPM/CCNB2/MEIOB/PARN/PLK1/TOP2A/NDC80/NCAPH/MCM8/AURKA/TRIP13/TTK/MCM9/IMMP2L	14
BP	GO:0031297	replication fork processing	8/443	44/14569	4.64516e-05	0.00116959	0.00110157	PARP1/DNA2/BRCA1/EME1/GEN1/BARD1/TRAIP/PRIMPOL	8
BP	GO:0000212	meiotic spindle organization	5/443	15/14569	5.92928e-05	0.00148232	0.00139612	ASPM/ESPL1/CCNB2/NDC80/AURKA	5
BP	GO:0071168	protein localization to chromatin	7/443	34/14569	6.05043e-05	0.00150195	0.00141461	PARP1/PLK1/CENPA/MCM8/ZMYND8/MCM9/ESCO2	7
BP	GO:0000079	regulation of cyclin-dependent protein serine/threonine kinase activity	10/443	78/14569	0.00012085	0.002979	0.00280575	CDKN2C/PSRC1/CCNA1/CDKN3/CCNB2/CCNF/PLK1/CCNA2/CCNB1/CDC25C	10
BP	GO:0051294	establishment of spindle orientation	7/443	38/14569	0.000127795	0.00312831	0.00294638	GPSM2/PLK1/SPAG5/NDC80/CENPA/MAD2L1/SAPCD2	7
BP	GO:0031570	DNA integrity checkpoint signaling	13/443	127/14569	0.000130026	0.00316098	0.00297715	INTS7/CDK1/DNA2/CDK2/TIMELESS/RNASEH2B/PLK1/BRCA1/EME1/BARD1/CHEK2/GTSE1/FANCD2	13
BP	GO:0045143	homologous chromosome segregation	8/443	51/14569	0.000138555	0.00334525	0.00315071	NDC1/ESPL1/MEIOB/PLK1/FANCD2/MND1/TRIP13/PTTG1	8
BP	GO:0044837	actomyosin contractile ring organization	4/443	10/14569	0.000153092	0.00367108	0.00345759	IQGAP3/RACGAP1/ECT2/ANLN	4
BP	GO:1904029	regulation of cyclin-dependent protein kinase activity	10/443	81/14569	0.000166359	0.00396226	0.00373183	CDKN2C/PSRC1/CCNA1/CDKN3/CCNB2/CCNF/PLK1/CCNA2/CCNB1/CDC25C	10
BP	GO:0070192	chromosome organization involved in meiotic cell cycle	8/443	53/14569	0.000182888	0.00432671	0.00407508	NDC1/MEIOB/NCAPH/FANCD2/SMC4/MND1/TRIP13/SMC2	8
BP	GO:0051642	centrosome localization	6/443	29/14569	0.000200187	0.00467325	0.00440147	GPSM2/ASPM/DLGAP5/AURKA/SUN2/MAD2L1	6
BP	GO:0061842	microtubule organizing center localization	6/443	29/14569	0.000200187	0.00467325	0.00440147	GPSM2/ASPM/DLGAP5/AURKA/SUN2/MAD2L1	6
BP	GO:0007019	microtubule depolymerization	7/443	41/14569	0.000210445	0.00488039	0.00459657	KIF2C/KIF18A/CKAP2/KIF18B/TPX2/STMN3/KIF24	7
BP	GO:0051052	regulation of DNA metabolic process	29/443	468/14569	0.000234007	0.00539134	0.0050778	NEK2/PARP1/CDK1/DNA2/E2F8/FOXM1/RAD51AP1/CDK2/TIMELESS/PARPBP/HMGB1/PIF1/CHTF18/RMI2/PARN/AURKB/BRCA1/DBF4B/KPNA2/SMCHD1/SMC6/BARD1/CD40/POLQ/CCNA2/SLF1/HNRNPA2B1/MCM7/ESCO2	29
BP	GO:0072698	protein localization to microtubule cytoskeleton	8/443	55/14569	0.00023826	0.00545367	0.0051365	KIF20B/SPAG5/CEP192/FAM83D/AURKA/CEP72/TTK/SNX10	8
BP	GO:0051054	positive regulation of DNA metabolic process	20/443	271/14569	0.000241498	0.00549213	0.00517273	NEK2/PARP1/CDK1/DNA2/E2F8/FOXM1/RAD51AP1/CDK2/TIMELESS/HMGB1/CHTF18/PARN/AURKB/BRCA1/DBF4B/SMCHD1/CD40/CCNA2/SLF1/HNRNPA2B1	20
BP	GO:0045859	regulation of protein kinase activity	28/443	449/14569	0.000269715	0.00609452	0.00574009	CDKN2C/PSRC1/KIF14/PLCE1/FLT3/CCNA1/BORA/CDKN3/CCNB2/CCNF/EMP2/PLK1/IL34/CCL5/CALM3/TPX2/CD40/SH3BP5/ECT2/CAMK2N2/DOK7/CENPE/CCNA2/CCNB1/CDC25C/DTNBP1/PRKAG2/TRAF2	28
BP	GO:1901992	positive regulation of mitotic cell cycle phase transition	10/443	86/14569	0.000274011	0.00615216	0.00579438	CDC20/CDK1/RRM1/ESPL1/DLGAP5/DBF4B/RRM2/UBE2C/CCNB1/CDC25C	10
BP	GO:0071897	DNA biosynthetic process	15/443	174/14569	0.000279183	0.0062286	0.00586637	NEK2/CENPF/RRM1/TNKS1BP1/PIF1/CHTF18/PARN/AURKB/TK1/TYMS/LIG1/POLQ/CCNA2/PRIMPOL/HNRNPA2B1	15
BP	GO:0051298	centrosome duplication	9/443	71/14569	0.000286813	0.00635858	0.00598879	CDK2/CCNF/BRCA1/NDC80/CEP192/WDR62/GEN1/PLK4/CEP72	9
BP	GO:1901989	positive regulation of cell cycle phase transition	11/443	105/14569	0.000345962	0.00762198	0.00717872	CDC20/CDK1/RRM1/ESPL1/DLGAP5/DBF4B/RRM2/FAM83D/UBE2C/CCNB1/CDC25C	11
BP	GO:0000132	establishment of mitotic spindle orientation	6/443	32/14569	0.000353531	0.00774036	0.00729021	GPSM2/PLK1/NDC80/CENPA/MAD2L1/SAPCD2	6
BP	GO:0007131	reciprocal meiotic recombination	7/443	45/14569	0.000382577	0.00822308	0.00774486	RAD51AP1/MEIOB/TOP2A/EME1/FANCD2/MND1/TRIP13	7
BP	GO:0090224	regulation of spindle organization	7/443	45/14569	0.000382577	0.00822308	0.00774486	GPSM2/PSRC1/BORA/PLK1/SPAG5/TPX2/TACC3	7
BP	GO:0140527	reciprocal homologous recombination	7/443	45/14569	0.000382577	0.00822308	0.00774486	RAD51AP1/MEIOB/TOP2A/EME1/FANCD2/MND1/TRIP13	7
BP	GO:0044380	protein localization to cytoskeleton	8/443	59/14569	0.000390299	0.0083382	0.00785328	KIF20B/SPAG5/CEP192/FAM83D/AURKA/CEP72/TTK/SNX10	8
BP	GO:0032508	DNA duplex unwinding	9/443	74/14569	0.000392831	0.00834174	0.00785662	DNA2/DDX12P/PIF1/CHTF18/TOP2A/MCM8/POLQ/MCM9/MCM7	9
BP	GO:0051347	positive regulation of transferase activity	24/443	373/14569	0.000467869	0.00987567	0.00930134	CDC20/PSRC1/KIF14/NEK2/FLT3/BORA/CHTF18/EMP2/PARN/PLK1/IL34/AURKB/CCL5/CALM3/TPX2/UBE2C/CD40/EEF1A2/ECT2/DOK7/CENPE/HNRNPA2B1/PRKAG2/TRAF2	24
BP	GO:0006298	mismatch repair	6/443	34/14569	0.00049841	0.0104577	0.00984953	HMGB1/RNASEH2B/RNASEH2A/LIG1/MCM8/MCM9	6
BP	GO:0010212	response to ionizing radiation	12/443	129/14569	0.000566006	0.0118057	0.0111192	INTS7/PARP1/RRM1/TNKS1BP1/RAD51AP1/BRCA1/BARD1/CHEK2/FANCD2/ECT2/CXCL10/SOD2	12
BP	GO:0045842	positive regulation of mitotic metaphase/anaphase transition	4/443	14/14569	0.000662347	0.013734	0.0129352	CDC20/ESPL1/DLGAP5/UBE2C	4
BP	GO:0045931	positive regulation of mitotic cell cycle	11/443	116/14569	0.000810248	0.0167025	0.0157311	CDC20/CDK1/RRM1/ESPL1/DLGAP5/DBF4B/RRM2/UBE2C/AURKA/CCNB1/CDC25C	11
BP	GO:0051785	positive regulation of nuclear division	7/443	51/14569	0.000834568	0.0171038	0.0161091	CDC20/RAD51AP1/ESPL1/DLGAP5/NUSAP1/UBE2C/AURKA	7
BP	GO:1902101	positive regulation of metaphase/anaphase transition of cell cycle	4/443	15/14569	0.000881639	0.017964	0.0169193	CDC20/ESPL1/DLGAP5/UBE2C	4
BP	GO:0000077	DNA damage checkpoint signaling	11/443	118/14569	0.000934336	0.0189284	0.0178276	INTS7/CDK1/CDK2/RNASEH2B/PLK1/BRCA1/EME1/BARD1/CHEK2/GTSE1/FANCD2	11
BP	GO:0051493	regulation of cytoskeleton organization	27/443	465/14569	0.0010259	0.0206646	0.0194629	PRKAA2/GPSM2/PSRC1/ADD3/KIF18A/SKA3/CKAP2/BORA/TMOD2/CCNF/PLK1/SPAG5/GIT1/BRCA1/SKA2/BAIAP2/RAC3/TBCD/SKA1/TPX2/STMN3/ECT2/TACC3/PLK4/TPPP/MTSS1/TMSB15A	27
BP	GO:0045840	positive regulation of mitotic nuclear division	6/443	39/14569	0.00106365	0.0213031	0.0200642	CDC20/ESPL1/DLGAP5/NUSAP1/UBE2C/AURKA	6
BP	GO:0044843	cell cycle G1/S phase transition	17/443	241/14569	0.00114556	0.0227241	0.0214025	KHDRBS1/CDKN2C/IQGAP3/KIF14/CDK1/RRM1/WEE1/CDK2/CDKN3/RRM2/FAM83D/CHEK2/GTSE1/APPL1/MLF1/CCNA2/CAMK2A	17
BP	GO:2000042	negative regulation of double-strand break repair via homologous recombination	4/443	16/14569	0.00114749	0.0227241	0.0214025	PARPBP/RMI2/SMCHD1/POLQ	4
BP	GO:0051261	protein depolymerization	10/443	103/14569	0.00115543	0.0227535	0.0214302	KIF2C/ADD3/KIF18A/CKAP2/TMOD2/SH3GL3/KIF18B/TPX2/STMN3/KIF24	10
BP	GO:0007099	centriole replication	6/443	41/14569	0.00139275	0.0269753	0.0254065	CDK2/BRCA1/CEP192/WDR62/PLK4/CEP72	6
BP	GO:0060236	regulation of mitotic spindle organization	6/443	41/14569	0.00139275	0.0269753	0.0254065	GPSM2/PSRC1/BORA/PLK1/TPX2/TACC3	6
BP	GO:0007064	mitotic sister chromatid cohesion	5/443	28/14569	0.00140042	0.0269753	0.0254065	CDC20/BUB1/SLF1/ESCO2/SMC1A	5
BP	GO:0010971	positive regulation of G2/M transition of mitotic cell cycle	5/443	28/14569	0.00140042	0.0269753	0.0254065	CDK1/RRM1/DBF4B/CCNB1/CDC25C	5
BP	GO:0007018	microtubule-based movement	21/443	336/14569	0.00149463	0.0286336	0.0269684	KIF2C/KIF14/KIF20B/KIF11/KIF18A/DLGAP5/MNS1/KIF23/AP3B2/KIF22/KIF18B/SUN2/KIF15/CENPE/SPEF2/KIF20A/DTNBP1/KIFC1/SYBU/KIF24/KIF4A	21
BP	GO:0031110	regulation of microtubule polymerization or depolymerization	9/443	90/14569	0.00163847	0.0312195	0.0294039	PSRC1/SKA3/CKAP2/GIT1/SKA2/TBCD/SKA1/TPX2/STMN3	9
BP	GO:0000002	mitochondrial genome maintenance	5/443	29/14569	0.00165047	0.0312791	0.02946	PARP1/DNA2/RRM1/PIF1/PRIMPOL	5
BP	GO:1904666	regulation of ubiquitin protein ligase activity	4/443	18/14569	0.00183851	0.0346565	0.032641	CDC20/PLK1/UBE2C/MAD2L1	4
BP	GO:0044773	mitotic DNA damage checkpoint signaling	8/443	76/14569	0.00211936	0.0397381	0.0374271	CDK1/CDK2/PLK1/BRCA1/EME1/CHEK2/GTSE1/FANCD2	8
BP	GO:1902751	positive regulation of cell cycle G2/M phase transition	5/443	31/14569	0.00224661	0.041901	0.0394642	CDK1/RRM1/DBF4B/CCNB1/CDC25C	5
BP	GO:0098534	centriole assembly	6/443	46/14569	0.00255373	0.0473784	0.044623	CDK2/BRCA1/CEP192/WDR62/PLK4/CEP72	6
BP	GO:0065004	protein-DNA complex assembly	12/443	154/14569	0.00262612	0.0484663	0.0456477	CENPF/KNTC1/HMGB1/DLGAP5/OIP5/CENPA/HJURP/CENPE/CENPK/CENPH/CENPW/CENPI	12
CC	GO:0000793	condensed chromosome	53/457	252/15220	5.83272e-30	2.37392e-27	2.07522e-27	CDC20/KIF2C/NUF2/NEK2/CENPF/ZWINT/ADD3/MKI67/KIF18A/INCENP/CBX5/CDK2/KNTC1/SKA3/HMGB1/BUB1B/KNSTRN/ZWILCH/PLK1/KIF22/AURKB/SPAG5/TOP2A/BRCA1/SKA2/BIRC5/NDC80/SKA1/SPC24/SMC6/CENPA/NCAPH/BUB1/SPC25/HJURP/AURKA/SUN2/CENPM/FANCD2/SMC4/NCAPG/CENPE/MAD2L1/CENPK/CCNB1/CENPH/SLF1/TTK/CENPW/NCAPG2/SMC2/SMC1A/CENPI	53
CC	GO:0005819	spindle	64/457	392/15220	2.44516e-29	4.97591e-27	4.34982e-27	CDCA8/CDC20/KIF2C/GPSM2/PSRC1/ASPM/KIF14/NEK2/CENPF/MAP10/CDK1/KIF20B/KIF11/KIF18A/INCENP/RACGAP1/ESPL1/KNTC1/SKA3/CKAP2/BORA/DLGAP5/CEP128/BUB1B/KNSTRN/NUSAP1/ZWILCH/KIF23/PRC1/PLK1/KIF22/SHCBP1/PHLPP2/AURKB/SPAG5/GIT1/KIF18B/SKA2/BIRC5/SKA1/WDR62/CALM3/SMC6/CKAP2L/TPX2/FAM83D/AURKA/KIF15/POC1A/ECT2/YEATS2/TACC3/CRMP1/CENPE/MAD2L1/TPPP/CCNB1/KIF20A/HMMR/KIFC1/TTK/CNTRL/SMC1A/KIF4A	64
CC	GO:0098687	chromosomal region	60/457	345/15220	4.61443e-29	6.26025e-27	5.47256e-27	CDCA8/CDC20/KIF2C/NUF2/NEK2/CENPF/PARP1/SUV39H2/ZWINT/CDK1/DNA2/KIF18A/INCENP/RAD51AP1/CBX5/CDK2/KNTC1/SKA3/BUB1B/KNSTRN/OIP5/PIF1/ZWILCH/PLK1/KIF22/AURKB/SPAG5/TOP2A/EZH1/SKA2/BIRC5/NDC80/SMCHD1/SKA1/SPC24/SMC6/CENPA/BUB1/SPC25/HJURP/AURKA/CHEK2/SUN2/CENPM/SMC4/NCAPG/CENPE/MAD2L1/CENPK/CCNB1/CENPH/SLF1/TTK/CENPW/HNRNPA2B1/MCM7/ESCO2/RBBP7/SMC1A/CENPI	60
CC	GO:0000775	chromosome, centromeric region	46/457	220/15220	5.59025e-26	5.68808e-24	4.97238e-24	CDCA8/CDC20/KIF2C/NUF2/NEK2/CENPF/SUV39H2/ZWINT/KIF18A/INCENP/CBX5/KNTC1/SKA3/BUB1B/KNSTRN/OIP5/ZWILCH/PLK1/KIF22/AURKB/SPAG5/TOP2A/SKA2/BIRC5/NDC80/SKA1/SPC24/SMC6/CENPA/BUB1/SPC25/HJURP/AURKA/CENPM/SMC4/NCAPG/CENPE/MAD2L1/CENPK/CCNB1/CENPH/TTK/CENPW/ESCO2/SMC1A/CENPI	46
CC	GO:0000779	condensed chromosome, centromeric region	39/457	163/15220	1.83537e-24	1.49399e-22	1.30601e-22	CDC20/KIF2C/NUF2/NEK2/CENPF/ZWINT/KIF18A/INCENP/CBX5/KNTC1/SKA3/BUB1B/KNSTRN/ZWILCH/PLK1/KIF22/AURKB/SPAG5/SKA2/BIRC5/NDC80/SKA1/SPC24/CENPA/BUB1/SPC25/HJURP/AURKA/CENPM/NCAPG/CENPE/MAD2L1/CENPK/CCNB1/CENPH/TTK/CENPW/SMC1A/CENPI	39
CC	GO:0072686	mitotic spindle	39/457	169/15220	7.72536e-24	5.24037e-22	4.581e-22	GPSM2/ASPM/MAP10/CDK1/KIF20B/KIF11/KIF18A/RACGAP1/ESPL1/SKA3/CKAP2/DLGAP5/KNSTRN/NUSAP1/KIF23/PRC1/PLK1/KIF22/PHLPP2/AURKB/SPAG5/GIT1/KIF18B/SKA1/WDR62/SMC6/CKAP2L/TPX2/FAM83D/AURKA/ECT2/YEATS2/TACC3/CENPE/MAD2L1/TPPP/KIFC1/CNTRL/SMC1A	39
CC	GO:0000776	kinetochore	37/457	154/15220	2.49777e-23	1.45227e-21	1.26954e-21	CDC20/KIF2C/NUF2/NEK2/CENPF/ZWINT/KIF18A/INCENP/CBX5/KNTC1/SKA3/BUB1B/KNSTRN/ZWILCH/PLK1/KIF22/AURKB/SPAG5/SKA2/BIRC5/NDC80/SKA1/SPC24/BUB1/SPC25/HJURP/AURKA/CENPM/CENPE/MAD2L1/CENPK/CCNB1/CENPH/TTK/CENPW/SMC1A/CENPI	37
CC	GO:0000922	spindle pole	32/457	164/15220	1.90072e-17	9.66991e-16	8.4532e-16	CDC20/GPSM2/PSRC1/ASPM/NEK2/CENPF/MAP10/KIF20B/KIF11/KNTC1/CKAP2/DLGAP5/CEP128/KNSTRN/PRC1/PLK1/AURKB/SPAG5/GIT1/WDR62/CALM3/SMC6/CKAP2L/TPX2/FAM83D/AURKA/POC1A/TACC3/MAD2L1/CCNB1/CNTRL/SMC1A	32
CC	GO:0005874	microtubule	50/457	422/15220	6.62972e-17	2.99811e-15	2.62087e-15	KIF2C/PSRC1/ASPM/KIF14/RASSF5/NEK2/MAP10/CDK1/KIF20B/KIF11/KIF18A/INCENP/RACGAP1/GAS2L3/KNTC1/SKA3/CKAP2/KIF26A/KNSTRN/NUSAP1/MNS1/ZWILCH/KIF23/LRRC49/PRC1/PLK1/KIF22/AURKB/SPAG5/KIF18B/SKA2/BIRC5/BAIAP2/TBCD/SKA1/CALM3/TPX2/AURKA/GTSE1/KIF15/CENPE/TPPP/KIF20A/KIFC1/TUBE1/REEP4/SYBU/KIF24/TTLL11/KIF4A	50
CC	GO:0000940	outer kinetochore	13/457	19/15220	3.13915e-16	1.27763e-14	1.11688e-14	NUF2/CENPF/ZWINT/SKA3/BUB1B/PLK1/SKA2/NDC80/SKA1/SPC24/BUB1/SPC25/CCNB1	13
CC	GO:0030496	midbody	29/457	188/15220	3.70341e-13	1.37026e-11	1.19785e-11	CDCA8/PSRC1/ASPM/KIF14/NEK2/CENPF/MAP10/CDK1/KIF20B/CEP55/INCENP/RACGAP1/KIF23/PRC1/PLK1/SHCBP1/AURKB/MYH10/SPAG5/BIRC5/AURKA/ECT2/CRMP1/CENPE/KIF20A/DTNBP1/ANLN/CNTRL/KIF4A	29
CC	GO:0051233	spindle midzone	13/457	35/15220	1.1009e-11	3.73388e-10	3.26406e-10	CDCA8/KIF14/MAP10/KIF20B/KIF18A/INCENP/RACGAP1/PRC1/PLK1/AURKB/KIF18B/AURKA/CENPE	13
CC	GO:0097431	mitotic spindle pole	13/457	37/15220	2.5147e-11	7.87294e-10	6.88233e-10	GPSM2/ASPM/MAP10/KIF20B/PLK1/AURKB/SPAG5/GIT1/SMC6/FAM83D/AURKA/CNTRL/SMC1A	13
CC	GO:0005876	spindle microtubule	17/457	79/15220	1.4051e-10	4.08483e-09	3.57086e-09	PSRC1/CDK1/KIF11/KIF18A/KNTC1/SKA3/ZWILCH/PRC1/PLK1/AURKB/KIF18B/SKA2/SKA1/CALM3/AURKA/CENPE/KIF4A	17
CC	GO:1990023	mitotic spindle midzone	7/457	13/15220	3.08537e-08	8.37163e-07	7.31828e-07	MAP10/KIF20B/KIF18A/PRC1/AURKB/KIF18B/CENPE	7
CC	GO:0005871	kinesin complex	11/457	45/15220	6.40467e-08	1.62919e-06	1.4242e-06	KIF2C/KIF14/KIF20B/KIF11/KIF18A/KIF23/KIF22/KIF18B/KIF15/KIF20A/KIFC1	11
CC	GO:0005875	microtubule associated complex	17/457	141/15220	1.1243e-06	2.6917e-05	2.35302e-05	CDCA8/KIF2C/KIF14/KIF20B/KIF11/KIF18A/INCENP/KIF23/KIF22/AURKB/KIF18B/BIRC5/AURKA/KIF15/KIF20A/KIFC1/KIF4A	17
CC	GO:0005814	centriole	17/457	143/15220	1.37178e-06	3.10174e-05	2.71147e-05	CEP55/HYLS1/CEP128/WDR90/CCNF/PLK1/TOP2A/CEP192/WDR62/AURKA/POC1A/PLK4/SCLT1/CCHCR1/LRRCC1/CNTLN/KIF24	17
CC	GO:0000794	condensed nuclear chromosome	12/457	73/15220	1.623e-06	3.36349e-05	2.94029e-05	NEK2/ADD3/INCENP/PLK1/BRCA1/NCAPH/SUN2/SMC4/NCAPG/NCAPG2/SMC2/SMC1A	12
CC	GO:0000228	nuclear chromosome	21/457	212/15220	1.69503e-06	3.36349e-05	2.94029e-05	ANP32E/NEK2/PARP1/ADD3/INCENP/TIMELESS/PLK1/TOP2A/BRCA1/EME1/BIRC5/SMCHD1/NCAPH/SUN2/SMC4/NCAPG/MCM7/NCAPG2/SMC2/RBBP7/SMC1A	21
CC	GO:0010369	chromocenter	6/457	14/15220	1.73546e-06	3.36349e-05	2.94029e-05	CDCA8/INCENP/CBX5/OIP5/AURKB/ESCO2	6
CC	GO:0000781	chromosome, telomeric region	16/457	138/15220	3.89735e-06	7.2101e-05	6.30289e-05	PARP1/CDK1/DNA2/RAD51AP1/CBX5/CDK2/PIF1/EZH1/SMCHD1/SMC6/CHEK2/SUN2/SLF1/HNRNPA2B1/MCM7/RBBP7	16
CC	GO:0072687	meiotic spindle	5/457	12/15220	1.5883e-05	0.00028106	0.000245696	ASPM/INCENP/BORA/AURKA/CNTRL	5
CC	GO:0034451	centriolar satellite	13/457	110/15220	2.54766e-05	0.00043204	0.000377679	KNSTRN/LRRC49/PLK1/CCDC113/SPAG5/SKA1/WDR62/BBS5/TACC3/CEP72/FLOT1/TBC1D31/CNTRL	13
CC	GO:0000939	inner kinetochore	5/457	15/15220	5.58834e-05	0.000909782	0.000795309	CENPM/CENPK/CENPH/CENPW/CENPI	5
CC	GO:0000307	cyclin-dependent protein kinase holoenzyme complex	8/457	51/15220	0.000127263	0.00199215	0.00174149	CKS1B/CDK1/CDK2/CCNA1/CCNB2/CCNF/CCNA2/CCNB1	8
CC	GO:0045171	intercellular bridge	10/457	83/15220	0.000184825	0.00272043	0.00237814	CDCA8/KIF20B/CEP55/PRC1/PHLPP2/SKA1/TPX2/FAM83D/CENPE/KIF20A	10
CC	GO:0000803	sex chromosome	6/457	29/15220	0.000187155	0.00272043	0.00237814	CDK2/BRCA1/SMCHD1/SMC6/PLK4/ESCO2	6
CC	GO:0090734	site of DNA damage	10/457	101/15220	0.000904339	0.0126919	0.011095	PARP1/CBX5/TIMELESS/SMCHD1/SMC6/ZMYND8/TRAIP/ZGRF1/SLF1/ESCO2	10
CC	GO:0005828	kinetochore microtubule	4/457	19/15220	0.00217225	0.0294702	0.0257622	KIF18A/KNTC1/ZWILCH/CENPE	4
CC	GO:0070938	contractile ring	3/457	10/15220	0.00275694	0.0338718	0.0296099	KIF20B/PRC1/ANLN	3
CC	GO:1902911	protein kinase complex	11/457	137/15220	0.00281862	0.0338718	0.0296099	PRKAA2/CKS1B/CDK1/CDK2/CCNA1/CCNB2/CCNF/DBF4B/CCNA2/CCNB1/PRKAG2	11
CC	GO:0090543	Flemming body	5/457	33/15220	0.00282958	0.0338718	0.0296099	KIF14/CEP55/RACGAP1/KIF23/CNTRL	5
CC	GO:1990752	microtubule end	5/457	33/15220	0.00282958	0.0338718	0.0296099	KIF2C/ASPM/KNSTRN/SPAG5/KIF18B	5
CC	GO:0005881	cytoplasmic microtubule	8/457	81/15220	0.00293967	0.0341841	0.0298829	KIF2C/MAP10/KIF18A/MNS1/KIF18B/GTSE1/REEP4/SYBU	8
CC	GO:0043240	Fanconi anaemia nuclear complex	3/457	11/15220	0.00370686	0.0407755	0.0356449	FAAP24/FANCL/FANCG	3
CC	GO:0045120	pronucleus	3/457	11/15220	0.00370686	0.0407755	0.0356449	CENPF/AURKA/CCNA2	3
MF	GO:0008017	microtubule binding	35/445	254/14708	5.08047e-14	1.82157e-11	1.73679e-11	KIF2C/PSRC1/KIF14/CENPF/MAP10/KIF20B/KIF11/KIF18A/RACGAP1/GAS2L3/DLGAP5/KIF26A/KNSTRN/NUSAP1/KIF23/PRC1/PLK1/KIF22/SPAG5/KIF18B/SKA2/BIRC5/SKA1/SPC24/FAM83D/SUN2/GTSE1/KIF15/CENPE/TPPP/KIF20A/KIFC1/REEP4/KIF24/KIF4A	35
MF	GO:0015631	tubulin binding	41/445	346/14708	6.02173e-14	1.82157e-11	1.73679e-11	KIF2C/PSRC1/KIF14/CENPF/MAP10/KIF20B/KIF11/KIF18A/RACGAP1/GAS2L3/DLGAP5/KIF26A/KNSTRN/NUSAP1/KIF23/PRC1/PLK1/KIF22/SPAG5/GIT1/BRCA1/KIF18B/SKA2/BIRC5/TBCD/SKA1/SPC24/FAM83D/STMN3/SUN2/GTSE1/KIF15/APPL1/CENPE/TPPP/KIF20A/KIFC1/REEP4/KIF24/TTLL11/KIF4A	41
MF	GO:0003777	microtubule motor activity	14/445	65/14708	6.54334e-09	1.31957e-06	1.25816e-06	KIF2C/KIF14/KIF20B/KIF11/KIF18A/KIF23/KIF22/KIF18B/KIF15/CENPE/KIF20A/KIFC1/KIF24/KIF4A	14
MF	GO:0003774	cytoskeletal motor activity	16/445	102/14708	6.5628e-08	9.92623e-06	9.46424e-06	KIF2C/KIF14/KIF20B/KIF11/KIF18A/KIF23/KIF22/MYH10/MYH3/KIF18B/KIF15/CENPE/KIF20A/KIFC1/KIF24/KIF4A	16
MF	GO:0017116	single-stranded DNA helicase activity	7/445	23/14708	3.56519e-06	0.000431388	0.00041131	DNA2/PIF1/CHTF18/MCM8/POLQ/MCM9/MCM7	7
MF	GO:0035173	histone kinase activity	6/445	18/14708	1.01043e-05	0.00101885	0.00097143	PRKAA2/CDK1/CDK2/PRKCB/BUB1/AURKA	6
MF	GO:0140097	catalytic activity, acting on DNA	19/445	231/14708	7.91094e-05	0.00621233	0.0059232	TTF2/DNA2/DCLRE1A/DDX12P/PIF1/CHTF18/MEIOB/TOP2A/EME1/LIG1/GEN1/MCM8/DNMT3B/CECR2/POLQ/NEIL3/PRIMPOL/MCM9/MCM7	19
MF	GO:0008574	plus-end-directed microtubule motor activity	5/445	16/14708	8.21465e-05	0.00621233	0.0059232	KIF14/KIF20B/KIF11/KIF18A/KIF18B	5
MF	GO:0003678	DNA helicase activity	8/445	54/14708	0.000202168	0.0135902	0.0129577	DNA2/DDX12P/PIF1/CHTF18/MCM8/POLQ/MCM9/MCM7	8
MF	GO:0004674	protein serine/threonine kinase activity	26/445	405/14708	0.000263776	0.0159585	0.0152157	PRKAA2/NEK2/CDK1/CDK2/CIT/STK24/BUB1B/ITPKA/PLK1/PRKCB/AURKB/MAP3K14/BUB1/STK35/AURKA/CHEK2/PLK4/CAMK2A/TTK/FAM20C/ADCK2/PRKAG2/PBK/MELK/PKN3/PDK3	26
MF	GO:0016538	cyclin-dependent protein serine/threonine kinase regulator activity	7/445	47/14708	0.000488577	0.0250148	0.0238506	CDKN2C/CKS1B/CCNA1/CCNB2/CCNF/CCNA2/CCNB1	7
MF	GO:0003697	single-stranded DNA binding	11/445	110/14708	0.000496162	0.0250148	0.0238506	RAD51AP1/HMGB1/MEIOB/SMC6/MCM8/SMC4/NEIL3/MCM9/HNRNPA2B1/MCM7/SMC2	11
MF	GO:0008094	ATP-dependent activity, acting on DNA	11/445	116/14708	0.000778245	0.0362183	0.0345327	TTF2/DNA2/DDX12P/PIF1/CHTF18/TOP2A/MCM8/CECR2/POLQ/MCM9/MCM7	11
MF	GO:0106310	protein serine kinase activity	22/445	345/14708	0.00084173	0.0362964	0.0346071	PRKAA2/NEK2/CDK1/CDK2/CIT/STK24/BUB1B/PLK1/PRKCB/AURKB/MAP3K14/BUB1/STK35/AURKA/CHEK2/PLK4/CAMK2A/TTK/FAM20C/PBK/MELK/PKN3	22
MF	GO:0000217	DNA secondary structure binding	6/445	38/14708	0.00089991	0.0362964	0.0346071	RAD51AP1/HMGB1/SMC6/GEN1/NEIL3/HMGB3	6
MF	GO:0003684	damaged DNA binding	8/445	69/14708	0.0010948	0.0402992	0.0384236	PARP1/DCLRE1A/HMGB1/BRCA1/SMC6/POLQ/NEIL3/FANCG	8
MF	GO:0016887	ATP hydrolysis activity	23/445	376/14708	0.00113237	0.0402992	0.0384236	KIF2C/KIF14/DNA2/KIF20B/KIF18A/DDX12P/PIF1/KIF23/CHTF18/KIF22/MYH3/KIF18B/SMCHD1/MCM8/KIF15/SMC4/TRIP13/KIF20A/KIFC1/MCM9/MCM7/SMC2/SMC1A	23
