# Supplementary material for: Acute high-dose irradiation disrupts cell adhesion and Silk-Ovarioid formation in human primary ovarian cells
Source: J Ovarian Res. 2026 Jan 2;19:79. doi: 10.1186/s13048-025-01932-8 (PMC12930946; doi:10.1186/s13048-025-01932-8)
Supplement: Supplementary file 2 — Supplementary Material 2. [file 13048_2025_1932_MOESM2_ESM.xlsx]

## Sheet: cPOCs_IR_24h_vs_Ctrl_24h_DEPs
Supplementary Table S4 (Sheet 1): Information on upregulated (positive log2FoldChange) and downregulated (negative log2FoldChange) DEPs in irradiated (IR) 24 h cPOCs compared to 24 h control cPOCs.
log2FC	p.value	adj.p.value	protein
-0.159488	0.00372458	0.0366728	TLN1
0.384589	1.69618e-05	0.00188163	CALD1
-0.0896926	0.0218998	0.087389	IQGAP1
0.269485	0.00111462	0.0181836	HSPA5
-0.0996253	0.00487937	0.0405964	ENO1
0.41682	0.00204765	0.0264441	ATP5F1B
-0.113913	0.0259128	0.0977755	HSPA8
-0.160379	0.00848013	0.0549064	PKM
0.206263	0.00810736	0.0541793	ACTA2
-0.0912372	0.00764377	0.0536677	FASN
0.253661	0.0130124	0.0678767	P4HB
0.109939	0.0229579	0.0903118	COL1A1
0.319676	0.000377974	0.0104825	PDIA3
-0.172887	0.00446781	0.0390918	EEF2
0.216179	0.0105112	0.061156	CALR
0.38227	1.73596e-06	0.00048144	TPM1
0.258615	0.0174323	0.0783713	KRT19
0.24902	0.00904499	0.0571813	GANAB
0.0699467	0.0206436	0.0846081	VCP
0.257353	0.0104991	0.061156	TPM2
-0.233724	0.0187165	0.0813165	PGK1
-0.152602	0.000634404	0.0136908	PGAM1
0.494344	0.000175695	0.00683369	CALU
-0.602541	0.0019168	0.0255608	EEF1A1
0.244079	0.00609436	0.0461679	PDIA4
-0.34606	0.0168779	0.0771562	ALDOA
0.306405	0.000127768	0.00596417	TPM3
-0.109256	0.00315199	0.0336213	ACLY
-0.2508	0.00208436	0.0266798	CAP1
-0.226789	0.0131162	0.0680139	TUBB4B
0.165811	0.0203119	0.0836611	ATP6V1A
0.548343	0.00049119	0.0118455	RCN1
-0.110842	0.00886691	0.0565308	GARS1
-0.0618042	0.0109925	0.0619092	LRP1
-0.133422	7.06595e-05	0.00452221	EIF4A1
0.255087	0.000102581	0.0055063	PDIA6
-0.127782	0.0250502	0.0958684	KTN1
0.357461	1.56668e-05	0.00186211	BASP1
0.259605	0.00418262	0.0379746	CAVIN1
0.300007	0.0122109	0.06528	CALM1
0.261701	0.0116951	0.0630175	ATP6V1B2
-0.325542	0.00312167	0.0335127	GBE1
0.273039	0.025703	0.0972042	LONP1
-0.216447	0.000155839	0.00664912	HDLBP
-0.142025	0.0189758	0.0816028	CCT8
0.204122	0.0131613	0.0680139	TAGLN2
-0.196701	0.000126407	0.00596417	KIF5B
0.423917	0.00016679	0.00676925	MDH2
0.310345	0.00446944	0.0390918	PPIB
-0.169172	0.0228685	0.0901733	UCHL1
-0.120323	0.0181694	0.0797729	HNRNPK
-0.214579	0.00721772	0.0519925	XRCC6
-0.277296	0.00542779	0.042778	PFN1
0.321099	0.0199746	0.0834206	IGF2R
0.124448	0.0197396	0.0833672	HK1
-0.149043	0.000990045	0.017598	CCT7
-0.189348	0.00335417	0.0345722	NME2
0.266272	0.0136497	0.0690365	RPLP2
0.415438	0.000128552	0.00596417	ENAH
-0.295628	0.00150211	0.0219255	FERMT2
0.594117	0.000756979	0.014819	CTSD
0.360262	0.0124979	0.066231	NUCB1
-0.272335	0.00639497	0.0476609	CFL1
-0.118537	0.00103073	0.0176817	CAPZA1
-0.105972	0.00358986	0.0355567	IPO5
-0.167594	0.011668	0.0630175	YWHAQ
0.280048	9.56562e-05	0.00530573	SYNCRIP
-0.217813	0.00499033	0.0413129	STAT1
0.623801	1.39769e-05	0.00178904	MYL9
0.125139	0.0202975	0.0836611	G6PD
0.369718	0.00139197	0.0204976	TXNDC5
0.0482798	0.018261	0.0799638	HSD17B4
0.724314	0.0231031	0.0906686	RCN3
0.319911	0.014433	0.0701737	HLA-C
-0.185982	0.000619439	0.0136908	PDLIM5
0.318157	0.00576786	0.0446405	AK3
-0.213779	2.27155e-05	0.00219473	CAND1
-0.182595	0.0100484	0.0603629	UGDH
-0.228739	0.000611286	0.0136908	PTBP1
0.219333	0.00528103	0.0421095	SERPINE1
0.21932	0.00133919	0.020234	PEBP1
0.196462	0.0155244	0.07318	SDCBP
0.188878	0.0146071	0.0704529	NME1
0.223373	0.02401	0.0933474	LAMC1
-0.210397	0.0104264	0.061156	RPL6
-0.164376	0.00045277	0.0112449	EIF4G1
0.339511	0.0109171	0.0619092	RAD23B
0.312639	0.000235325	0.00799143	PRKCSH
-0.144951	0.0189047	0.0816028	AP2A1
-0.198562	0.00672706	0.049312	ILF3
0.172845	0.00308534	0.0333377	CAST
-0.102203	0.0110387	0.0619092	CKAP5
0.214258	0.00198218	0.0259713	ARHGDIA
-0.319024	0.00702763	0.0508433	CORO1C
0.384244	0.0150157	0.0716817	HLA-B
0.493484	0.000404284	0.0108505	FKBP10
-0.311392	0.000226208	0.00784189	NIBAN2
0.219119	6.81253e-05	0.00452221	NEXN
-0.225692	0.000986487	0.017598	EEA1
0.246942	0.00168068	0.0231128	PLOD3
0.319741	0.00233314	0.0285467	HSD17B10
0.222168	0.0142629	0.0701737	ASAH1
-0.320533	0.0233506	0.0912097	GNAI2
0.396645	0.00510564	0.041646	SFPQ
0.132	0.000431272	0.0111529	NAPA
-0.125816	0.021721	0.0870233	ACO1
-0.139391	0.0179611	0.0790668	PYGL
0.185854	0.0138449	0.0692173	DLD
-0.078309	0.0175335	0.0783713	ETFA
-0.34508	0.00545008	0.042778	CAPZA2
0.24441	0.01224	0.06528	ERP29
0.210988	0.00156256	0.0224548	LAMB1
0.42643	0.000258703	0.00833971	PSMA7
-0.179236	0.00505487	0.041435	LPP
0.386457	0.00226222	0.0278839	PRDX3
-0.149125	0.00819323	0.054344	AARS1
-0.170835	0.0168002	0.0771562	SEC31A
-0.279704	0.0160998	0.0748328	STRAP
-0.207056	0.000297582	0.00874466	IMPDH2
0.567265	0.000108892	0.00566237	PEA15
-0.0674031	0.00274843	0.0304893	NAMPT
0.359203	0.00993663	0.0601257	RPS27A
-0.69012	0.000183103	0.00692463	ARF5
-0.10531	0.0190658	0.0816028	LARS1
-0.155076	0.02265	0.089737	PSMD3
-0.129204	0.0157699	0.0737336	DSG2
0.0677905	0.00220425	0.0278839	PRDX6
-0.137141	0.0185597	0.0808465	PSMD11
0.0230916	0.01087	0.0619092	CFL2
0.0796538	0.00612314	0.0461679	CDC37
-0.210748	0.00779217	0.0538015	PRKAR1A
-0.387301	0.0247353	0.0952769	ATL3
-0.169399	0.00869799	0.0560987	AHNAK2
0.471956	0.0169731	0.0773789	GNS
-0.20079	0.00279712	0.0308239	NAP1L1
0.0619401	0.000986095	0.017598	TPP1
0.260972	0.00328981	0.0344292	TFG
0.510233	0.000524098	0.0124586	FTH1
-0.194594	0.00836062	0.054344	GOT2
-0.483077	0.0210263	0.0857542	H1-4
-0.218448	0.0185226	0.0808465	CAPNS1
0.541099	0.0177821	0.0787417	FKBP9
0.439638	0.0011686	0.0186976	NSFL1C
-0.166964	0.012799	0.0671848	RPLP0
0.509654	0.00881723	0.0564303	HSPE1
0.318207	0.0107249	0.0618997	CDH2
0.166984	0.0159013	0.074117	HNRNPH1
0.190301	0.000688212	0.0139657	PSMB5
-0.128037	0.0254493	0.096501	MAOA
-0.250484	0.000276255	0.00851273	USO1
-0.332488	0.00387712	0.0370777	NIBAN1
0.0704147	0.0196969	0.0833672	PCBP1
-0.605295	0.00804463	0.0541793	RAN
0.294576	0.00167679	0.0231128	RAP1B
0.326488	0.000838647	0.0162269	CDV3
-0.114425	0.0112058	0.0621549	RACK1
0.43578	0.0035808	0.0355567	SPARC
-0.296063	0.000395145	0.010779	RARS1
0.250088	0.00285155	0.0310129	HEBP1
0.372857	0.00570444	0.044356	PCBP2
0.402139	0.000191584	0.00708436	SSBP1
0.0991394	0.0101683	0.0607036	HINT1
0.472126	0.00792019	0.0541793	FABP3
-0.424836	0.0044871	0.0390918	ATP5PO
0.190831	0.000265562	0.00833971	RPL5
0.290027	0.00421562	0.0379746	PRDX2
-0.301832	0.00257699	0.0299868	SAR1A
-0.104712	0.00654377	0.0483948	CAMK2D
-0.241587	0.00260882	0.0300045	EIF3C
-0.175165	0.000344508	0.0097163	PHGDH
0.266417	0.01933	0.0822636	P3H1
0.53188	0.00325419	0.0344292	DBI
-0.144314	0.00597681	0.0456212	PRKAR2A
-0.423383	0.0149524	0.0716817	VDAC3
0.431097	0.00939629	0.0581243	PSMB1
-0.462362	1.35134e-06	0.000472589	ETF1
-0.354745	0.00108006	0.0177942	ACSL4
0.39159	0.000215872	0.00764277	CALB2
-0.501844	0.00222554	0.0278839	RPL9; RPL9P7; RPL9P8; RPL9P9
0.154875	0.00113767	0.0183794	AK2
-0.245302	0.0111368	0.0619788	ATP5F1C
-0.235006	0.00385129	0.0370777	EIF3F
0.244481	0.0114699	0.0623721	RNH1
0.316194	0.00927306	0.0577917	CSTB
0.201856	0.00386158	0.0370777	PSMB4
0.148341	0.00688203	0.0500074	AP2A2
0.28828	0.000641757	0.0136908	EIF4B
0.286514	0.0166575	0.0767815	PDHA1
0.696957	0.000570816	0.0131922	TBCA
0.440379	6.33496e-07	0.000351379	PLD3
0.271346	0.0254591	0.096501	DLST
-0.182301	0.0157747	0.0737336	EIF3E
-0.354455	0.00528899	0.0421095	NOTCH2
-0.403774	0.0177926	0.0787417	RPL8
-0.177145	0.00799195	0.0541793	LDLR
-0.176081	0.00130971	0.020234	PSMC5
0.579176	0.00159219	0.0226445	CNPY2
-0.282527	0.00640285	0.0476609	RAB5C
0.433922	0.00165491	0.0231128	PSMA6
0.415225	0.00423234	0.0379746	PSMA3
-0.232252	0.0175402	0.0783713	PITRM1
0.428797	0.000435659	0.0111529	EIF5B
0.253665	0.00462208	0.0394821	COL2A1
-0.30546	0.0109426	0.0619092	GSTK1
0.294993	0.00128758	0.0202126	RBM3
0.127929	0.00135669	0.020234	SIRPA
0.381654	0.00236001	0.0286647	S100A11
-0.429814	0.00967655	0.0591977	SQOR
0.205946	2.32059e-05	0.00219473	PSMD14
-0.226927	0.000608258	0.0136908	OTUB1
-0.330604	0.00657697	0.0484251	OLA1
0.204798	0.00806095	0.0541793	ME2
-0.349563	0.0192737	0.0822345	H2AZ1
-0.668262	0.0223828	0.0888903	PSMD12
0.24303	0.00136191	0.020234	VPS26A
0.113624	0.000142462	0.00623833	SMS
-0.42228	0.0213251	0.0861287	POR
-0.408852	3.23524e-05	0.0027394	NDUFS1
0.10423	0.0134347	0.068754	GPNMB
0.309799	0.0107506	0.0618997	TOM1
-0.33685	0.00415577	0.0379746	PRKACA
0.268514	0.0113132	0.0622	TST
-0.231733	0.00267077	0.0300281	ILK
0.126655	0.0175676	0.0783713	KHDRBS1
-0.133653	0.00396421	0.037268	DYNC1LI1
-0.169588	0.0200029	0.0834206	TRIM28
-0.247462	0.0091064	0.0571813	RPL26
-0.153872	0.00327188	0.0344292	DNM1L
-0.294641	0.0244056	0.0942398	DNAJB11
-0.242921	0.00921648	0.0576549	EIF4A3
-0.19886	0.00834531	0.054344	HK2
-0.239152	0.00767837	0.0536841	COX4I1
-0.163134	0.0053721	0.0425675	NAP1L4
-0.411608	0.0141569	0.0701737	RPL10
0.35335	0.0171368	0.0779114	RPS21
0.169423	0.00641589	0.0476609	PSMD13
0.192096	0.0211393	0.0859814	PGRMC1
-0.357724	0.00479564	0.040276	AKR1A1
-0.154802	0.000282908	0.00855924	PSMD6
-0.194061	0.011135	0.0619788	DDX5
0.433957	0.00528273	0.0421095	CTSA
0.122263	0.0123645	0.0657335	FUBP3
-0.319834	0.000671994	0.0139117	ELAVL1
-0.466768	0.00613168	0.0461679	RPL13A
0.262092	0.00402802	0.0374448	LMOD1
0.768016	1.34256e-05	0.00178904	ATP5F1D
-0.202944	0.0264643	0.0994054	XPO1
-0.133379	0.0127759	0.0671848	FKBP2
0.275804	0.00224143	0.0278839	ISYNA1
-0.238827	0.000652673	0.0137475	SUCLG2
0.724878	0.000134507	0.0060492	FTL
-0.211121	0.0241527	0.0936833	FAM120A
0.584898	0.00100563	0.0176144	B2M
-0.513902	0.00134951	0.020234	LAMTOR1
-0.629369	0.0100139	0.0603629	RALB
-0.175863	2.87311e-06	0.00068298	TMEM165
0.245305	0.0113674	0.0622	ARPC1A
0.404173	0.000627126	0.0136908	PBXIP1
-0.290463	0.00778621	0.0538015	FAF2
-0.319892	0.000163634	0.00676925	LTA4H
-0.683682	0.00415531	0.0379746	RPL35
-0.164982	0.00121008	0.0191769	STAT3
-0.302663	0.00877833	0.0563983	ATP5PB
0.18994	0.000852796	0.016311	ARPC3
-0.22716	0.0046268	0.0394821	RTRAF
0.217677	0.00340154	0.034725	GYG1
0.629805	0.00392987	0.0371551	PSMB6
-0.352985	0.00156536	0.0224548	COPE
-0.288173	0.00238969	0.0288148	ESD
-0.389709	0.0131372	0.0680139	ATP5MG
0.196316	0.000325294	0.00933258	C1orf198
0.402606	0.0110499	0.0619092	UBE2V2
-0.477483	0.00196983	0.0259713	TNPO1
-0.484364	0.0117022	0.0630175	RPL28
0.241622	0.00103063	0.0176817	PXDN
-0.264058	0.0215236	0.0867196	ERLIN2
-0.27291	0.00588951	0.0453711	H6PD
-0.203456	0.00253938	0.0298447	DNAJC3
0.265195	0.00523586	0.0421095	S100A16
0.263271	0.0194703	0.0826495	PSMA4
0.319766	0.00107493	0.0177942	RPL31
0.230589	0.00593966	0.0455465	SRSF3
-0.192485	0.00453692	0.03932	STX7
0.65262	0.00254684	0.0298447	S100A13
-0.212398	4.92626e-05	0.00341554	POFUT1
0.273972	0.0213172	0.0861287	PSMD8
-0.366097	0.00334072	0.0345722	RRAGC
-0.278828	0.0042904	0.0379746	OPA1
-0.450911	0.0112824	0.0622	ABHD10
-0.386424	2.37411e-05	0.00219473	PMPCA
-0.308245	0.0104071	0.061156	GNAS
-0.171937	0.000448307	0.0112449	SRM
0.249792	0.00269853	0.0301366	PDLIM2
0.231535	0.00457864	0.0394759	GABARAPL2
-0.659224	0.00729808	0.0521761	IDH3B
-0.340378	0.00731178	0.0521761	ADAMTS1
-0.341136	0.000547975	0.0128427	RALY
0.489121	0.0199465	0.0834206	ARPC4
-0.275089	0.00264216	0.0300045	TPP2
0.383151	0.0134038	0.068754	ACP1
-0.33157	0.0144472	0.0701737	BLVRA
0.0632014	0.00775656	0.0538015	CLTB
0.287553	0.00565839	0.0442045	TOLLIP
0.288421	0.00351897	0.035312	HNRNPDL
-0.395553	0.0138518	0.0692173	SRSF7
0.313758	0.0157617	0.0737336	TSN
-0.244535	0.0163567	0.0756043	FAHD2A
-0.262112	0.000129033	0.00596417	MTHFD1L
-0.29916	0.0144437	0.0701737	NDUFA10
0.212112	0.0176437	0.0785003	MRPS36
-0.390252	0.00950062	0.0585519	TAF15
-0.0717753	0.0068239	0.0498025	PNP
0.271574	0.00246648	0.0293159	DDT
0.518193	0.00472431	0.0401084	ATP6V1D
-0.206376	0.0144649	0.0701737	SCFD1
-0.39678	0.0201632	0.0836611	BCLAF1
-0.41486	3.29405e-05	0.0027394	XPNPEP1
0.186082	0.00171493	0.0233905	COL4A2
-0.185608	0.0129093	0.0675504	MLEC
-0.488407	9.50514e-06	0.00170433	GSTM2
0.414217	0.0174681	0.0783713	MAP1LC3B2
-0.364669	0.0161898	0.0750414	PMPCB
0.252917	0.00400481	0.0374383	COPS5
-0.398217	0.0142797	0.0701737	RPL35A
0.323293	1.28345e-05	0.00178904	GNG12
0.229971	0.00830466	0.054344	PSMB7
-0.34202	0.000865668	0.016369	RPL11
-0.129202	0.00383523	0.0370777	TWF1
0.54607	0.0209616	0.0857004	SLIRP
-0.192592	0.0137664	0.0692065	SUCLG1
0.177181	0.0126938	0.0670554	EIF1AY
0.164892	0.000954927	0.017598	GRB2
-0.1239	0.00519943	0.0421095	BZW1
-0.273792	0.0150342	0.0716817	CYFIP1
0.264078	0.00104917	0.0177942	NIT2
0.151048	0.00428759	0.0379746	AHCYL1
-0.222437	0.0099005	0.0601257	LOXL2
-0.416931	0.00931055	0.0578088	MAP2K1
0.202326	0.0263492	0.0991971	HPRT1
-0.412812	0.00803854	0.0541793	RPL29
-0.204484	0.0104933	0.061156	PACS1
-0.343593	0.00752557	0.0531245	GNAQ
-0.463123	0.00284154	0.0310129	PFDN5
-0.20592	0.00784074	0.0539132	ACACA
0.175121	0.0141304	0.0701737	CTSK
0.229966	0.00241168	0.0288708	RPL22
-0.229644	0.000299547	0.00874466	CYC1
-0.246542	0.0250618	0.0958684	CIAPIN1
-0.264408	0.000487556	0.0118455	PRPS1
-0.354937	0.0253086	0.096501	HEG1
-0.529479	0.00479606	0.040276	DLAT
-0.276221	0.0237777	0.0926606	RPS27
-0.406364	0.00895148	0.0568521	RPL27A
0.315309	0.00954616	0.0586155	POFUT2
-0.251848	0.00907432	0.0571813	COPS8
0.104735	0.0233217	0.0912097	EIF4E
0.394798	0.0151428	0.0719931	TXNDC17
-0.349476	0.0190766	0.0816028	GSPT1
0.308928	0.0136253	0.0690365	RBPMS
-0.132731	0.0173859	0.0783713	MCTS1
-0.333956	0.021642	0.086986	SLC39A14
-0.24301	0.00829991	0.054344	CES2
-0.370125	0.000713481	0.0141598	TSFM
-0.365214	0.0101781	0.0607036	IGFBP3
-0.786776	0.018849	0.0816028	FHL2
-0.263254	0.00424441	0.0379746	ACADM
-0.350953	0.00352271	0.035312	ADSS2
0.433003	3.45717e-05	0.0027394	GYPC
1.02601	0.000252005	0.00833971	H3-7
0.902023	0.000176592	0.00683369	RPS28
-0.417723	0.0137571	0.0692065	ACSL3
-0.386756	0.020058	0.0834414	DYNLL1
-0.958499	1.02424e-05	0.00170433	PKP2
-0.383765	0.00822207	0.054344	PML
-0.30094	0.00733726	0.0521761	SRPRA
-0.404421	0.00265064	0.0300045	PCNA
0.366568	0.0202466	0.0836611	COL5A2
0.18885	0.0033658	0.0345722	BST1
-0.260912	0.0133619	0.068754	SYAP1
-0.151945	0.00424993	0.0379746	COPS3
-0.308795	4.2313e-05	0.0032004	PSMB8
-0.627453	0.0104223	0.061156	AGFG1
0.372557	0.0107952	0.0619092	CIRBP
0.238958	1.42004e-06	0.000472589	H1-10
-0.289549	4.42534e-05	0.00320164	PFN2
0.411566	0.0113464	0.0622	ATP5IF1
0.438644	0.000265628	0.00833971	NDUFAB1
-0.302392	0.0135111	0.068754	PPFIBP1
-0.198159	0.000714796	0.0141598	RAB3GAP1
0.55276	0.000420199	0.0110986	EIF3K
-0.285967	0.00503278	0.041435	PDXDC1
0.342083	8.1464e-05	0.00467435	RPL30
0.11437	0.00753449	0.0531245	CRIM1
-0.401122	7.71779e-05	0.00467435	WBP2
0.326681	0.000905484	0.0169295	GFUS
-0.472922	0.00192014	0.0255608	GM2A
-0.325769	0.00205006	0.0264441	MTX2
-0.400781	0.00971267	0.059201	CHMP2A
-0.186639	0.0190752	0.0816028	ARMT1
0.837487	0.0222434	0.0885479	FIS1
-0.431416	0.000201914	0.00730403	SAE1
-0.571343	0.00099412	0.017598	CHORDC1
-0.37935	0.00390659	0.037146	PDHX
-0.0807569	0.0228482	0.0901733	LIMS1
-0.616177	0.00161742	0.0228084	RAB9A
-0.313178	0.0114008	0.0622	ENSA
-0.250998	0.0168643	0.0771562	CD36
0.392568	4.9503e-07	0.000351379	DAD1
-0.358186	0.0144328	0.0701737	SRP14
-0.695157	0.0217558	0.0870233	FAT1
0.436355	0.0178712	0.0788797	TIMP1
-0.320523	5.91249e-06	0.0012298	IDH3G
0.28655	0.00347819	0.0352909	DHCR7
0.447242	0.014538	0.0703236	LGMN
-0.383717	0.00174697	0.0236338	UMPS
-0.479249	2.22051e-08	3.69494e-05	LACTB2
1.13181	7.97277e-05	0.00467435	SARS2
-1.16202	0.0150103	0.0716817	RER1
-0.308532	0.00376584	0.0368609	ARHGAP17
-0.364045	0.0173086	0.0783713	ARL3
-0.488264	0.00265035	0.0300045	F2RL1
-0.747619	0.0107276	0.0618997	ATP5MJ
-0.375344	0.00824776	0.054344	SNRPC
-0.476762	0.0249071	0.095717	OSTM1
-1.01562	0.0121122	0.065015	CD59
-0.366214	0.0109646	0.0619092	PFDN6
-0.611666	0.0153516	0.0725713	PTGES3
0.276684	0.0198652	0.0834206	DYNLL2
-0.250107	0.00808448	0.0541793	ERLEC1
-0.764163	0.0211853	0.0859814	UBE2M
-0.684772	0.00481667	0.040276	LSM7
-0.255293	0.0244095	0.0942398	TMEM230
0.17279	0.0144123	0.0701737	TOR1A
-0.771096	0.00224906	0.0278839	YIPF5
0.532299	0.00106154	0.0177942	SMAP
0.70982	0.0152665	0.0723744	MTHFR
0.395681	0.0205745	0.0845334	TIMM10
0.331877	0.0134962	0.068754	COL23A1
0.908447	0.010397	0.061156	CCDC168
-1.59016	0.00135125	0.020234	GTF3C2
-0.602611	0.000677192	0.0139117	SPG11
0.529903	0.0254586	0.096501	VSTM2L
-1.95037	0.0199119	0.0834206	ENTR1

## Sheet: mPOCs_IR_24h_vs_Ctrl_24h_DEPs
Supplementary Table S4 (Sheet 2): Information on upregulated (positive log2FoldChange) and downregulated (negative log2FoldChange) DEPs in irradiated (IR) 24 h mPOCs compared to 24 h control mPOCs.
log2FC	p.value	adj.p.value	protein
-0.190334	0.000204428	0.021765	SPTBN1
-0.122147	0.000782912	0.0403289	TKT
-0.296399	3.303e-05	0.0139707	NPM1
0.163568	9.88338e-05	0.0157188	LONP1
-0.109167	0.00636385	0.0979334	KIF5B
-0.262522	0.00604791	0.097723	CFL1
-0.222022	0.000928224	0.0403289	YWHAB
0.116931	0.000909752	0.0403289	CTNNA1
-0.169081	0.00242041	0.0597857	YWHAQ
-0.186504	0.000813942	0.0403289	SEPTIN9
-0.247715	0.00211959	0.0587963	STAT1
0.698544	0.00530808	0.0958094	MYL9
0.166549	5.5886e-05	0.015378	HSD17B4
-0.237433	0.00139396	0.0489664	CAND1
-0.255955	0.00630834	0.0979334	UGDH
-0.154107	0.00207674	0.0587963	PABPC4
0.276676	0.00249798	0.0597857	ACAT1
-0.362971	0.00602756	0.097723	CORO1C
-0.253648	0.00249861	0.0597857	AHCY
0.0586022	0.000744611	0.0403289	PYGL
-0.238945	0.000473784	0.0318101	STRAP
-0.0634768	8.24707e-05	0.0157188	MTHFD1
0.328413	0.00657665	0.0987096	RPS27A
-0.450932	0.00139355	0.0489664	ARF5
-0.376142	0.001278	0.0479539	H1-4
0.144844	0.00412322	0.0840424	HNRNPH1
-0.20112	0.0024327	0.0597857	CTNNB1
-0.196024	0.00232376	0.0597857	ALDH2
-0.093127	3.69818e-05	0.0139707	OPTN
0.10851	0.00082913	0.0403289	RTCB
-0.298938	0.0014543	0.050022	PAK2
0.227709	0.000903298	0.0403289	RPL5
0.326824	0.00133578	0.0489664	H2AC18; H2AC19
-0.107386	0.0050592	0.0949175	EIF3C
-0.582194	0.00186294	0.0554848	ETF1
-0.224162	0.000470499	0.0318101	PARVA
0.235407	0.00654682	0.0987096	COL18A1
-0.190364	0.000104952	0.0157188	ACSL4
0.179406	0.000328723	0.0285643	EIF2S1
-0.141379	0.000659313	0.0403289	EIF3E
-0.243459	8.00159e-05	0.0157188	AKR1C2
-0.519517	0.00550257	0.0966384	CAP2
-0.357547	0.00567773	0.0966384	OLA1
0.343336	0.00184921	0.0554848	RPS15
-0.138644	0.00585908	0.0977106	PRKACA
-0.273691	0.00424111	0.0843623	PURA
-0.12418	0.00523834	0.0958094	NAGK
-0.210642	4.18454e-06	0.00348935	HK2
-0.133116	0.00236076	0.0597857	NAP1L4
-0.0600571	0.000480616	0.0318101	MAPK1
-0.185602	0.00071568	0.0403289	AKR1A1
-0.337964	0.00578939	0.0975335	DYNC1LI2
0.162171	0.00615972	0.0977855	NOP56
0.344641	0.00114287	0.047172	PBXIP1
-0.372983	0.000481679	0.0318101	LTA4H
-0.458752	0.00173689	0.0541057	COPE
0.246165	0.00260942	0.061545	PXDN
0.320469	0.00640631	0.0979334	RAB8A
-0.168114	0.00353164	0.0777431	DUSP3
0.298396	0.00191559	0.0554848	NDUFS2
0.251671	0.00417615	0.0840833	THRAP3
-0.142856	0.000303251	0.0278148	ASS1
-0.299386	0.000911835	0.0403289	STX7
-0.200568	0.000109102	0.0157188	PPP1CA
-0.476328	0.000217491	0.021765	CARHSP1
-0.267798	0.00385512	0.0805671	GNAS
-0.374983	0.00390758	0.0806426	IDH3B
0.387072	0.00362817	0.0777936	RPS5
-0.315362	0.000665077	0.0403289	TPP2
-0.397372	0.000217109	0.021765	BLVRA
0.18241	0.00120533	0.0473811	VCAM1
-0.212473	0.00168115	0.0541057	NAPG
-0.106698	0.00234569	0.0597857	USP9X
-0.220413	0.00173553	0.0541057	FAHD2A
0.204688	0.00631278	0.0979334	ATP6V1D
-0.334763	0.0027562	0.0632012	XPNPEP1
-0.18514	0.00154713	0.0521289	PSAP
-0.413758	0.00012377	0.0157188	PMPCB
-0.190924	0.00271001	0.0630172	ABAT
-0.0901898	0.00213675	0.0587963	SUCLG1
-0.340638	0.00440325	0.0855266	SRI
-0.191881	0.0045934	0.087169	HEG1
-0.455037	0.00287474	0.0650165	IST1
0.382357	0.00561459	0.0966384	LAMP2
-0.226244	0.00127144	0.0479539	ELOB
-0.354019	0.00190263	0.0554848	TSG101
-0.248389	0.00168551	0.0541057	PUF60
1.09025	0.0024439	0.0597857	H3-7
-0.963397	0.00225077	0.0597857	PKP2
0.366964	0.00112596	0.047172	BST1
-0.188318	0.00435092	0.0855162	SYAP1
-0.487638	0.00533886	0.0958094	COPS3
-0.139326	0.00609659	0.097723	PIP4K2A
0.25749	0.00362301	0.0777936	DNPEP
-0.293658	0.00042799	0.0318101	PFN2
-0.306947	0.00370139	0.078346	UFM1
-0.338394	0.00567713	0.0966384	BDH2
-0.455338	0.000349487	0.0288502	SAE1
-0.413548	0.000922094	0.0403289	CHORDC1
-0.301915	0.00608525	0.097723	FAT1
-0.677666	0.00336203	0.0750097	SNRPB
-0.22963	0.00529757	0.0958094	PMM2
-0.157068	0.00548715	0.0966384	NRAS
-0.310409	0.0045764	0.087169	PSMF1
-0.392817	0.0011777	0.0473811	TSPAN7
-0.609358	0.00022411	0.021765	PFDN6
-0.377192	4.22696e-06	0.00348935	OR1M1
-0.594233	0.000753519	0.0403289	MBNL1
-1.42819	4.23099e-05	0.0139707	GTF3C2
-0.390549	0.000114773	0.0157188	SPG11
