# Supplementary material for: Acute high-dose irradiation disrupts cell adhesion and Silk-Ovarioid formation in human primary ovarian cells
Source: J Ovarian Res. 2026 Jan 2;19:79. doi: 10.1186/s13048-025-01932-8 (PMC12930946; doi:10.1186/s13048-025-01932-8)
Supplement: Supplementary file 3 — Supplementary Material 3. [file 13048_2025_1932_MOESM3_ESM.xlsx]

## Sheet: mPOCs_Cluster_1
Supplementary Table S3 (Sheet 1): Information on the gene pattern enriched GO against all annotated genes for cluster 1 in mPOCs
ONTOLOGY	ID	Description	GeneRatio	BgRatio	pvalue	p.adjust	qvalue	geneID	Count
BP	GO:0030330	DNA damage response, signal transduction by p53 class mediator	18/938	68/14529	1.89292e-07	0.000953842	0.000891466	MDM4/DYRK3/PIDD1/ZNF385A/MDM2/E2F7/TRIAP1/RPS27L/PPM1D/PMAIP1/BCL3/ATR/PLK2/SOX4/CDKN1A/MYO6/SNAI2/ATRX	18
BP	GO:0035234	ectopic germ cell programmed cell death	8/938	17/14529	4.21629e-06	0.0106229	0.00992825	DDB1/YBX3/KITLG/BAX/IL1A/IL1B/BCL2L1/KIT	8
BP	GO:0097193	intrinsic apoptotic signaling pathway	39/938	288/14529	8.72253e-06	0.0146509	0.0136928	EPHA2/PHLDA3/PPIF/HRAS/NDUFS3/YBX3/ZNF385A/MDM2/TRIAP1/RPS27L/AEN/RRN3/CYLD/UBB/PMAIP1/BCL3/BBC3/BAX/CYP1B1/BCL2L11/SCN2A/NFE2L2/PRKRA/CUL3/BCL2L1/PLAGL2/SRC/QRICH1/GPX1/FBXW7/PIK3R1/BAK1/CDKN1A/GATA4/TNFRSF10B/SNAI2/RRM2B/DDX3X/EDA2R	39
BP	GO:0097191	extrinsic apoptotic signaling pathway	31/938	211/14529	1.43168e-05	0.0157259	0.0146975	GCLM/G0S2/FAS/BLOC1S2/PIDD1/LTBR/KITLG/LGALS3/CYLD/PMAIP1/BAX/BCL2L11/IL1A/IL1B/CFLAR/CASP10/TMBIM1/BCL2L1/SRC/GPX1/HTT/GDNF/PIK3R1/RIPK1/BAK1/TNFRSF10B/TNFRSF10C/TNFRSF10A/SNAI2/RB1CC1/DDX3X	31
BP	GO:0072331	signal transduction by p53 class mediator	26/938	163/14529	1.61608e-05	0.0157259	0.0146975	PHLDA3/MDM4/DYRK3/PIDD1/ZNF385A/MDM2/E2F7/TRIAP1/RPS27L/AEN/RRN3/UBB/PPM1D/PMAIP1/BCL3/BAX/ATR/PLK2/SOX4/CDKN1A/MYO6/TRIM24/SNAI2/RRM2B/EDA2R/ATRX	26
BP	GO:0060575	intestinal epithelial cell differentiation	9/938	26/14529	2.15325e-05	0.0157259	0.0146975	TIGAR/KLF5/SAV1/TYMS/SRC/IL6ST/CDKN1A/PRDM1/GATA4	9
BP	GO:0071214	cellular response to abiotic stimulus	39/938	302/14529	2.6421e-05	0.0157259	0.0146975	F11R/FAS/HRAS/CRY2/DDB2/DDB1/LTBR/YBX3/SLC38A2/MDM2/TRIAP1/BMF/IGF1R/CLN3/TLK2/KCNJ2/MCOLN1/BAX/IL1B/TANK/SCN2A/CAB39/SLC4A11/PCNA/BCL2L1/XPC/ATR/PKD2/MAP3K1/PIK3R1/BAK1/CDKN1A/AKR1B1/TNFRSF10B/TNFRSF10A/SNAI2/TP53INP1/DDX3X/ELK1	39
BP	GO:0104004	cellular response to environmental stimulus	39/938	302/14529	2.6421e-05	0.0157259	0.0146975	F11R/FAS/HRAS/CRY2/DDB2/DDB1/LTBR/YBX3/SLC38A2/MDM2/TRIAP1/BMF/IGF1R/CLN3/TLK2/KCNJ2/MCOLN1/BAX/IL1B/TANK/SCN2A/CAB39/SLC4A11/PCNA/BCL2L1/XPC/ATR/PKD2/MAP3K1/PIK3R1/BAK1/CDKN1A/AKR1B1/TNFRSF10B/TNFRSF10A/SNAI2/TP53INP1/DDX3X/ELK1	39
BP	GO:0045137	development of primary sexual characteristics	30/938	209/14529	3.0836e-05	0.0157259	0.0146975	CSDE1/NHLH2/AKR1C3/FZD4/ATN1/YBX3/KITLG/FGF9/SIX4/CYP19A1/SALL1/UBB/SAFB2/BAX/CYP1B1/BCL2L11/IL1A/BCL2L1/SRC/SPATA2/FOXL2/PDGFRA/KIT/BASP1/LHFPL2/GATA4/RDH10/NR5A1/ATRX/DACH2	30
BP	GO:0060576	intestinal epithelial cell development	7/938	16/14529	3.12083e-05	0.0157259	0.0146975	TIGAR/KLF5/TYMS/SRC/IL6ST/CDKN1A/PRDM1	7
BP	GO:0010332	response to gamma radiation	12/938	48/14529	3.89987e-05	0.0169101	0.0158043	HRAS/TIGAR/MDM2/TLK2/BAX/IL1A/BCL2L1/GPX1/ATR/BAK1/CDKN1A/ELK1	12
BP	GO:0046546	development of primary male sexual characteristics	22/938	133/14529	4.02702e-05	0.0169101	0.0158043	CSDE1/NHLH2/AKR1C3/ATN1/YBX3/KITLG/FGF9/SIX4/UBB/SAFB2/BAX/CYP1B1/BCL2L11/IL1A/BCL2L1/SPATA2/PDGFRA/KIT/LHFPL2/GATA4/NR5A1/ATRX	22
BP	GO:0043068	positive regulation of programmed cell death	55/938	495/14529	5.40029e-05	0.0209324	0.0195635	CTSS/CTSK/PHLDA3/G0S2/AKR1C3/AIFM2/FAS/PIDD1/BRMS1/CTSC/TIGAR/LTBR/BTG1/SAP18/SAV1/PNMA1/BMF/CYLD/UBB/GRN/PTRH2/PMAIP1/BBC3/BAX/CYP1B1/BCL2L11/BIN1/PRKRA/CFLAR/BMP2/PLAGL2/SRC/IP6K2/QRICH1/FOXL2/PRKCI/HTT/SNCA/FBXW7/FNIP1/SQSTM1/RIPK1/SOX4/BAK1/CDKN1A/STK17A/TNFRSF10B/TNFRSF10C/TNFRSF10A/TRIM35/NSMAF/TP53INP1/SCRIB/DDX3X/TMEM164	55
BP	GO:0007548	sex differentiation	33/938	248/14529	5.98569e-05	0.0215442	0.0201353	CSDE1/NHLH2/AKR1C3/FZD4/ATN1/YBX3/KITLG/PTPN11/FGF9/SIX4/CYP19A1/SALL1/UBB/SAFB2/BAX/CYP1B1/BCL2L11/MERTK/IL1A/BCL2L1/SRC/SPATA2/FOXL2/PDGFRA/KIT/BASP1/LHFPL2/BAK1/GATA4/RDH10/NR5A1/ATRX/DACH2	33
BP	GO:0043065	positive regulation of apoptotic process	53/938	475/14529	6.58588e-05	0.0221242	0.0206774	CTSS/CTSK/PHLDA3/G0S2/AKR1C3/AIFM2/FAS/PIDD1/BRMS1/CTSC/TIGAR/LTBR/BTG1/SAP18/SAV1/PNMA1/BMF/CYLD/UBB/GRN/PTRH2/PMAIP1/BBC3/BAX/CYP1B1/BCL2L11/BIN1/PRKRA/CFLAR/BMP2/PLAGL2/SRC/IP6K2/QRICH1/FOXL2/PRKCI/HTT/SNCA/FBXW7/FNIP1/SQSTM1/RIPK1/SOX4/BAK1/STK17A/TNFRSF10B/TNFRSF10C/TNFRSF10A/TRIM35/NSMAF/TP53INP1/SCRIB/DDX3X	53
BP	GO:0061458	reproductive system development	35/938	273/14529	7.8255e-05	0.0237802	0.0222251	WDR77/CSDE1/NHLH2/UBE2Q1/AKR1C3/FZD4/ATN1/YBX3/FRS2/KITLG/PTPN11/FGF9/SIX4/CYP19A1/SALL1/UBB/SAFB2/C3/BAX/CYP1B1/BCL2L11/MERTK/IL1A/BCL2L1/SRC/SPATA2/FOXL2/PDGFRA/KIT/BASP1/BAK1/GATA4/RDH10/NR5A1/ATRX	35
BP	GO:2001233	regulation of apoptotic signaling pathway	42/938	352/14529	8.4872e-05	0.0237802	0.0222251	GCLM/CTSS/CTSK/G0S2/PPIF/FAS/NDUFS3/CTSC/LTBR/YBX3/ZNF385A/MDM2/TRIAP1/LGALS3/RRN3/CYLD/UBB/PMAIP1/BBC3/BAX/BCL2L11/IL1A/IL1B/NFE2L2/PRKRA/CFLAR/TMBIM1/CSNK2A1/BCL2L1/PLAGL2/SRC/GPX1/HTT/FBXW7/GDNF/RIPK1/BAK1/GATA4/SNAI2/RB1CC1/RRM2B/DDX3X	42
BP	GO:0010623	programmed cell death involved in cell development	8/938	24/14529	8.49461e-05	0.0237802	0.0222251	DDB1/YBX3/KITLG/BAX/IL1A/IL1B/BCL2L1/KIT	8
BP	GO:0002262	myeloid cell homeostasis	24/938	160/14529	9.27454e-05	0.0245971	0.0229885	PRDX1/CSF1/DYRK3/LDB1/SLC11A2/KITLG/IREB2/STAT3/RPS19/BAX/BCL2L11/MERTK/SP3/CFLAR/FAM210B/BRD1/SLC25A38/ALAS1/KIT/TMEM14C/BAK1/L3MBTL3/BPGM/PTBP3	24
BP	GO:0007249	canonical NF-kappaB signal transduction	35/938	277/14529	0.000105062	0.0256296	0.0239535	SNIP1/MIER1/TRIM8/PIDD1/TRIM22/LTBR/TBK1/PELI2/PPM1A/ZFAND6/AKAP13/PER1/TRAF4/NR1D1/SECTM1/ZNF675/BCL3/PELI1/IL1A/IL1B/TANK/CFLAR/CASP10/NKIRAS1/PLK2/SQSTM1/RIPK1/TAB2/CD36/TNFRSF10B/LURAP1L/TAB3/PIM2/EDA2R/EDA	35
BP	GO:0008584	male gonad development	21/938	132/14529	0.000106811	0.0256296	0.0239535	CSDE1/NHLH2/AKR1C3/ATN1/YBX3/KITLG/FGF9/SIX4/UBB/SAFB2/BAX/CYP1B1/BCL2L11/IL1A/BCL2L1/SPATA2/PDGFRA/KIT/GATA4/NR5A1/ATRX	21
BP	GO:0008625	extrinsic apoptotic signaling pathway via death domain receptors	15/938	78/14529	0.000118641	0.0271741	0.0253971	BLOC1S2/PIDD1/LGALS3/PMAIP1/BAX/CFLAR/CASP10/TMBIM1/BCL2L1/GPX1/PIK3R1/TNFRSF10B/TNFRSF10C/TNFRSF10A/DDX3X	15
BP	GO:0008406	gonad development	28/938	204/14529	0.000124038	0.0271751	0.0253979	CSDE1/NHLH2/AKR1C3/FZD4/ATN1/YBX3/KITLG/FGF9/SIX4/CYP19A1/SALL1/UBB/SAFB2/BAX/CYP1B1/BCL2L11/IL1A/BCL2L1/SRC/SPATA2/FOXL2/PDGFRA/KIT/BASP1/GATA4/RDH10/NR5A1/ATRX	28
BP	GO:0048608	reproductive structure development	34/938	269/14529	0.000130358	0.0273697	0.0255798	WDR77/CSDE1/NHLH2/AKR1C3/FZD4/ATN1/YBX3/FRS2/KITLG/PTPN11/FGF9/SIX4/CYP19A1/SALL1/UBB/SAFB2/C3/BAX/CYP1B1/BCL2L11/MERTK/IL1A/BCL2L1/SRC/SPATA2/FOXL2/PDGFRA/KIT/BASP1/BAK1/GATA4/RDH10/NR5A1/ATRX	34
BP	GO:2001242	regulation of intrinsic apoptotic signaling pathway	24/938	165/14529	0.000151124	0.0304606	0.0284687	PPIF/NDUFS3/YBX3/ZNF385A/MDM2/TRIAP1/RRN3/CYLD/UBB/PMAIP1/BBC3/BAX/BCL2L11/NFE2L2/PRKRA/BCL2L1/PLAGL2/SRC/GPX1/FBXW7/GATA4/SNAI2/RRM2B/DDX3X	24
BP	GO:0051881	regulation of mitochondrial membrane potential	13/938	63/14529	0.000158911	0.0307982	0.0287841	GCLM/UCP2/DCN/UBB/PMAIP1/BAX/NDUFS1/SLC4A11/BCL2L1/SRC/TUSC2/BAK1/KCNQ3	13
BP	GO:0006693	prostaglandin metabolic process	10/938	40/14529	0.000171469	0.0320012	0.0299085	AKR1C1/AKR1C2/AKR1C3/CES2/ACOX1/IL1B/DAGLB/PNPLA8/AKR1B1/PTGES	10
BP	GO:0042770	signal transduction in response to DNA damage	25/938	177/14529	0.000178371	0.0321004	0.0300012	SYF2/MDM4/DYRK3/PIDD1/ZNF385A/MDM2/E2F7/PTPN11/TRIAP1/RPS27L/PPM1D/PMAIP1/BABAM1/BCL3/XPC/ATR/PLK2/CCNG1/UIMC1/SOX4/CDKN1A/MYO6/SNAI2/FOXO4/ATRX	25
BP	GO:0097300	programmed necrotic cell death	11/938	48/14529	0.000189704	0.0329627	0.0308071	IPMK/PPIF/FAS/YBX3/CYLD/BAX/PELI1/CFLAR/SPATA2/RIPK1/ASAH1	11
BP	GO:0006692	prostanoid metabolic process	10/938	41/14529	0.000213812	0.0347547	0.0324819	AKR1C1/AKR1C2/AKR1C3/CES2/ACOX1/IL1B/DAGLB/PNPLA8/AKR1B1/PTGES	10
BP	GO:0140353	lipid export from cell	10/938	41/14529	0.000213812	0.0347547	0.0324819	CRY2/FZD4/PTPN11/ABCC4/CYP19A1/C1QTNF1/IL1A/IL1B/SPP1/PTGES	10
BP	GO:0043122	regulation of canonical NF-kappaB signal transduction	31/938	244/14529	0.000231515	0.0363463	0.0339694	MIER1/TRIM8/PIDD1/TRIM22/LTBR/TBK1/PELI2/PPM1A/ZFAND6/AKAP13/PER1/TRAF4/NR1D1/SECTM1/PELI1/IL1A/IL1B/TANK/CFLAR/CASP10/PLK2/SQSTM1/RIPK1/TAB2/CD36/TNFRSF10B/LURAP1L/TAB3/PIM2/EDA2R/EDA	31
BP	GO:0008544	epidermis development	36/938	300/14529	0.000238029	0.0363463	0.0339694	EPHA2/GRHL3/POU3F1/PIP5K1A/HRNR/FLG/IVL/LAMC2/AKR1C3/LDB1/LRP4/SAV1/FGF7/ALDH3A2/KRT17/NAGLU/CYP26B1/IL1A/NAB1/CFLAR/ABCA12/JAG1/NCOA3/COL7A1/CLDN1/HES1/AP3B1/SLC39A7/CDKN1A/MYO6/POU3F2/ASAH1/SCRIB/AQP3/EDA2R/EDA	36
BP	GO:2001234	negative regulation of apoptotic signaling pathway	28/938	213/14529	0.000259442	0.0380931	0.035602	GCLM/PPIF/NDUFS3/YBX3/ZNF385A/MDM2/TRIAP1/LGALS3/RRN3/BAX/IL1A/IL1B/NFE2L2/CFLAR/TMBIM1/CSNK2A1/BCL2L1/SRC/GPX1/HTT/GDNF/RIPK1/BAK1/GATA4/SNAI2/RB1CC1/RRM2B/DDX3X	28
BP	GO:0090199	regulation of release of cytochrome c from mitochondria	10/938	42/14529	0.000264588	0.0380931	0.035602	PPIF/TRIAP1/BMF/PMAIP1/BBC3/BAX/BCL2L11/BCL2L1/GPX1/BAK1	10
BP	GO:0046661	male sex differentiation	22/938	152/14529	0.000301046	0.0421381	0.0393825	CSDE1/NHLH2/AKR1C3/ATN1/YBX3/KITLG/FGF9/SIX4/UBB/SAFB2/BAX/CYP1B1/BCL2L11/IL1A/BCL2L1/SPATA2/PDGFRA/KIT/LHFPL2/GATA4/NR5A1/ATRX	22
BP	GO:0032239	regulation of nucleobase-containing compound transport	6/938	16/14529	0.00032543	0.0443201	0.0414218	CPSF6/NRDE2/SUPT6H/AKAP8L/NCBP2/RIPK1	6
BP	GO:0010506	regulation of autophagy	38/938	329/14529	0.000350639	0.0464966	0.0434559	TMEM59/ABL2/EXOC8/TRIM8/TRIM22/PIK3C2A/ATG13/PAFAH1B2/FEZ1/TIGAR/TBK1/DCN/DRAM1/BMF/CLN3/STAT3/TLK2/EXOC7/RAB3GAP1/ATP6V1E1/ATP6V1A/HTT/SNCA/FBXW7/SNX18/PLK2/SQSTM1/SESN1/TAB2/FOXK1/EXOC4/GATA4/RB1CC1/ATP6V1H/ATP6V0D2/TP53INP1/TAB3/PIM2	38

## Sheet: mPOCs_Cluster_2
Supplementary Table S3 (Sheet 2): Information on the gene pattern enriched GO against all annotated genes for cluster 2 in mPOCs
ONTOLOGY	ID	Description	GeneRatio	BgRatio	pvalue	p.adjust	qvalue	geneID	Count
BP	GO:0006260	DNA replication	19/353	264/14529	2.52092e-05	0.0271786	0.0261631	DHX9/DTL/PARP1/SSRP1/FEN1/PRIM1/NAP1L1/RFC3/INO80/ORC6/GINS3/CDT1/RRM2/LPIN1/TRAIP/POLQ/POLD2/EGFR/CCNE2	19
BP	GO:0044843	cell cycle G1/S phase transition	18/353	242/14529	2.65892e-05	0.0271786	0.0261631	E2F2/STIL/ACVR1B/INO80/SMARCD2/ID2/ADAM17/RRM2/E2F1/FAM83D/CDC25A/APPL1/CCNH/TMEM14B/EGFR/CUL1/CCNE2/CDKN2A	18
BP	GO:0000082	G1/S transition of mitotic cell cycle	17/353	221/14529	2.89914e-05	0.0271786	0.0261631	E2F2/STIL/ACVR1B/INO80/SMARCD2/ID2/ADAM17/RRM2/E2F1/CDC25A/APPL1/CCNH/TMEM14B/EGFR/CUL1/CCNE2/CDKN2A	17
BP	GO:0051028	mRNA transport	12/353	118/14529	2.96953e-05	0.0271786	0.0261631	NDC1/DHX9/LRPPRC/NXT1/RAE1/NUP50/IGF2BP2/QKI/IGF2BP3/HNRNPA2B1/PEG10/CETN2	12
BP	GO:0050657	nucleic acid transport	13/353	147/14529	6.12064e-05	0.0373461	0.0359507	NDC1/DHX9/KPNB1/LRPPRC/NXT1/RAE1/NUP50/IGF2BP2/QKI/IGF2BP3/HNRNPA2B1/PEG10/CETN2	13
BP	GO:0050658	RNA transport	13/353	147/14529	6.12064e-05	0.0373461	0.0359507	NDC1/DHX9/KPNB1/LRPPRC/NXT1/RAE1/NUP50/IGF2BP2/QKI/IGF2BP3/HNRNPA2B1/PEG10/CETN2	13
BP	GO:0051236	establishment of RNA localization	13/353	150/14529	7.5403e-05	0.0394358	0.0379623	NDC1/DHX9/KPNB1/LRPPRC/NXT1/RAE1/NUP50/IGF2BP2/QKI/IGF2BP3/HNRNPA2B1/PEG10/CETN2	13
BP	GO:0044772	mitotic cell cycle phase transition	24/353	423/14529	0.000108302	0.0495618	0.04771	MAD2L2/E2F2/STIL/DTL/CCNJ/CDCA5/FOXM1/ACVR1B/INO80/SMARCD2/BIRC5/PSMG2/ID2/ADAM17/RRM2/E2F1/CDC25A/APPL1/CCNH/TMEM14B/EGFR/CUL1/CCNE2/CDKN2A	24

## Sheet: mPOCs_Cluster_3
Supplementary Table S3 (Sheet 3): Information on the gene pattern enriched GO against all annotated genes for cluster 3 in mPOCs
ONTOLOGY	ID	Description	GeneRatio	BgRatio	pvalue	p.adjust	qvalue	geneID	Count
BP	GO:0000724	double-strand break repair via homologous recombination	23/790	159/14529	1.63509e-05	0.0330263	0.0330263	CDC7/INTS3/ERCC6/SLF2/ATM/RAD52/ARID2/FANCM/ZFYVE26/FAN1/SLX4/ERCC4/PALB2/MBTD1/RECQL5/PIAS4/SMC6/NABP1/POLN/HELQ/NIPBL/BRD8/MMS22L	23
BP	GO:0010506	regulation of autophagy	37/790	329/14529	2.19625e-05	0.0330263	0.0330263	MTOR/KDM4A/DRAM2/TRIM5/ATG2A/ATM/RNF41/DDIT3/TRIM13/PRKD1/VPS13C/HERC1/ERCC4/KAT8/PHF23/FLCN/PIP4K2B/TRIM65/STK11/ATG16L1/ITPR1/WDR6/GSK3B/PIK3R4/PIK3CA/TRIM23/LARP1/ZKSCAN3/TFEB/EPM2A/HGF/ATP6V1C1/DEPTOR/ACER2/DCAF12/DAPK1/TSC1	37
BP	GO:0000725	recombinational repair	23/790	162/14529	2.22449e-05	0.0330263	0.0330263	CDC7/INTS3/ERCC6/SLF2/ATM/RAD52/ARID2/FANCM/ZFYVE26/FAN1/SLX4/ERCC4/PALB2/MBTD1/RECQL5/PIAS4/SMC6/NABP1/POLN/HELQ/NIPBL/BRD8/MMS22L	23
BP	GO:0016570	histone modification	18/790	112/14529	3.23151e-05	0.0359829	0.0359829	SETDB1/ASH1L/RBBP5/ERCC6/KMT2A/BAZ2A/SETDB2/KAT8/FLCN/MSL1/KANSL1/MTA3/HDAC11/YEATS2/PCGF3/BRD8/BAZ1B/OGT	18
MF	GO:0019787	ubiquitin-like protein transferase activity	48/814	432/14658	3.42932e-06	0.00253448	0.00243088	MED18/TRIM5/TRIM3/MED17/RNF214/CBL/RNF41/UBE3B/HECTD4/RNF34/TRIM13/MYCBP2/ASB2/HERC2P3/HERC2/UBR1/RNF111/HERC1/PML/RNF167/NEURL4/GID4/TRIM25/TRIM65/RNF213/PIAS4/BIRC6/RANBP2/UBR3/ATG16L1/RNF123/UBA3/PCGF3/TRIM23/UBR2/CUL9/SHPRH/ANKIB1/TRIM4/TRIM56/CNOT4/UHRF2/FBXO10/FBXW2/TRAF2/HUWE1/MED12/UBL4A	48
MF	GO:0016755	aminoacyltransferase activity	48/814	442/14658	6.43268e-06	0.00253448	0.00243088	MED18/TRIM5/TRIM3/MED17/RNF214/CBL/RNF41/UBE3B/HECTD4/RNF34/TRIM13/MYCBP2/ASB2/HERC2P3/HERC2/UBR1/RNF111/HERC1/PML/RNF167/NEURL4/GID4/TRIM25/TRIM65/RNF213/PIAS4/BIRC6/RANBP2/UBR3/ATG16L1/RNF123/UBA3/PCGF3/TRIM23/UBR2/CUL9/SHPRH/ANKIB1/TRIM4/TRIM56/CNOT4/UHRF2/FBXO10/FBXW2/TRAF2/HUWE1/MED12/UBL4A	48
MF	GO:0061659	ubiquitin-like protein ligase activity	37/814	329/14658	3.46308e-05	0.00909637	0.00872454	MED18/TRIM5/TRIM3/MED17/CBL/RNF41/UBE3B/RNF34/TRIM13/MYCBP2/ASB2/HERC2P3/HERC2/UBR1/RNF111/PML/RNF167/NEURL4/GID4/TRIM25/TRIM65/RNF213/PIAS4/RANBP2/UBR3/RNF123/PCGF3/TRIM23/UBR2/CUL9/SHPRH/ANKIB1/TRIM4/TRIM56/UHRF2/HUWE1/MED12	37
MF	GO:0004842	ubiquitin-protein transferase activity	42/814	403/14658	6.33121e-05	0.0124725	0.0119627	MED18/TRIM5/TRIM3/MED17/RNF214/CBL/RNF41/UBE3B/HECTD4/RNF34/TRIM13/MYCBP2/ASB2/HERC2P3/HERC2/UBR1/RNF111/HERC1/RNF167/NEURL4/GID4/TRIM25/TRIM65/RNF213/BIRC6/UBR3/RNF123/PCGF3/TRIM23/UBR2/CUL9/SHPRH/ANKIB1/TRIM4/TRIM56/CNOT4/UHRF2/FBXO10/FBXW2/TRAF2/HUWE1/MED12	42
MF	GO:0140993	histone modifying activity	23/814	176/14658	0.000114494	0.0163302	0.0156626	EYA3/KDM4A/RSBN1/SETDB1/ASH1L/NAA40/EED/KMT2A/KDM5A/SETDB2/SRCAP/FBXL19/KAT8/EZH1/ATF2/HDAC11/PCGF3/NSD1/UBR2/BAZ1B/PHF2/HUWE1/PHF8	23
MF	GO:0061630	ubiquitin protein ligase activity	34/814	311/14658	0.000124341	0.0163302	0.0156626	MED18/TRIM5/TRIM3/MED17/CBL/RNF41/UBE3B/RNF34/TRIM13/MYCBP2/ASB2/HERC2P3/HERC2/UBR1/RNF111/RNF167/NEURL4/GID4/TRIM25/TRIM65/RNF213/UBR3/RNF123/PCGF3/TRIM23/UBR2/CUL9/SHPRH/ANKIB1/TRIM4/TRIM56/UHRF2/HUWE1/MED12	34
MF	GO:0140097	catalytic activity, acting on DNA	27/814	230/14658	0.00019126	0.0215304	0.0206504	DFFB/MUTYH/ERCC6/TEP1/FANCM/MLH3/DICER1/FAN1/DNASE1/ERCC4/SRCAP/CHD9/TERF2/BPTF/RECQL5/MAU2/SMARCAL1/MGME1/POLN/HELQ/SMARCAD1/NIPBL/POLH/SHPRH/POLM/APEX2/SMARCA1	27

## Sheet: mPOCs_Cluster_4
Supplementary Table S3 (Sheet 4): Information on the gene pattern enriched GO against all annotated genes for cluster 4 in mPOCs
ONTOLOGY	ID	Description	GeneRatio	BgRatio	pvalue	p.adjust	qvalue	geneID	Count
BP	GO:0140014	mitotic nuclear division	74/1078	262/14529	1.0399e-24	5.3659e-21	4.64454e-21	CEP85/CDCA8/CDC20/KIF2C/PSRC1/NUF2/KIF14/NEK2/CENPF/CCSAP/ZWINT/CDK1/KIF20B/KIF11/MKI67/IGF2/KIF18A/NCAPD3/RACGAP1/ESPL1/KNTC1/PIBF1/DLGAP5/BUB1B/NUSAP1/ZWILCH/PRC1/PKMYT1/PLK1/KIF22/SMPD3/AURKB/TOM1L2/SPAG5/KIF18B/SIRT7/NDC80/SPC24/CCDC8/NCAPH/BUB1/SPC25/TPX2/MYBL2/UBE2C/AURKA/PDGFB/NME6/SMC4/NCAPG/CENPE/MAD2L1/TRIP13/CENPK/CCNB1/CDC25C/PDGFRB/SPDL1/DUSP1/EDN1/HSPA1A/KIFC1/TTK/FBXO5/ANLN/NCAPG2/…	74
BP	GO:0000819	sister chromatid segregation	64/1078	215/14529	7.17183e-23	1.85033e-19	1.60158e-19	CDCA8/CDC20/KIF2C/PSRC1/NUF2/KIF14/NEK2/CENPF/CCSAP/ZWINT/CDK1/KIF11/KIF18A/NCAPD3/RACGAP1/ESPL1/KNTC1/PIBF1/DLGAP5/BUB1B/NUSAP1/ZWILCH/PRC1/RMI2/PLK1/KIF22/AURKB/SPAG5/CDC6/TOP2A/KIF18B/NDC80/SPC24/DPF1/NCAPH/BUB1/SPC25/HECW2/TPX2/MYBL2/UBE2C/SMARCC1/SMC4/ACTL6A/TACC3/NCAPG/CENPE/MAD2L1/TRIP13/CENPK/CCNB1/SPDL1/DUSP1/HSPA1A/KIFC1/TTK/FBXO5/NCAPG2/ARHGEF10/SMC2/GOLGA2/KIF4A/CENPI/FLNA	64
BP	GO:0000280	nuclear division	89/1078	389/14529	1.90278e-22	3.27277e-19	2.8328e-19	CEP85/CDCA8/CDC20/KIF2C/RAD54L/PSRC1/NUF2/ASPM/KIF14/NEK2/CENPF/CCSAP/ZWINT/CDK1/KIF20B/KIF11/MKI67/IGF2/KIF18A/MUS81/NCAPD3/RAD51AP1/RACGAP1/ESPL1/KNTC1/BRCA2/PIBF1/DLGAP5/BUB1B/RAD51/NUSAP1/CCNB2/ZWILCH/PRC1/PKMYT1/PLK1/KIF22/SMPD3/FANCA/AURKB/TOM1L2/SPAG5/TOP2A/PSMC3IP/KIF18B/BRIP1/SIRT7/NDC80/SPC24/CCDC8/NCAPH/BUB1/SPC25/TPX2/MYBL2/UBE2C/AURKA/PDGFB/NME6/SMC4/NCAPG/CENPE/MAD2L1/MND1/TRIP13/CE…	89
BP	GO:0048285	organelle fission	94/1078	432/14529	5.29555e-22	6.83126e-19	5.9129e-19	CEP85/CDCA8/CDC20/KIF2C/RAD54L/PSRC1/NUF2/ASPM/KIF14/NEK2/CENPF/CCSAP/ZWINT/CDK1/KIF20B/KIF11/MKI67/BNIP3/IGF2/KIF18A/MUS81/NCAPD3/RAD51AP1/RACGAP1/ESPL1/KNTC1/PGAM5/BRCA2/PIBF1/DLGAP5/BUB1B/RAD51/NUSAP1/CCNB2/ZWILCH/PRC1/PKMYT1/PLK1/KIF22/SMPD3/FANCA/AURKB/TOM1L2/SPAG5/TOP2A/PSMC3IP/KIF18B/BRIP1/SIRT7/NDC80/SPC24/CCDC8/NCAPH/BUB1/SPC25/TPX2/MYBL2/UBE2C/AURKA/MTFP1/PDGFB/NME6/TMCC1/SMC4/NCAPG/CEN…	94
BP	GO:0000070	mitotic sister chromatid segregation	56/1078	177/14529	1.42021e-21	1.46566e-18	1.26862e-18	CDCA8/CDC20/KIF2C/PSRC1/NUF2/KIF14/NEK2/CENPF/CCSAP/ZWINT/CDK1/KIF11/KIF18A/NCAPD3/RACGAP1/ESPL1/KNTC1/PIBF1/DLGAP5/BUB1B/NUSAP1/ZWILCH/PRC1/PLK1/KIF22/AURKB/SPAG5/KIF18B/NDC80/SPC24/NCAPH/BUB1/SPC25/TPX2/MYBL2/UBE2C/SMC4/NCAPG/CENPE/MAD2L1/TRIP13/CENPK/CCNB1/SPDL1/DUSP1/HSPA1A/KIFC1/TTK/FBXO5/NCAPG2/ARHGEF10/SMC2/GOLGA2/KIF4A/CENPI/FLNA	56
BP	GO:0098813	nuclear chromosome segregation	72/1078	282/14529	3.03026e-21	2.60602e-18	2.25568e-18	CDCA8/CDC20/KIF2C/PSRC1/NUF2/ASPM/KIF14/NEK2/CENPF/CCSAP/ZWINT/CDK1/KIF11/KIF18A/NCAPD3/RACGAP1/ESPL1/KNTC1/PIBF1/DLGAP5/BUB1B/NUSAP1/CCNB2/ZWILCH/PRC1/RMI2/PLK1/KIF22/AURKB/SPAG5/CDC6/TOP2A/PSMC3IP/KIF18B/BRIP1/SIRT7/NDC80/SPC24/DPF1/NCAPH/BUB1/SPC25/HECW2/TPX2/MYBL2/UBE2C/AURKA/SMARCC1/SMC4/ACTL6A/TACC3/NCAPG/CENPE/MAD2L1/MND1/TRIP13/CENPK/CCNB1/SPDL1/DUSP1/HSPA1A/KIFC1/CENPQ/TTK/FBXO5/NCAPG2/A…	72
BP	GO:0007059	chromosome segregation	84/1078	382/14529	4.62434e-20	3.4088e-17	2.95054e-17	CEP85/CDCA8/CDC20/KIF2C/SASS6/PSRC1/NUF2/ASPM/KIF14/NEK2/CENPF/CCSAP/ZWINT/CDK1/KIF11/MKI67/KIF18A/NCAPD3/RACGAP1/ESPL1/KNTC1/SKA3/PIBF1/DLGAP5/BUB1B/OIP5/NUSAP1/CCNB2/ZWILCH/PRC1/RMI2/PLK1/KIF22/AURKB/SPAG5/CDC6/TOP2A/PSMC3IP/BRCA1/KIF18B/BRIP1/SIRT7/NDC80/SKA1/SPC24/DPF1/NCAPH/BUB1/SPC25/HECW2/HJURP/TPX2/MYBL2/UBE2C/AURKA/SMARCC1/SMC4/ACTL6A/TACC3/NCAPG/CENPE/MAD2L1/MND1/TRIP13/CENPK/CCNB1/CENP…	84
BP	GO:0007346	regulation of mitotic cell cycle	92/1078	467/14529	1.77535e-18	1.1451e-15	9.91162e-16	MIIP/CLSPN/CDCA8/CDC20/CDKN2C/ORC1/SASS6/CKS1B/NUF2/PBX1/KIF14/NEK2/CENPF/ZWINT/CDK1/KIF20B/GBF1/AFAP1L2/MKI67/IGF2/WEE1/MUS81/ESPL1/CDK2/KNTC1/BRCA2/DLGAP5/ZFP36L1/BUB1B/NUSAP1/ZWILCH/TICRR/BLM/PKD1/PKMYT1/PLK1/SMPD3/RFWD3/AURKB/TOM1L2/TAOK1/ATAD5/NLE1/CDC6/BRCA1/PRKCA/NDC80/BCL2/SPC24/KANK2/DPF1/CCDC8/BRSK1/MSH2/BUB1/SPC25/HECW2/BARD1/CTDSP1/RBL1/UBE2C/AURKA/DONSON/PDGFB/GTSE1/SMARCC1/NME6/TOPB…	92
BP	GO:0051983	regulation of chromosome segregation	42/1078	122/14529	5.06408e-18	2.9034e-15	2.51308e-15	CDCA8/CDC20/KIF2C/NUF2/CENPF/ZWINT/CDK1/MKI67/NCAPD3/ESPL1/KNTC1/DLGAP5/BUB1B/ZWILCH/RMI2/PLK1/AURKB/CDC6/NDC80/SPC24/DPF1/NCAPH/BUB1/SPC25/HECW2/UBE2C/SMARCC1/SMC4/ACTL6A/TACC3/NCAPG/CENPE/MAD2L1/TRIP13/CCNB1/SPDL1/DUSP1/TTK/FBXO5/NCAPG2/CDCA2/SMC2	42
BP	GO:0007088	regulation of mitotic nuclear division	40/1078	112/14529	7.08201e-18	3.65432e-15	3.16305e-15	CDCA8/CDC20/NUF2/NEK2/CENPF/ZWINT/KIF20B/MKI67/IGF2/ESPL1/KNTC1/DLGAP5/BUB1B/NUSAP1/ZWILCH/PKMYT1/PLK1/SMPD3/AURKB/TOM1L2/NDC80/SPC24/CCDC8/BUB1/SPC25/UBE2C/AURKA/PDGFB/NME6/MAD2L1/TRIP13/CCNB1/CDC25C/PDGFRB/SPDL1/DUSP1/EDN1/TTK/FBXO5/CDCA2	40
BP	GO:1901988	negative regulation of cell cycle phase transition	61/1078	243/14529	8.75873e-18	4.10864e-15	3.5563e-15	MIIP/CLSPN/CDCA8/CDC20/ORC1/NUF2/CENPF/ZWINT/CDK1/WEE1/MUS81/USP28/RHNO1/CDK2/KNTC1/BRCA2/ZFP36L1/BUB1B/RAD51/WDR76/ZWILCH/FEM1B/TICRR/BLM/PKMYT1/PLK1/RFWD3/AURKB/TAOK1/CDC6/BRCA1/BRIP1/NDC80/BCL2/SPC24/KANK2/BRSK1/MSH2/BUB1/SPC25/BARD1/CTDSP1/RBL1/TTI1/DONSON/CDC45/GTSE1/TOPBP1/MAD2L1/JADE1/TRIP13/CCNB1/SPDL1/DUSP1/TTK/FBXO5/INHBA/EZH2/NBN/INIP/FHL1	61
BP	GO:0010948	negative regulation of cell cycle process	66/1078	281/14529	1.56235e-17	6.7181e-15	5.81496e-15	MIIP/CLSPN/CDCA8/CDC20/ORC1/NUF2/NEK2/CENPF/ZWINT/CDK1/WEE1/MUS81/USP28/RHNO1/ESPL1/CDK2/KNTC1/BRCA2/ZFP36L1/BUB1B/RAD51/WDR76/ZWILCH/FEM1B/TICRR/BLM/CCNF/PKMYT1/PLK1/RFWD3/AURKB/TOM1L2/TAOK1/CDC6/BRCA1/BRIP1/NDC80/BCL2/SPC24/KANK2/BRSK1/MSH2/BUB1/SPC25/BARD1/CTDSP1/RBL1/TTI1/DONSON/CDC45/GTSE1/NME6/TOPBP1/MAD2L1/JADE1/TRIP13/CCNB1/SPDL1/DUSP1/TTK/FBXO5/INHBA/EZH2/NBN/INIP/FHL1	66
BP	GO:1901991	negative regulation of mitotic cell cycle phase transition	49/1078	169/14529	2.84402e-17	1.12886e-14	9.77101e-15	MIIP/CLSPN/CDCA8/CDC20/ORC1/NUF2/CENPF/ZWINT/CDK1/WEE1/CDK2/KNTC1/ZFP36L1/BUB1B/ZWILCH/TICRR/BLM/PLK1/RFWD3/AURKB/TAOK1/CDC6/BRCA1/NDC80/BCL2/SPC24/KANK2/BRSK1/BUB1/SPC25/BARD1/CTDSP1/RBL1/DONSON/GTSE1/TOPBP1/MAD2L1/JADE1/TRIP13/CCNB1/SPDL1/DUSP1/TTK/FBXO5/INHBA/EZH2/NBN/INIP/FHL1	49
BP	GO:0044772	mitotic cell cycle phase transition	84/1078	423/14529	3.58851e-17	1.32262e-14	1.14482e-14	MIIP/CLSPN/CDCA8/CDC20/CDKN2C/ORC1/SASS6/CKS1B/IQGAP3/NUF2/PBX1/KIF14/CENPF/CCNY/ZWINT/CDK1/WEE1/NPAT/BCAT1/ESPL1/CDK2/KNTC1/POLE/CDKN3/DLGAP5/ZFP36L1/BUB1B/CCNB2/ZWILCH/TICRR/BLM/PKD1/CCNF/PKMYT1/PLK1/RFWD3/AURKB/TAOK1/ATAD5/CDC6/BRCA1/SIRT7/NDC80/BCL2/SPC24/KANK2/DPF1/BRSK1/BUB1/SPC25/HECW2/BARD1/CTDSP1/RBL1/UBE2C/AURKA/DONSON/GTSE1/SMARCC1/TOPBP1/ACTL6A/TACC3/CENPE/MAD2L1/CCNA2/JADE1/TRIP13/CC…	84
BP	GO:0045930	negative regulation of mitotic cell cycle	55/1078	215/14529	1.5154e-16	5.21298e-14	4.51218e-14	MIIP/CLSPN/CDCA8/CDC20/ORC1/NUF2/CENPF/ZWINT/CDK1/WEE1/MUS81/CDK2/KNTC1/ZFP36L1/BUB1B/ZWILCH/TICRR/BLM/PLK1/RFWD3/AURKB/TOM1L2/TAOK1/NLE1/CDC6/BRCA1/NDC80/BCL2/SPC24/KANK2/BRSK1/MSH2/BUB1/SPC25/BARD1/CTDSP1/RBL1/DONSON/GTSE1/NME6/TOPBP1/MAD2L1/JADE1/TRIP13/CCNB1/SPDL1/DUSP1/TTK/FBXO5/INHBA/EZH2/NBN/INIP/ABL1/FHL1	55
BP	GO:1901987	regulation of cell cycle phase transition	80/1078	402/14529	1.85336e-16	5.97708e-14	5.17355e-14	MIIP/CLSPN/CDCA8/CDC20/CDKN2C/ORC1/SASS6/NUF2/PBX1/KIF14/ATP2B4/CENPF/ZWINT/CDK1/WEE1/MUS81/USP28/RHNO1/ESPL1/CDK2/KNTC1/BRCA2/DLGAP5/ZFP36L1/BUB1B/RAD51/WDR76/ZWILCH/FEM1B/TICRR/BLM/PKD1/PKMYT1/PLK1/RFWD3/AURKB/TAOK1/ATAD5/CDC6/BRCA1/BRIP1/NDC80/BCL2/SPC24/KANK2/DPF1/BRSK1/MSH2/BUB1/SPC25/HECW2/BARD1/CTDSP1/RBL1/TTI1/UBE2C/AURKA/DONSON/CDC45/GTSE1/SMARCC1/TOPBP1/ACTL6A/CENPE/MAD2L1/JADE1/TRIP13/…	80
BP	GO:1905818	regulation of chromosome separation	30/1078	71/14529	4.34941e-16	1.32017e-13	1.1427e-13	CDCA8/CDC20/NUF2/CENPF/ZWINT/NCAPD3/ESPL1/KNTC1/DLGAP5/BUB1B/ZWILCH/PLK1/AURKB/NDC80/SPC24/NCAPH/BUB1/SPC25/UBE2C/SMC4/NCAPG/MAD2L1/TRIP13/CCNB1/SPDL1/DUSP1/TTK/FBXO5/NCAPG2/SMC2	30
BP	GO:1901990	regulation of mitotic cell cycle phase transition	67/1078	312/14529	1.13538e-15	3.25475e-13	2.8172e-13	MIIP/CLSPN/CDCA8/CDC20/CDKN2C/ORC1/SASS6/NUF2/PBX1/KIF14/CENPF/ZWINT/CDK1/WEE1/ESPL1/CDK2/KNTC1/DLGAP5/ZFP36L1/BUB1B/ZWILCH/TICRR/BLM/PKD1/PLK1/RFWD3/AURKB/TAOK1/ATAD5/CDC6/BRCA1/NDC80/BCL2/SPC24/KANK2/DPF1/BRSK1/BUB1/SPC25/HECW2/BARD1/CTDSP1/RBL1/UBE2C/AURKA/DONSON/GTSE1/SMARCC1/TOPBP1/ACTL6A/CENPE/MAD2L1/JADE1/TRIP13/CCNB1/CDC25C/LSM11/SPDL1/DUSP1/TTK/FBXO5/ANLN/INHBA/EZH2/NBN/INIP/FHL1	67
BP	GO:0051783	regulation of nuclear division	41/1078	134/14529	1.44285e-15	3.91849e-13	3.3917e-13	CDCA8/CDC20/NUF2/NEK2/CENPF/ZWINT/KIF20B/MKI67/IGF2/RAD51AP1/ESPL1/KNTC1/DLGAP5/BUB1B/NUSAP1/ZWILCH/PKMYT1/PLK1/SMPD3/AURKB/TOM1L2/NDC80/SPC24/CCDC8/BUB1/SPC25/UBE2C/AURKA/PDGFB/NME6/MAD2L1/TRIP13/CCNB1/CDC25C/PDGFRB/SPDL1/DUSP1/EDN1/TTK/FBXO5/CDCA2	41
BP	GO:0000075	cell cycle checkpoint signaling	48/1078	181/14529	2.91451e-15	7.51945e-13	6.50857e-13	CLSPN/CDCA8/CDC20/ORC1/NUF2/CENPF/ZWINT/CDK1/MUS81/USP28/RHNO1/CDK2/KNTC1/BRCA2/BUB1B/RAD51/WDR76/ZWILCH/FEM1B/TICRR/BLM/PLK1/RFWD3/AURKB/TAOK1/CDC6/BRCA1/BRIP1/NDC80/SPC24/BRSK1/MSH2/BUB1/SPC25/BARD1/TTI1/DONSON/CDC45/GTSE1/TOPBP1/MAD2L1/TRIP13/CCNB1/SPDL1/DUSP1/TTK/NBN/INIP	48
BP	GO:0051304	chromosome separation	30/1078	77/14529	6.2181e-15	1.52787e-12	1.32248e-12	CDCA8/CDC20/NUF2/CENPF/ZWINT/NCAPD3/ESPL1/KNTC1/DLGAP5/BUB1B/ZWILCH/PLK1/AURKB/NDC80/SPC24/NCAPH/BUB1/SPC25/UBE2C/SMC4/NCAPG/MAD2L1/TRIP13/CCNB1/SPDL1/DUSP1/TTK/FBXO5/NCAPG2/SMC2	30
BP	GO:0007093	mitotic cell cycle checkpoint signaling	39/1078	132/14529	2.57882e-14	6.04851e-12	5.23538e-12	CLSPN/CDCA8/CDC20/ORC1/NUF2/CENPF/ZWINT/CDK1/MUS81/CDK2/KNTC1/BUB1B/ZWILCH/TICRR/BLM/PLK1/RFWD3/AURKB/TAOK1/CDC6/BRCA1/NDC80/SPC24/BRSK1/MSH2/BUB1/SPC25/BARD1/DONSON/GTSE1/TOPBP1/MAD2L1/TRIP13/CCNB1/SPDL1/DUSP1/TTK/NBN/INIP	39
BP	GO:0033045	regulation of sister chromatid segregation	33/1078	99/14529	5.49767e-14	1.23339e-11	1.06758e-11	CDCA8/CDC20/NUF2/CENPF/ZWINT/CDK1/ESPL1/KNTC1/DLGAP5/BUB1B/ZWILCH/RMI2/PLK1/AURKB/CDC6/NDC80/SPC24/DPF1/BUB1/SPC25/HECW2/UBE2C/SMARCC1/ACTL6A/TACC3/CENPE/MAD2L1/TRIP13/CCNB1/SPDL1/DUSP1/TTK/FBXO5	33
BP	GO:0007091	metaphase/anaphase transition of mitotic cell cycle	31/1078	90/14529	1.15854e-13	2.49087e-11	2.15601e-11	CDCA8/CDC20/NUF2/CENPF/ZWINT/ESPL1/KNTC1/DLGAP5/BUB1B/ZWILCH/PLK1/AURKB/CDC6/NDC80/SPC24/DPF1/BUB1/SPC25/HECW2/UBE2C/SMARCC1/ACTL6A/TACC3/CENPE/MAD2L1/TRIP13/CCNB1/SPDL1/DUSP1/TTK/FBXO5	31
BP	GO:0030071	regulation of mitotic metaphase/anaphase transition	30/1078	86/14529	1.96667e-13	4.0592e-11	3.51351e-11	CDCA8/CDC20/NUF2/CENPF/ZWINT/ESPL1/KNTC1/DLGAP5/BUB1B/ZWILCH/PLK1/AURKB/CDC6/NDC80/SPC24/DPF1/BUB1/SPC25/HECW2/UBE2C/SMARCC1/ACTL6A/CENPE/MAD2L1/TRIP13/CCNB1/SPDL1/DUSP1/TTK/FBXO5	30
BP	GO:0044784	metaphase/anaphase transition of cell cycle	31/1078	92/14529	2.29262e-13	4.54998e-11	3.9383e-11	CDCA8/CDC20/NUF2/CENPF/ZWINT/ESPL1/KNTC1/DLGAP5/BUB1B/ZWILCH/PLK1/AURKB/CDC6/NDC80/SPC24/DPF1/BUB1/SPC25/HECW2/UBE2C/SMARCC1/ACTL6A/TACC3/CENPE/MAD2L1/TRIP13/CCNB1/SPDL1/DUSP1/TTK/FBXO5	31
BP	GO:0045786	negative regulation of cell cycle	68/1078	357/14529	3.33729e-13	6.37793e-11	5.52052e-11	MIIP/CLSPN/CDCA8/CDC20/ORC1/NUF2/NEK2/CENPF/ZWINT/CDK1/WEE1/MUS81/USP28/RHNO1/ESPL1/CDK2/KNTC1/BRCA2/ZFP36L1/BUB1B/RAD51/WDR76/ZWILCH/FEM1B/TICRR/BLM/CCNF/PKMYT1/PLK1/RFWD3/AURKB/TOM1L2/TAOK1/NLE1/CDC6/BRCA1/BRIP1/NDC80/BCL2/SPC24/KANK2/BRSK1/MSH2/BUB1/SPC25/BARD1/CTDSP1/RBL1/TTI1/DONSON/CDC45/GTSE1/NME6/TOPBP1/MAD2L1/JADE1/TRIP13/CCNB1/SPDL1/DUSP1/TTK/FBXO5/INHBA/EZH2/NBN/INIP/ABL1/FHL1	68
BP	GO:1902099	regulation of metaphase/anaphase transition of cell cycle	30/1078	88/14529	3.9403e-13	7.26141e-11	6.28522e-11	CDCA8/CDC20/NUF2/CENPF/ZWINT/ESPL1/KNTC1/DLGAP5/BUB1B/ZWILCH/PLK1/AURKB/CDC6/NDC80/SPC24/DPF1/BUB1/SPC25/HECW2/UBE2C/SMARCC1/ACTL6A/CENPE/MAD2L1/TRIP13/CCNB1/SPDL1/DUSP1/TTK/FBXO5	30
BP	GO:0010965	regulation of mitotic sister chromatid separation	24/1078	57/14529	4.23169e-13	7.52949e-11	6.51727e-11	CDCA8/CDC20/NUF2/CENPF/ZWINT/ESPL1/KNTC1/DLGAP5/BUB1B/ZWILCH/PLK1/AURKB/NDC80/SPC24/BUB1/SPC25/UBE2C/MAD2L1/TRIP13/CCNB1/SPDL1/DUSP1/TTK/FBXO5	24
BP	GO:0006260	DNA replication	56/1078	264/14529	4.5622e-13	7.84699e-11	6.79208e-11	ORC1/BCAR3/MCM10/CDK1/NOC3L/MCMBP/FAM111B/POLA2/MUS81/POLD3/ACVRL1/CDK2/POLE/BRCA2/RAD51/TICRR/BLM/CHTF18/RMI2/RFWD3/GINS2/RPA1/ATAD5/CDC6/BRCA1/TK1/POLRMT/CHAF1A/CARM1/RNASEH2A/NFIX/GLI2/MCM6/BARD1/MCM8/GINS1/DONSON/CHAF1B/CDC45/MCM5/MCM2/TOPBP1/ACTL6A/CCNA2/JADE1/MCM3/FBXO5/MCM7/ESCO2/WRN/GINS4/NBN/RECQL4/NFIB/RMI1/POLA1	56
BP	GO:0045839	negative regulation of mitotic nuclear division	23/1078	54/14529	9.72671e-13	1.61903e-10	1.40137e-10	CDCA8/CDC20/NUF2/CENPF/ZWINT/KNTC1/BUB1B/ZWILCH/PLK1/AURKB/TOM1L2/NDC80/SPC24/BUB1/SPC25/NME6/MAD2L1/TRIP13/CCNB1/SPDL1/DUSP1/TTK/FBXO5	23
BP	GO:0006261	DNA-templated DNA replication	40/1078	153/14529	1.00864e-12	1.62643e-10	1.40778e-10	ORC1/MCM10/NOC3L/MCMBP/POLA2/MUS81/POLD3/CDK2/POLE/BRCA2/RAD51/TICRR/BLM/CHTF18/RFWD3/GINS2/RPA1/ATAD5/CDC6/BRCA1/TK1/POLRMT/CARM1/MCM6/BARD1/MCM8/GINS1/DONSON/CDC45/MCM5/MCM2/TOPBP1/MCM3/FBXO5/MCM7/WRN/GINS4/NBN/RECQL4/POLA1	40
BP	GO:0051306	mitotic sister chromatid separation	24/1078	60/14529	1.63344e-12	2.53244e-10	2.19199e-10	CDCA8/CDC20/NUF2/CENPF/ZWINT/ESPL1/KNTC1/DLGAP5/BUB1B/ZWILCH/PLK1/AURKB/NDC80/SPC24/BUB1/SPC25/UBE2C/MAD2L1/TRIP13/CCNB1/SPDL1/DUSP1/TTK/FBXO5	24
BP	GO:0033046	negative regulation of sister chromatid segregation	21/1078	46/14529	1.81589e-12	2.53244e-10	2.19199e-10	CDCA8/CDC20/NUF2/CENPF/ZWINT/KNTC1/BUB1B/ZWILCH/PLK1/AURKB/NDC80/SPC24/BUB1/SPC25/MAD2L1/TRIP13/CCNB1/SPDL1/DUSP1/TTK/FBXO5	21
BP	GO:0033048	negative regulation of mitotic sister chromatid segregation	21/1078	46/14529	1.81589e-12	2.53244e-10	2.19199e-10	CDCA8/CDC20/NUF2/CENPF/ZWINT/KNTC1/BUB1B/ZWILCH/PLK1/AURKB/NDC80/SPC24/BUB1/SPC25/MAD2L1/TRIP13/CCNB1/SPDL1/DUSP1/TTK/FBXO5	21
BP	GO:0045841	negative regulation of mitotic metaphase/anaphase transition	21/1078	46/14529	1.81589e-12	2.53244e-10	2.19199e-10	CDCA8/CDC20/NUF2/CENPF/ZWINT/KNTC1/BUB1B/ZWILCH/PLK1/AURKB/NDC80/SPC24/BUB1/SPC25/MAD2L1/TRIP13/CCNB1/SPDL1/DUSP1/TTK/FBXO5	21
BP	GO:2000816	negative regulation of mitotic sister chromatid separation	21/1078	46/14529	1.81589e-12	2.53244e-10	2.19199e-10	CDCA8/CDC20/NUF2/CENPF/ZWINT/KNTC1/BUB1B/ZWILCH/PLK1/AURKB/NDC80/SPC24/BUB1/SPC25/MAD2L1/TRIP13/CCNB1/SPDL1/DUSP1/TTK/FBXO5	21
BP	GO:1902850	microtubule cytoskeleton organization involved in mitosis	40/1078	156/14529	1.98666e-12	2.69768e-10	2.33502e-10	CDCA8/CDC20/SASS6/PSRC1/NUF2/NEK2/CCSAP/CDK1/KIF11/RACGAP1/ESPL1/PIBF1/DLGAP5/NUSAP1/PRC1/PKD1/PLK1/AURKB/NDC80/WDR62/CENPA/SPC25/TPX2/MYBL2/AURKA/MAP4/TACC3/CENPE/MAD2L1/CCNB1/CENPH/SPDL1/HSPA1A/KIFC1/TTK/ARHGEF10/GOLGA2/SAPCD2/KIF4A/FLNA	40
BP	GO:0051985	negative regulation of chromosome segregation	21/1078	47/14529	3.05487e-12	3.84467e-10	3.32781e-10	CDCA8/CDC20/NUF2/CENPF/ZWINT/KNTC1/BUB1B/ZWILCH/PLK1/AURKB/NDC80/SPC24/BUB1/SPC25/MAD2L1/TRIP13/CCNB1/SPDL1/DUSP1/TTK/FBXO5	21
BP	GO:1902100	negative regulation of metaphase/anaphase transition of cell cycle	21/1078	47/14529	3.05487e-12	3.84467e-10	3.32781e-10	CDCA8/CDC20/NUF2/CENPF/ZWINT/KNTC1/BUB1B/ZWILCH/PLK1/AURKB/NDC80/SPC24/BUB1/SPC25/MAD2L1/TRIP13/CCNB1/SPDL1/DUSP1/TTK/FBXO5	21
BP	GO:1905819	negative regulation of chromosome separation	21/1078	47/14529	3.05487e-12	3.84467e-10	3.32781e-10	CDCA8/CDC20/NUF2/CENPF/ZWINT/KNTC1/BUB1B/ZWILCH/PLK1/AURKB/NDC80/SPC24/BUB1/SPC25/MAD2L1/TRIP13/CCNB1/SPDL1/DUSP1/TTK/FBXO5	21
BP	GO:0033047	regulation of mitotic sister chromatid segregation	22/1078	52/14529	3.58729e-12	4.40724e-10	3.81475e-10	CDCA8/CDC20/NUF2/CENPF/ZWINT/CDK1/KNTC1/BUB1B/ZWILCH/PLK1/AURKB/NDC80/SPC24/BUB1/SPC25/MAD2L1/TRIP13/CCNB1/SPDL1/DUSP1/TTK/FBXO5	22
BP	GO:0007094	mitotic spindle assembly checkpoint signaling	20/1078	44/14529	6.80588e-12	7.80407e-10	6.75493e-10	CDCA8/CDC20/NUF2/CENPF/ZWINT/KNTC1/BUB1B/ZWILCH/PLK1/AURKB/NDC80/SPC24/BUB1/SPC25/MAD2L1/TRIP13/CCNB1/SPDL1/DUSP1/TTK	20
BP	GO:0071173	spindle assembly checkpoint signaling	20/1078	44/14529	6.80588e-12	7.80407e-10	6.75493e-10	CDCA8/CDC20/NUF2/CENPF/ZWINT/KNTC1/BUB1B/ZWILCH/PLK1/AURKB/NDC80/SPC24/BUB1/SPC25/MAD2L1/TRIP13/CCNB1/SPDL1/DUSP1/TTK	20
BP	GO:0071174	mitotic spindle checkpoint signaling	20/1078	44/14529	6.80588e-12	7.80407e-10	6.75493e-10	CDCA8/CDC20/NUF2/CENPF/ZWINT/KNTC1/BUB1B/ZWILCH/PLK1/AURKB/NDC80/SPC24/BUB1/SPC25/MAD2L1/TRIP13/CCNB1/SPDL1/DUSP1/TTK	20
BP	GO:0051784	negative regulation of nuclear division	23/1078	59/14529	9.00936e-12	1.01062e-09	8.74753e-10	CDCA8/CDC20/NUF2/CENPF/ZWINT/KNTC1/BUB1B/ZWILCH/PLK1/AURKB/TOM1L2/NDC80/SPC24/BUB1/SPC25/NME6/MAD2L1/TRIP13/CCNB1/SPDL1/DUSP1/TTK/FBXO5	23
BP	GO:0031577	spindle checkpoint signaling	20/1078	45/14529	1.14022e-11	1.25182e-09	1.08353e-09	CDCA8/CDC20/NUF2/CENPF/ZWINT/KNTC1/BUB1B/ZWILCH/PLK1/AURKB/NDC80/SPC24/BUB1/SPC25/MAD2L1/TRIP13/CCNB1/SPDL1/DUSP1/TTK	20
BP	GO:0007052	mitotic spindle organization	33/1078	125/14529	7.37482e-11	7.92793e-09	6.86214e-09	CDCA8/CDC20/SASS6/PSRC1/NUF2/NEK2/CCSAP/KIF11/RACGAP1/PIBF1/DLGAP5/PRC1/PKD1/PLK1/AURKB/NDC80/WDR62/SPC25/TPX2/MYBL2/AURKA/MAP4/TACC3/CENPE/CCNB1/CENPH/HSPA1A/KIFC1/TTK/ARHGEF10/GOLGA2/KIF4A/FLNA	33
BP	GO:0006268	DNA unwinding involved in DNA replication	13/1078	20/14529	9.13878e-11	9.62369e-09	8.32993e-09	RAD51/BLM/GINS2/MCM6/GINS1/CDC45/MCM5/MCM2/MCM3/MCM7/WRN/GINS4/RECQL4	13
BP	GO:0033044	regulation of chromosome organization	47/1078	229/14529	1.16702e-10	1.20437e-08	1.04246e-08	CDCA8/CDC20/NUF2/NEK2/CENPF/ZWINT/CDK1/NCAPD3/ESPL1/CDK2/KNTC1/DLGAP5/BUB1B/ZWILCH/RMI2/PARN/PLK1/AURKB/CDC6/TOP2A/NDC80/SPC24/DPF1/NCAPH/BUB1/SPC25/HECW2/UBE2C/SMARCC1/SMC4/ACTL6A/TACC3/NCAPG/CENPE/MAD2L1/TRIP13/CCNB1/SLF1/SPDL1/DUSP1/TTK/FBXO5/POT1/NCAPG2/NBN/MYC/SMC2	47
BP	GO:0044839	cell cycle G2/M phase transition	34/1078	140/14529	4.39366e-10	4.44535e-08	3.84774e-08	MIIP/CLSPN/ORC1/PBX1/KIF14/CENPF/CCNY/CDK1/WEE1/CDK2/CCNB2/TICRR/BLM/PKMYT1/PLK1/AURKB/TAOK1/ATAD5/CDC6/BRCA1/NDC80/BRSK1/BARD1/AURKA/DONSON/TOPBP1/CCNA2/CCNB1/CDC25C/FBXO5/NBN/MELK/INIP/FHL1	34
BP	GO:1902749	regulation of cell cycle G2/M phase transition	28/1078	102/14529	7.61285e-10	7.55429e-08	6.53873e-08	MIIP/CLSPN/ORC1/PBX1/KIF14/CENPF/CDK1/CDK2/TICRR/BLM/PKMYT1/PLK1/AURKB/TAOK1/ATAD5/CDC6/BRCA1/BRSK1/BARD1/AURKA/DONSON/TOPBP1/CCNB1/CDC25C/FBXO5/NBN/INIP/FHL1	28
BP	GO:2001251	negative regulation of chromosome organization	25/1078	85/14529	1.26894e-09	1.23542e-07	1.06934e-07	CDCA8/CDC20/NUF2/CENPF/ZWINT/ESPL1/KNTC1/BUB1B/ZWILCH/PLK1/AURKB/TOP2A/NDC80/SPC24/BUB1/SPC25/MAD2L1/TRIP13/CCNB1/SPDL1/DUSP1/TTK/FBXO5/POT1/NBN	25
BP	GO:0045787	positive regulation of cell cycle	53/1078	298/14529	1.88101e-09	1.79741e-07	1.55577e-07	CDCA8/CDC20/SASS6/PSRC1/PBX1/KIF14/TGFB2/CCNY/CDK1/KIF20B/IGF2/NCAPD3/RHNO1/RAD51AP1/RACGAP1/ESPL1/CIT/BRCA2/DLGAP5/NUSAP1/PKD1/SMPD3/AURKB/SPAG5/ATAD5/CDC6/RARA/PRKCA/NDC80/ROCK2/NCAPH/BUB1/UBE2C/AURKA/PDGFB/SMC4/NCAPG/MAD2L1/PLK4/CCNB1/SLF1/CDC25C/PDGFRB/LSM11/EDN1/CITED2/FBXO5/ASNS/EZH2/NCAPG2/EIF4EBP1/SMC2/ABL1	53
BP	GO:0010389	regulation of G2/M transition of mitotic cell cycle	26/1078	93/14529	1.99547e-09	1.87211e-07	1.62044e-07	MIIP/CLSPN/ORC1/PBX1/KIF14/CENPF/CDK1/CDK2/TICRR/BLM/PLK1/AURKB/TAOK1/CDC6/BRCA1/BRSK1/BARD1/AURKA/DONSON/TOPBP1/CCNB1/CDC25C/FBXO5/NBN/INIP/FHL1	26
BP	GO:0006270	DNA replication initiation	16/1078	37/14529	2.19533e-09	2.02284e-07	1.7509e-07	ORC1/MCM10/NOC3L/POLA2/CDK2/TICRR/CDC6/MCM6/CDC45/MCM5/MCM2/TOPBP1/MCM3/MCM7/NBN/POLA1	16
BP	GO:0000086	G2/M transition of mitotic cell cycle	31/1078	128/14529	2.76846e-09	2.50619e-07	2.16927e-07	MIIP/CLSPN/ORC1/PBX1/KIF14/CENPF/CCNY/CDK1/WEE1/CDK2/TICRR/BLM/PKMYT1/PLK1/AURKB/TAOK1/CDC6/BRCA1/BRSK1/BARD1/AURKA/DONSON/TOPBP1/CCNA2/CCNB1/CDC25C/FBXO5/NBN/MELK/INIP/FHL1	31
BP	GO:0007051	spindle organization	39/1078	189/14529	3.80859e-09	3.37723e-07	2.92321e-07	CDCA8/CDC20/SASS6/PSRC1/NUF2/ASPM/NEK2/CCSAP/KIF11/RACGAP1/ESPL1/PIBF1/DLGAP5/CCNB2/PRC1/PKD1/PLK1/AURKB/SPAG5/NDC80/WDR62/SPC25/TPX2/MYBL2/AURKA/MYH9/MAP4/TACC3/CENPE/CCNB1/CENPH/HSPA1A/KIFC1/TTK/FBXO5/ARHGEF10/GOLGA2/KIF4A/FLNA	39
BP	GO:0001666	response to hypoxia	49/1078	270/14529	3.87268e-09	3.37723e-07	2.92321e-07	ENO1/HSPG2/SLC2A1/AK4/DDAH1/TGFB2/EGLN1/BNIP3/ASCL2/ADM/ACVRL1/EGLN3/ERO1A/ZFP36L1/FOS/TGFB3/THBS1/ARNT2/MT3/ALKBH5/BRIP1/BCL2/ANGPTL4/WTIP/ROCK2/KCNK3/PDK1/PTGIS/VHL/LIMD1/FAM162A/PLOD2/CCNA2/VEGFC/EGR1/EDN1/VEGFA/CITED2/TBL2/CAV1/HILPDA/ANGPT2/LOXL2/STC1/PLAT/MYC/NDRG1/PDK3/PGK1	49
BP	GO:0036293	response to decreased oxygen levels	51/1078	287/14529	3.92701e-09	3.37723e-07	2.92321e-07	ENO1/HSPG2/SLC2A1/AK4/DDAH1/TGFB2/EGLN1/BNIP3/ASCL2/ADM/ACVRL1/EGLN3/ERO1A/ZFP36L1/FOS/TGFB3/THBS1/ARNT2/MT3/ALKBH5/BRIP1/BCL2/ANGPTL4/WTIP/ROCK2/KCNK3/PDK1/PTGIS/OXTR/VHL/LIMD1/FAM162A/PLOD2/CCNA2/VEGFC/EGR1/EDN1/VEGFA/CITED2/TBL2/CAV1/HILPDA/ANGPT2/LOXL2/STC1/PLAT/MYC/NDRG1/SLC1A1/PDK3/PGK1	51
BP	GO:0032508	DNA duplex unwinding	22/1078	74/14529	9.95152e-09	8.41801e-07	7.28634e-07	NAV2/DDX12P/RAD51/BLM/CHTF18/GINS2/TOP2A/BRIP1/MCM6/MCM8/GINS1/CDC45/MCM5/MCM2/MCM3/MCM7/POT1/WRN/GINS4/NBN/RECQL4/SETX	22
BP	GO:0000727	double-strand break repair via break-induced replication	9/1078	12/14529	1.18343e-08	9.8492e-07	8.52512e-07	MUS81/GINS2/MCM6/CDC45/MCM5/MCM2/MCM3/MCM7/GINS4	9
BP	GO:0071456	cellular response to hypoxia	30/1078	131/14529	2.00028e-08	1.63833e-06	1.41808e-06	ENO1/AK4/DDAH1/EGLN1/BNIP3/EGLN3/ERO1A/ZFP36L1/FOS/MT3/BRIP1/BCL2/ROCK2/KCNK3/PDK1/PTGIS/VHL/FAM162A/CCNA2/EGR1/EDN1/VEGFA/CITED2/TBL2/HILPDA/STC1/MYC/NDRG1/PDK3/PGK1	30
BP	GO:0070482	response to oxygen levels	52/1078	310/14529	2.09253e-08	1.6871e-06	1.46029e-06	ENO1/PDPN/HSPG2/SLC2A1/AK4/DDAH1/TGFB2/EGLN1/BNIP3/ASCL2/ADM/ACVRL1/EGLN3/ERO1A/ZFP36L1/FOS/TGFB3/THBS1/ARNT2/MT3/ALKBH5/BRIP1/BCL2/ANGPTL4/WTIP/ROCK2/KCNK3/PDK1/PTGIS/OXTR/VHL/LIMD1/FAM162A/PLOD2/CCNA2/VEGFC/EGR1/EDN1/VEGFA/CITED2/TBL2/CAV1/HILPDA/ANGPT2/LOXL2/STC1/PLAT/MYC/NDRG1/SLC1A1/PDK3/PGK1	52
BP	GO:0000725	recombinational repair	34/1078	162/14529	2.4253e-08	1.92531e-06	1.66648e-06	RAD54L/MUS81/RNF169/RHNO1/RAD51AP1/YEATS4/BRCA2/RAD51/BLM/RMI2/RFWD3/GINS2/RPA1/BRCA1/SMCHD1/MCM6/MCM8/ZMYND8/CDC45/MCM5/MCM2/ACTL6A/SLF1/MCM3/FIGNL1/MCM7/XRCC2/WRN/GINS4/NBN/RECQL4/RMI1/INIP/ABL1	34
BP	GO:0051321	meiotic cell cycle	43/1078	235/14529	2.71534e-08	2.12291e-06	1.83751e-06	CDC20/RAD54L/NUF2/ASPM/NEK2/KIF18A/MUS81/NCAPD3/RAD51AP1/ESPL1/CDK2/BRCA2/UTP14C/RAD51/MNS1/CCNB2/PKMYT1/PLK1/FANCA/RPA1/TOP2A/PSMC3IP/BRIP1/SIRT7/NDC80/NCAPH/AURKA/MYH9/SMC4/MND1/TRIP13/CDC25C/DUSP1/EDN1/TTK/FBXO5/FIGNL1/XRCC2/MYBL1/NBN/RMI1/SMC2/GOLGA2	43
BP	GO:0051383	kinetochore organization	11/1078	20/14529	3.21165e-08	2.44409e-06	2.11552e-06	NUF2/CENPF/KNTC1/DLGAP5/NDC80/CENPA/SMC4/CENPE/CENPK/CENPH/SMC2	11
BP	GO:1902750	negative regulation of cell cycle G2/M phase transition	19/1078	60/14529	3.22089e-08	2.44409e-06	2.11552e-06	MIIP/CLSPN/ORC1/CDK1/TICRR/BLM/PKMYT1/PLK1/AURKB/TAOK1/CDC6/BRCA1/BRSK1/BARD1/DONSON/TOPBP1/NBN/INIP/FHL1	19
BP	GO:1903046	meiotic cell cycle process	35/1078	172/14529	3.46595e-08	2.59192e-06	2.24348e-06	CDC20/RAD54L/NUF2/ASPM/KIF18A/MUS81/NCAPD3/RAD51AP1/ESPL1/BRCA2/RAD51/CCNB2/PKMYT1/PLK1/FANCA/TOP2A/PSMC3IP/BRIP1/SIRT7/NDC80/NCAPH/AURKA/MYH9/SMC4/MND1/TRIP13/CDC25C/EDN1/TTK/FBXO5/FIGNL1/MYBL1/RMI1/SMC2/GOLGA2	35
BP	GO:0090068	positive regulation of cell cycle process	42/1078	231/14529	4.75064e-08	3.44886e-06	2.98522e-06	CDCA8/CDC20/SASS6/PBX1/KIF14/CDK1/KIF20B/IGF2/NCAPD3/RHNO1/RAD51AP1/RACGAP1/ESPL1/CIT/DLGAP5/NUSAP1/SMPD3/AURKB/SPAG5/ATAD5/CDC6/NDC80/ROCK2/NCAPH/BUB1/UBE2C/AURKA/PDGFB/SMC4/NCAPG/MAD2L1/PLK4/CCNB1/SLF1/CDC25C/PDGFRB/LSM11/EDN1/FBXO5/EZH2/NCAPG2/SMC2	42
BP	GO:0032392	DNA geometric change	22/1078	80/14529	4.80367e-08	3.44886e-06	2.98522e-06	NAV2/DDX12P/RAD51/BLM/CHTF18/GINS2/TOP2A/BRIP1/MCM6/MCM8/GINS1/CDC45/MCM5/MCM2/MCM3/MCM7/POT1/WRN/GINS4/NBN/RECQL4/SETX	22
BP	GO:0140694	non-membrane-bounded organelle assembly	58/1078	372/14529	4.81237e-08	3.44886e-06	2.98522e-06	CEP85/CDCA8/CDC20/PRKAA2/SASS6/ASPM/CSRP1/NEK2/CENPF/CCSAP/MYOZ1/SYNPO2L/LDB3/ANKRD1/KIF11/BICD1/RACGAP1/CDK2/CSRP2/KNTC1/PIBF1/DLGAP5/CCNB2/TPM1/EDC3/PRC1/PLK1/ATXN2L/AURKB/MYH3/SPAG5/NLE1/BRCA1/NDC80/FHOD3/WDR62/CENPA/TPX2/MYBL2/AURKA/LIMD1/CENPE/PLK4/CENPK/CENPH/PDGFRB/EDN1/HSPA1A/KIFC1/FBXO5/ANLN/FLNC/ARHGEF10/PLEC/PGM5/GOLGA2/KIF4A/FLNA	58
BP	GO:0000724	double-strand break repair via homologous recombination	33/1078	159/14529	5.16394e-08	3.65013e-06	3.15942e-06	RAD54L/MUS81/RNF169/RAD51AP1/YEATS4/BRCA2/RAD51/BLM/RMI2/RFWD3/GINS2/RPA1/BRCA1/SMCHD1/MCM6/MCM8/ZMYND8/CDC45/MCM5/MCM2/ACTL6A/SLF1/MCM3/FIGNL1/MCM7/XRCC2/WRN/GINS4/NBN/RECQL4/RMI1/INIP/ABL1	33
BP	GO:0071103	DNA conformation change	23/1078	87/14529	5.35743e-08	3.73572e-06	3.23351e-06	NAV2/DDX12P/RAD51/BLM/CHTF18/GINS2/TOP2A/BRIP1/MCM6/MCM8/GINS1/CDC45/MCM5/MCM2/MCM3/MCM7/POT1/WRN/GINS4/NBN/RECQL4/ABL1/SETX	23
BP	GO:0051310	metaphase chromosome alignment	23/1078	88/14529	6.75061e-08	4.64442e-06	4.02005e-06	CDCA8/KIF2C/PSRC1/NUF2/KIF14/NEK2/CENPF/KIF18A/RACGAP1/KNTC1/PIBF1/ZWILCH/KIF22/AURKB/SPAG5/NDC80/SPC24/SPC25/CENPE/CCNB1/SPDL1/KIFC1/CENPQ	23
BP	GO:0010638	positive regulation of organelle organization	67/1078	464/14529	9.36076e-08	6.35546e-06	5.50107e-06	CROCC/ARHGEF10L/CDC20/SASS6/PSRC1/NEK2/PIP4K2A/NRP1/CDK1/SYNPO2L/BNIP3/IGF2/ATL3/NCAPD3/RAD51AP1/ESPL1/CDK2/NAV3/HRK/PXN/CAMKK2/PGAM5/FERMT2/DLGAP5/TGFB3/EVL/NUSAP1/MNS1/TPM1/PARN/SMPD3/AURKB/SPAG5/BAIAP2/VASP/ROCK2/NCAPH/BUB1/ABI2/BOK/UBE2C/AURKA/PDGFB/FAM162A/SMC4/ACTL6A/NCAPG/LIMCH1/SYNPO2/PLK4/SLF1/PDGFRB/SYNPO/EDN1/TRIM27/HSPA1A/RALA/POT1/NCAPG2/ARHGEF10/NBN/MTSS1/TGFBR1/SMC2/ABL1/FLNA/PLXNA3	67
BP	GO:0006302	double-strand break repair	46/1078	271/14529	9.52381e-08	6.38219e-06	5.5242e-06	RAD54L/DCLRE1B/DCLRE1A/TNKS1BP1/MUS81/RNF169/RAD51AP1/HMGA2/YEATS4/BRCA2/RAD51/BLM/RMI2/RFWD3/GINS2/RPA1/BRCA1/BRIP1/SMCHD1/DPF1/MSH2/MCM6/MCM8/ZMYND8/CDC45/MCM5/SMARCC1/MCM2/ACTL6A/TRIP13/SLF1/MCM3/FIGNL1/MCM7/POT1/XRCC2/ESCO2/WRN/GINS4/NBN/RECQL4/RMI1/INIP/ABL1/SETX/POLA1	46
BP	GO:0010972	negative regulation of G2/M transition of mitotic cell cycle	18/1078	58/14529	1.04938e-07	6.94207e-06	6.00881e-06	MIIP/CLSPN/ORC1/CDK1/TICRR/BLM/PLK1/AURKB/TAOK1/CDC6/BRCA1/BRSK1/BARD1/DONSON/TOPBP1/NBN/INIP/FHL1	18
BP	GO:0036294	cellular response to decreased oxygen levels	30/1078	142/14529	1.37269e-07	8.96592e-06	7.76058e-06	ENO1/AK4/DDAH1/EGLN1/BNIP3/EGLN3/ERO1A/ZFP36L1/FOS/MT3/BRIP1/BCL2/ROCK2/KCNK3/PDK1/PTGIS/VHL/FAM162A/CCNA2/EGR1/EDN1/VEGFA/CITED2/TBL2/HILPDA/STC1/MYC/NDRG1/PDK3/PGK1	30
BP	GO:0031570	DNA integrity checkpoint signaling	28/1078	127/14529	1.3915e-07	8.97519e-06	7.76861e-06	CLSPN/ORC1/CDK1/MUS81/USP28/RHNO1/CDK2/BRCA2/RAD51/WDR76/FEM1B/TICRR/BLM/PLK1/RFWD3/TAOK1/CDC6/BRCA1/BRIP1/BRSK1/MSH2/BARD1/TTI1/DONSON/CDC45/GTSE1/TOPBP1/NBN	28
BP	GO:1902969	mitotic DNA replication	9/1078	15/14529	2.19305e-07	1.39705e-05	1.20924e-05	BRCA2/RAD51/TK1/MCM6/GINS1/CDC45/MCM2/MCM3/POLA1	9
BP	GO:0006310	DNA recombination	46/1078	281/14529	2.8451e-07	1.79033e-05	1.54965e-05	RAD54L/MUS81/RNF169/RHNO1/RAD51AP1/YEATS4/BRCA2/RAD51/BLM/RMI2/EXOSC6/RFWD3/GINS2/RPA1/ATAD5/TOP2A/PSMC3IP/BRCA1/BRIP1/SMCHD1/MSH2/MCM6/BARD1/MCM8/ZMYND8/CDC45/MCM5/NFKBIZ/MCM2/TOPBP1/ACTL6A/MND1/TRIP13/SLF1/MCM3/FIGNL1/MCM7/XRCC2/WRN/GINS4/NBN/RECQL4/RMI1/INIP/ABL1/SETX	46
BP	GO:0051303	establishment of chromosome localization	23/1078	95/14529	3.06416e-07	1.90494e-05	1.64885e-05	CDCA8/KIF2C/PSRC1/NUF2/KIF14/NEK2/CENPF/KIF18A/RACGAP1/KNTC1/PIBF1/ZWILCH/KIF22/AURKB/SPAG5/NDC80/SPC24/SPC25/CENPE/CCNB1/SPDL1/KIFC1/CENPQ	23
BP	GO:0050000	chromosome localization	24/1078	103/14529	3.65929e-07	2.24785e-05	1.94566e-05	CDCA8/KIF2C/PSRC1/NUF2/KIF14/NEK2/CENPF/KIF18A/RACGAP1/KNTC1/PIBF1/DLGAP5/ZWILCH/KIF22/AURKB/SPAG5/NDC80/SPC24/SPC25/CENPE/CCNB1/SPDL1/KIFC1/CENPQ	24
BP	GO:1905820	positive regulation of chromosome separation	12/1078	29/14529	4.15418e-07	2.51939e-05	2.1807e-05	CDCA8/CDC20/NCAPD3/ESPL1/DLGAP5/AURKB/NCAPH/UBE2C/SMC4/NCAPG/NCAPG2/SMC2	12
BP	GO:0071453	cellular response to oxygen levels	31/1078	157/14529	4.19899e-07	2.51939e-05	2.1807e-05	ENO1/AK4/DDAH1/EGLN1/BNIP3/EGLN3/ERO1A/ZFP36L1/FOS/MT3/BRIP1/BCL2/ROCK2/KCNK3/PDK1/PTGIS/VHL/FAM162A/CCNA2/EGR1/EDN1/VEGFA/CITED2/TBL2/CAV1/HILPDA/STC1/MYC/NDRG1/PDK3/PGK1	31
BP	GO:0032233	positive regulation of actin filament bundle assembly	17/1078	57/14529	4.49063e-07	2.66341e-05	2.30535e-05	ARHGEF10L/NRP1/SYNPO2L/PXN/FERMT2/TGFB3/EVL/TPM1/ROCK2/LIMCH1/SYNPO2/SYNPO/ARHGEF10/MTSS1/TGFBR1/ABL1/FLNA	17
BP	GO:0045765	regulation of angiogenesis	44/1078	268/14529	4.73645e-07	2.77728e-05	2.40392e-05	NPPB/HSPG2/DDAH1/F3/EFNA3/ATP2B4/TGFB2/EGLN1/AKT3/NRP1/ADM/CREB3L1/ACVRL1/ITGA5/HMGA2/FLT1/COL4A2/VASH1/GREM1/THBS1/CDH5/MAPK7/BRCA1/PRKCA/ANGPTL4/KLF2/GPR4/RRAS/ROCK2/PTGIS/RUNX1/ADAMTS9/PLXND1/VEGFC/AGGF1/FGF1/VEGFA/IL6/HSPB1/SERPINE1/ANGPT2/RECK/ABL1/PGK1	44
BP	GO:1901342	regulation of vasculature development	44/1078	271/14529	6.49758e-07	3.76714e-05	3.2607e-05	NPPB/HSPG2/DDAH1/F3/EFNA3/ATP2B4/TGFB2/EGLN1/AKT3/NRP1/ADM/CREB3L1/ACVRL1/ITGA5/HMGA2/FLT1/COL4A2/VASH1/GREM1/THBS1/CDH5/MAPK7/BRCA1/PRKCA/ANGPTL4/KLF2/GPR4/RRAS/ROCK2/PTGIS/RUNX1/ADAMTS9/PLXND1/VEGFC/AGGF1/FGF1/VEGFA/IL6/HSPB1/SERPINE1/ANGPT2/RECK/ABL1/PGK1	44
BP	GO:0140013	meiotic nuclear division	30/1078	153/14529	7.50971e-07	4.30557e-05	3.72675e-05	CDC20/RAD54L/NUF2/ASPM/KIF18A/MUS81/RAD51AP1/ESPL1/BRCA2/RAD51/CCNB2/PLK1/FANCA/TOP2A/PSMC3IP/BRIP1/SIRT7/NDC80/NCAPH/AURKA/SMC4/MND1/TRIP13/TTK/FBXO5/FIGNL1/MYBL1/RMI1/SMC2/GOLGA2	30
BP	GO:0044818	mitotic G2/M transition checkpoint	15/1078	47/14529	8.08688e-07	4.58553e-05	3.96907e-05	CLSPN/ORC1/CDK1/TICRR/BLM/PLK1/TAOK1/CDC6/BRCA1/BRSK1/BARD1/DONSON/TOPBP1/NBN/INIP	15
BP	GO:0060562	epithelial tube morphogenesis	49/1078	320/14529	9.13374e-07	5.12284e-05	4.43415e-05	CLIC4/PBX1/KDM5B/TGFB2/NRP1/KIF20B/ILK/ADM/MICAL2/TULP3/ACVRL1/KDM2B/STARD13/COL4A1/GREM1/PKD1/HS3ST3A1/RARA/WNK4/FZD2/MKS1/BCL2/MEGF8/VASP/OSR1/SEMA4C/GLI2/BBS5/LAMA5/CELSR1/FOXP1/ARL13B/PLXND1/NPNT/ADAMTS12/FOXD1/FGF1/EDN1/NOTCH4/PTK7/VEGFA/CITED2/RALA/FZD1/PODXL/EXT1/MTSS1/MYC/ABL1	49
BP	GO:0044786	cell cycle DNA replication	14/1078	42/14529	1.03774e-06	5.75779e-05	4.98374e-05	BRCA2/RAD51/BLM/ATAD5/TK1/MCM6/GINS1/DONSON/CDC45/MCM2/MCM3/FBXO5/WRN/POLA1	14
BP	GO:0001822	kidney development	46/1078	294/14529	1.06488e-06	5.84553e-05	5.05969e-05	PBX1/CENPF/TGFB2/NID1/NRP1/ARID5B/SGPL1/ILK/NUP160/PTPRO/GREM1/FBN1/PKD1/RPGRIP1L/HS3ST3A1/NLE1/RARA/WNK4/PECAM1/BCL2/KANK2/NOTCH3/GPR4/OSR1/GLI2/LAMA5/PDGFB/RARB/PLXND1/NPNT/FOXD1/EGR1/FGF1/PDGFRB/BMP6/PTK7/VEGFA/PODXL/EZH2/ANGPT2/GDF6/EXT1/MTSS1/MYC/TGFBR1/CNTRL	46
BP	GO:0003158	endothelium development	27/1078	132/14529	1.12493e-06	6.11014e-05	5.28872e-05	PDPN/CLIC4/GJA5/ZEB1/NRP1/VCL/ROBO4/APOLD1/ACVRL1/STARD13/CDH5/FZD2/PECAM1/MYADM/ROCK2/VHL/FOXP1/FSTL1/ADAMTS12/FGF1/BMP6/NOTCH4/VEGFA/FZD1/STC1/BARX1/COL27A1	27
BP	GO:0072001	renal system development	47/1078	304/14529	1.15271e-06	6.19581e-05	5.36288e-05	PBX1/CENPF/TGFB2/NID1/NRP1/ARID5B/SGPL1/ILK/NUP160/PTPRO/COL4A1/GREM1/FBN1/PKD1/RPGRIP1L/HS3ST3A1/NLE1/RARA/WNK4/PECAM1/BCL2/KANK2/NOTCH3/GPR4/OSR1/GLI2/LAMA5/PDGFB/RARB/PLXND1/NPNT/FOXD1/EGR1/FGF1/PDGFRB/BMP6/PTK7/VEGFA/PODXL/EZH2/ANGPT2/GDF6/EXT1/MTSS1/MYC/TGFBR1/CNTRL	47
BP	GO:0010639	negative regulation of organelle organization	49/1078	324/14529	1.32102e-06	7.02729e-05	6.08258e-05	CDCA8/CDC20/ARHGEF2/NUF2/CENPF/ZWINT/BNIP3/FKBP4/ESPL1/NAV3/KNTC1/TBC1D4/SPTB/BUB1B/ZWILCH/ARPIN/CCNF/PLK1/CDH5/AURKB/TOM1L2/TAOK1/TOP2A/BRCA1/NDC80/FHOD3/SPC24/KANK2/ANKRD27/MYADM/FEZ2/BUB1/SPC25/BOK/TPX2/SHANK3/MAP4/NME6/MAD2L1/TRIP13/CCNB1/SPDL1/DUSP1/HSPA1A/TTK/FBXO5/POT1/NBN/KANK1	49
BP	GO:0000077	DNA damage checkpoint signaling	25/1078	118/14529	1.4129e-06	7.43935e-05	6.43924e-05	CLSPN/CDK1/MUS81/USP28/RHNO1/CDK2/BRCA2/RAD51/WDR76/FEM1B/TICRR/BLM/PLK1/RFWD3/TAOK1/BRCA1/BRIP1/BRSK1/MSH2/BARD1/TTI1/DONSON/GTSE1/TOPBP1/NBN	25
BP	GO:1901976	regulation of cell cycle checkpoint	14/1078	43/14529	1.43434e-06	7.47596e-05	6.47093e-05	CDCA8/BRCA2/RAD51/WDR76/FEM1B/RFWD3/AURKB/BRCA1/NDC80/BARD1/TTI1/MAD2L1/CCNB1/DUSP1	14
BP	GO:0090307	mitotic spindle assembly	18/1078	68/14529	1.45844e-06	7.52556e-05	6.51386e-05	CDCA8/CDC20/NEK2/CCSAP/KIF11/RACGAP1/PIBF1/PRC1/PLK1/AURKB/TPX2/MYBL2/HSPA1A/KIFC1/ARHGEF10/GOLGA2/KIF4A/FLNA	18
BP	GO:0051984	positive regulation of chromosome segregation	11/1078	27/14529	1.53439e-06	7.83905e-05	6.78521e-05	CDCA8/CDK1/NCAPD3/AURKB/CDC6/NCAPH/SMC4/NCAPG/CCNB1/NCAPG2/SMC2	11
BP	GO:0001667	ameboidal-type cell migration	58/1078	413/14529	1.72258e-06	8.71425e-05	7.54275e-05	ATP2B4/TGFB2/AKT3/NRP1/ARID5B/SGPL1/ILK/CD248/ACVRL1/PXN/STARD13/VASH1/EVL/GREM1/THBS1/SEMA7A/SEMA4B/CDH5/HDAC5/SMURF2/PRKCA/CDH2/KANK2/GPI/MEGF8/RRAS/ROCK2/SEMA4C/TNS1/LAMA5/MYH9/PDGFB/VHL/IQSEC1/ADAMTS9/FOXP1/FSTL1/SEMA5B/PLXND1/AMOTL2/VEGFC/FGF1/FLT4/EDN1/VEGFA/ANLN/HSPB1/ANGPT2/LOXL2/STC1/FGFR1/PTK2/EPPK1/PLEC/KANK1/GLIPR2/TGFBR1/ABL1	58
BP	GO:0033260	nuclear DNA replication	13/1078	38/14529	1.80508e-06	9.04292e-05	7.82724e-05	BRCA2/RAD51/BLM/ATAD5/TK1/MCM6/GINS1/DONSON/CDC45/MCM2/MCM3/WRN/POLA1	13
BP	GO:0031032	actomyosin structure organization	34/1078	193/14529	1.87891e-06	9.32227e-05	8.06903e-05	ARHGEF10L/IQGAP3/CSRP1/FAM171A1/NRP1/MYOZ1/SYNPO2L/LDB3/ANKRD1/SORBS1/RACGAP1/CSRP2/PXN/FERMT2/TGFB3/EVL/TPM1/MYH10/MYH3/FHOD3/CNN1/ROCK2/MYH9/LIMCH1/PDGFRB/EDN1/EPB41L2/ANLN/FLNC/ARHGEF10/PLEC/PGM5/TGFBR1/ABL1	34
BP	GO:0090287	regulation of cellular response to growth factor stimulus	45/1078	291/14529	1.92923e-06	9.48077e-05	8.20623e-05	PRDM16/ATP2B4/ZEB1/NRP1/TET1/ILK/CREB3L1/SORL1/ACVRL1/ITGA5/LEMD3/TGFB3/GREM1/THBS1/CTDSPL2/FBN1/TMEM204/TGFB1I1/MT3/CDH5/MYO1C/SMURF2/UBE2O/LDLRAD4/SPRED3/LTBP1/PMEPA1/IL17RD/FSTL1/NPNT/SAP30/VEGFC/SNX25/ADAMTS12/FOXD1/FGF1/HSPA1A/SCUBE3/VEGFA/CITED2/GRB10/FZD1/FGFR1/ABL1/APLN	45
BP	GO:0051493	regulation of cytoskeleton organization	63/1078	464/14529	1.97905e-06	9.6004e-05	8.30977e-05	ARHGEF10L/CLIC4/PRKAA2/SASS6/PSRC1/ARHGEF2/RGS4/CCSAP/NRP1/SYNPO2L/KIF18A/MARK2/MAP6/DIXDC1/PHLDB1/FKBP4/BICD1/NAV3/PXN/SKA3/FERMT2/SPTB/TGFB3/EVL/TPM1/ARPIN/PKD1/CCNF/PLK1/CDH5/SPAG5/TAOK1/BRCA1/BAIAP2/FHOD3/SKA1/KANK2/VASP/MYADM/ROCK2/ABI2/TPX2/CELSR1/SHANK3/HCLS1/TACC3/LIMCH1/SYNPO2/PLK4/PDGFRB/SYNPO/EDN1/TRIM27/HSPA1A/RALA/ARHGEF10/MTSS1/PTK2/KANK1/TGFBR1/ABL1/FLNA/PLXNA3	63
BP	GO:0002009	morphogenesis of an epithelium	65/1078	484/14529	1.99078e-06	9.6004e-05	8.30977e-05	PDPN/CLIC4/PBX1/KDM5B/TGFB2/NRP1/VCL/KIF20B/ILK/ADM/MICAL2/WNT5B/TULP3/ACVRL1/ITGA5/KDM2B/STARD13/COL4A1/FERMT2/GREM1/FEM1B/PKD1/TGFB1I1/RPGRIP1L/HS3ST3A1/RARA/WNK4/FZD2/MKS1/SMURF2/BCL2/MEGF8/VASP/BRSK1/OSR1/SEMA4C/GLI2/BBS5/TGM2/LAMA5/CELSR1/FOXP1/ARL13B/PLXNA1/PLXND1/GRSF1/NPNT/VEGFC/ADAMTS12/FOXD1/FGF1/EDN1/NOTCH4/PTK7/VEGFA/CITED2/RALA/FZD1/PODXL/EXT1/MTSS1/MYC/ABL1/SAPCD2/FLNA	65
BP	GO:0002062	chondrocyte differentiation	23/1078	105/14529	2.01784e-06	9.64079e-05	8.34473e-05	COL11A1/SERPINH1/WNT5B/ACVRL1/HMGA2/GREM1/CHSY1/SMPD3/COMP/OSR1/RUNX1/RARB/PTH1R/ADAMTS12/TGFBI/BMP6/SLC39A14/LOXL2/GDF6/EXT1/NFIB/TGFBR1/COL27A1	23
BP	GO:0008608	attachment of spindle microtubules to kinetochore	14/1078	45/14529	2.65372e-06	0.000125626	0.000108737	CDCA8/KIF2C/NUF2/NEK2/RACGAP1/KNTC1/ZWILCH/AURKB/SPAG5/NDC80/SPC24/SPC25/CENPE/CCNB1	14
BP	GO:0030199	collagen fibril organization	17/1078	64/14529	2.70041e-06	0.000126674	0.000109644	COL11A1/COLGALT2/TGFB2/ADAMTS14/P4HA1/SERPINH1/GREM1/COLGALT1/COMP/PXDN/LOXL3/COL5A2/ADAMTS12/LOXL2/EXT1/TGFBR1/COL27A1	17
BP	GO:0045132	meiotic chromosome segregation	18/1078	71/14529	2.87552e-06	0.000133673	0.000115703	NUF2/ASPM/ESPL1/CCNB2/PLK1/PSMC3IP/BRIP1/SIRT7/NDC80/NCAPH/AURKA/SMC4/MND1/TRIP13/TTK/FBXO5/SMC2/GOLGA2	18
BP	GO:0061448	connective tissue development	40/1078	250/14529	3.02458e-06	0.000139347	0.000120613	COL11A1/THBS3/ZEB1/ARID5B/SERPINH1/SORL1/WNT5B/ACVRL1/HMGA2/CRIP1/GREM1/CHSY1/PKD1/SMPD3/ABHD15/RARA/COMP/GPR4/OSR1/RUNX1/PDGFB/RARB/PTH1R/TBL1XR1/ADAMTS12/FOXD1/TGFBI/EGR1/PDGFRB/BMP6/EDN1/LPL/SLC39A14/LOXL2/STC1/GDF6/EXT1/NFIB/TGFBR1/COL27A1	40
BP	GO:0051225	spindle assembly	25/1078	123/14529	3.13975e-06	0.000143373	0.000124098	CDCA8/CDC20/SASS6/ASPM/NEK2/CCSAP/KIF11/RACGAP1/PIBF1/CCNB2/PRC1/PLK1/AURKB/SPAG5/NDC80/TPX2/MYBL2/AURKA/HSPA1A/KIFC1/FBXO5/ARHGEF10/GOLGA2/KIF4A/FLNA	25
BP	GO:0030261	chromosome condensation	11/1078	29/14529	3.54558e-06	0.000159928	0.000138428	CDK1/NCAPD3/HMGA2/NUSAP1/PLK1/TOP2A/NCAPH/SMC4/NCAPG/NCAPG2/SMC2	11
BP	GO:0000212	meiotic spindle organization	8/1078	15/14529	3.59528e-06	0.000159928	0.000138428	ASPM/ESPL1/CCNB2/NDC80/AURKA/MYH9/FBXO5/GOLGA2	8
BP	GO:0030174	regulation of DNA-templated DNA replication initiation	8/1078	15/14529	3.59528e-06	0.000159928	0.000138428	CDK2/TICRR/MCM6/MCM5/MCM2/MCM3/MCM7/NBN	8
BP	GO:0034502	protein localization to chromosome	20/1078	90/14529	7.34521e-06	0.000323942	0.000280393	CDK1/KNTC1/BRCA2/BUB1B/ZWILCH/PLK1/RPA1/AURKB/CENPA/MSH2/MCM8/ZMYND8/ZNF827/SLF1/SPDL1/CENPQ/TTK/POT1/EZH2/ESCO2	20
BP	GO:0009611	response to wounding	64/1078	494/14529	7.91397e-06	0.000346068	0.000299545	PDPN/PTPRF/F3/CSRP1/TGFB2/NRP1/CDK1/MYOZ1/VCL/ENTPD1/BNIP3/ILK/MCAM/VWF/CD9/FGFR1OP2/ACVRL1/ITGA5/SH2B3/GAS6/FERMT2/ZFP36L1/VASH1/THBS1/RAB27A/TPM1/MAP2K1/GRIN2A/WFDC1/P2RX1/PRKCA/BCL2/COMP/AXL/GPR4/AURKA/MYH9/PDGFB/NFKBIZ/P2RY1/MMRN1/DHFR/FGF1/EDN1/DTNBP1/NOTCH4/PTK7/VEGFA/IL6/HSPB1/SERPINE1/CAV1/PLAT/EXT1/PTK2/EPPK1/PLEC/KANK1/SLC1A1/NFIB/TGFBR1/TLR4/VAV2/FLNA	64
BP	GO:0007178	transmembrane receptor protein serine/threonine kinase signaling pathway	49/1078	345/14529	7.98357e-06	0.000346178	0.00029964	PRDM16/JUN/TGFB2/VIM/ZEB1/TET1/ILK/SORL1/ACVRL1/LEMD3/PXN/GAS6/FERMT2/FOS/TGFB3/GREM1/THBS1/CTDSPL2/FBN1/TGFB1I1/CDH5/SMPD3/SMURF2/UBE2O/LDLRAD4/COMP/SPRED3/MEGF8/LTBP1/PMEPA1/IL17RD/FSTL1/NPNT/SAP30/SNX25/FOXD1/EGR1/BMP6/HSPA1A/SCUBE3/CITED2/INHBA/FZD1/RBPMS/GDF6/EXT1/PTK2/TGFBR1/ABL1	49
BP	GO:0071559	response to transforming growth factor beta	40/1078	260/14529	8.05109e-06	0.000346197	0.000299656	PRDM16/JUN/TGFB2/ZEB1/TET1/ANKRD1/ACVRL1/LEMD3/PXN/COL4A2/FERMT2/ZFP36L1/FOS/TGFB3/THBS1/FBN1/TGFB1I1/CDH5/ZFHX3/MAPK7/SMURF2/LDLRAD4/SPRED3/ROCK2/LTBP1/LIMS1/PMEPA1/CLEC3B/IL17RD/NFKBIZ/NPNT/SAP30/SNX25/EDN1/HSPA1A/CITED2/CAV1/PTK2/TGFBR1/ABL1	40
BP	GO:0043542	endothelial cell migration	35/1078	215/14529	8.38609e-06	0.000357622	0.000309545	ATP2B4/AKT3/NRP1/ACVRL1/PXN/STARD13/VASH1/GREM1/THBS1/CDH5/HDAC5/PRKCA/GPI/RRAS/ROCK2/MYH9/PDGFB/VHL/ADAMTS9/FOXP1/FSTL1/PLXND1/VEGFC/FGF1/FLT4/EDN1/VEGFA/HSPB1/ANGPT2/LOXL2/STC1/FGFR1/PTK2/TGFBR1/ABL1	35
BP	GO:0071459	protein localization to chromosome, centromeric region	9/1078	21/14529	8.55699e-06	0.000361918	0.000313264	CDK1/KNTC1/BUB1B/ZWILCH/AURKB/CENPA/SPDL1/CENPQ/TTK	9
BP	GO:0007411	axon guidance	35/1078	216/14529	9.31046e-06	0.000387435	0.00033535	EFNA3/NFASC/NRP1/BDNF/ROBO4/PTPRO/ARHGEF40/NRXN3/SEMA7A/SEMA4B/PLEKHG4/NOTCH3/MEGF8/VASP/FEZ2/SEMA4C/GLI2/CNTN4/SEMA5B/KALRN/PLXNA1/PLXND1/UNC5C/PALLD/TRIO/FOXD1/PCDHAC2/SLIT3/EDN1/PTK7/VEGFA/EXT1/PTK2/NFIB/PLXNA3	35
BP	GO:0097485	neuron projection guidance	35/1078	216/14529	9.31046e-06	0.000387435	0.00033535	EFNA3/NFASC/NRP1/BDNF/ROBO4/PTPRO/ARHGEF40/NRXN3/SEMA7A/SEMA4B/PLEKHG4/NOTCH3/MEGF8/VASP/FEZ2/SEMA4C/GLI2/CNTN4/SEMA5B/KALRN/PLXNA1/PLXND1/UNC5C/PALLD/TRIO/FOXD1/PCDHAC2/SLIT3/EDN1/PTK7/VEGFA/EXT1/PTK2/NFIB/PLXNA3	35
BP	GO:0072006	nephron development	27/1078	147/14529	9.55436e-06	0.000394404	0.000341382	PBX1/NID1/ILK/NUP160/PTPRO/GREM1/PKD1/HS3ST3A1/WNK4/PECAM1/BCL2/NOTCH3/GPR4/OSR1/LAMA5/PDGFB/NPNT/FOXD1/EGR1/FGF1/PDGFRB/VEGFA/PODXL/ANGPT2/EXT1/MTSS1/MYC	27
BP	GO:0061982	meiosis I cell cycle process	22/1078	107/14529	9.94641e-06	0.000407329	0.00035257	CDC20/RAD54L/MUS81/RAD51AP1/ESPL1/BRCA2/RAD51/CCNB2/PKMYT1/PLK1/TOP2A/PSMC3IP/BRIP1/SIRT7/NDC80/AURKA/MND1/TRIP13/CDC25C/FBXO5/MYBL1/RMI1	22
BP	GO:0007098	centrosome cycle	25/1078	131/14529	1.01466e-05	0.000412256	0.000356834	CROCC/CEP85/SASS6/NEK2/CDK1/KIF11/CDK2/PPP1R12A/BRCA2/NIN/CCNF/PLK1/BRCA1/NDC80/WDR62/BRSK1/ROCK2/CEP68/AURKA/PLK4/KIF3A/XRCC2/ARHGEF10/GOLGA2/ODF2	25
BP	GO:0007095	mitotic G2 DNA damage checkpoint signaling	11/1078	32/14529	1.07478e-05	0.00043327	0.000375023	CLSPN/CDK1/TICRR/BLM/PLK1/TAOK1/BRCA1/BRSK1/DONSON/TOPBP1/NBN	11
BP	GO:0045926	negative regulation of growth	36/1078	227/14529	1.14083e-05	0.000456331	0.000394984	ENO1/NPPB/CDKN2C/PSRC1/RGS4/TGFB2/NRP1/MYOZ1/PTPRJ/ACVRL1/GREM1/SEMA7A/SEMA4B/MT3/MT1E/MT1F/MT1G/MT1X/WFDC1/RAI1/ULK2/BRCA1/BCL2/SEMA4C/NME6/FOXP1/SEMA5B/JADE1/WWC2/SLIT3/HSPA1A/CITED2/INHBA/WWC3/FHL1/PLXNA3	36
BP	GO:0045214	sarcomere organization	12/1078	38/14529	1.15887e-05	0.000459981	0.000398144	CSRP1/MYOZ1/SYNPO2L/LDB3/ANKRD1/CSRP2/TPM1/MYH3/FHOD3/EDN1/FLNC/PLEC	12
BP	GO:0045859	regulation of protein kinase activity	59/1078	450/14529	1.24336e-05	0.00048975	0.00042391	ERRFI1/CEP85/CLSPN/CDKN2C/PSRC1/KIF14/ATP2B4/TGFB2/CCNY/PTPRJ/MARK2/SORL1/NTF3/PTPRO/HMGA2/PTPRB/CAMKK2/FLT1/PIBF1/GAS6/FERMT2/CDKN3/THBS1/CCNB2/MAP2K1/BLM/PKD1/CCNF/PKMYT1/PLK1/MT3/KSR1/UNC119/CDC6/SLC8A1/TRIB3/TPX2/PDGFB/SH3BP5/CBLB/CENPE/CCNA2/CCNB1/CDC25C/EGR1/FGF1/PDGFRB/DUSP1/EDN1/DTNBP1/TRIM27/VEGFA/HSPB1/CAV1/EZH2/FGFR1/PTK2/TLR4/ABL1	59
BP	GO:0034508	centromere complex assembly	10/1078	27/14529	1.27217e-05	0.000497302	0.000430447	CENPF/KNTC1/DLGAP5/OIP5/CENPA/HJURP/CENPE/CENPK/CENPH/CENPI	10
BP	GO:0010631	epithelial cell migration	43/1078	294/14529	1.36758e-05	0.000526621	0.000455824	ATP2B4/TGFB2/AKT3/NRP1/ACVRL1/PXN/STARD13/VASH1/EVL/GREM1/THBS1/CDH5/HDAC5/PRKCA/KANK2/GPI/RRAS/ROCK2/MYH9/PDGFB/VHL/IQSEC1/ADAMTS9/FOXP1/FSTL1/PLXND1/VEGFC/FGF1/FLT4/EDN1/VEGFA/ANLN/HSPB1/ANGPT2/LOXL2/STC1/FGFR1/PTK2/EPPK1/KANK1/GLIPR2/TGFBR1/ABL1	43
BP	GO:0060485	mesenchyme development	43/1078	294/14529	1.36758e-05	0.000526621	0.000455824	PDPN/TGFB2/NRP1/CYP26C1/PHLDB1/ACVRL1/HMGA2/FERMT2/ZFP36L1/TGFB3/GREM1/SEMA7A/SEMA4B/TGFB1I1/LDLRAD4/CDH2/BCL2/SPRED3/ROCK2/OSR1/LOXL3/SEMA4C/LAMA5/IL17RD/SEMA5B/FOXD1/TCOF1/EDN1/NOTCH4/PTK7/CITED2/IL6/EZH2/LOXL2/FGFR1/ZFPM2/EXT1/MYC/PTK2/BNC2/GLIPR2/TGFBR1/FLNA	43
BP	GO:0001501	skeletal system development	61/1078	473/14529	1.48576e-05	0.000567891	0.000491547	EXTL1/COL11A1/THBS3/PBX1/TGFB2/ZEB1/ARID5B/COL13A1/SGPL1/SERPINH1/WNT5B/TULP3/ACVRL1/HMGA2/CMKLR1/TGFB3/GREM1/FBN1/CHSY1/PKD1/XYLT1/SMPD3/RAI1/NLE1/RARA/MKS1/COMP/MEGF8/OSR1/INSIG2/GLI2/COL5A2/TGM2/LAMA5/RUNX1/RARB/PTH1R/FOXP1/ANKH/ADAMTS12/TGFBI/TCOF1/BMP6/EDN1/RAB23/CITED2/SNX10/LRRC17/ATG9B/SLC39A14/LOXL2/STC1/FGFR1/GDF6/EXT1/TNFRSF11B/NFIB/BNC2/TGFBR1/COL27A1/WDR5	61
BP	GO:0090132	epithelium migration	43/1078	296/14529	1.62052e-05	0.000614844	0.000532187	ATP2B4/TGFB2/AKT3/NRP1/ACVRL1/PXN/STARD13/VASH1/EVL/GREM1/THBS1/CDH5/HDAC5/PRKCA/KANK2/GPI/RRAS/ROCK2/MYH9/PDGFB/VHL/IQSEC1/ADAMTS9/FOXP1/FSTL1/PLXND1/VEGFC/FGF1/FLT4/EDN1/VEGFA/ANLN/HSPB1/ANGPT2/LOXL2/STC1/FGFR1/PTK2/EPPK1/KANK1/GLIPR2/TGFBR1/ABL1	43
BP	GO:0035825	homologous recombination	14/1078	52/14529	1.72239e-05	0.000648724	0.000561513	RAD54L/MUS81/RAD51AP1/RAD51/TOP2A/PSMC3IP/BRCA1/BRIP1/BARD1/TOPBP1/MND1/TRIP13/NBN/RMI1	14
BP	GO:0044774	mitotic DNA integrity checkpoint signaling	18/1078	80/14529	1.73638e-05	0.000649256	0.000561973	CLSPN/ORC1/CDK1/MUS81/CDK2/TICRR/BLM/PLK1/RFWD3/TAOK1/CDC6/BRCA1/BRSK1/MSH2/DONSON/GTSE1/TOPBP1/NBN	18
BP	GO:0051495	positive regulation of cytoskeleton organization	29/1078	169/14529	1.7698e-05	0.00065699	0.000568667	ARHGEF10L/SASS6/PSRC1/NRP1/SYNPO2L/NAV3/PXN/FERMT2/TGFB3/EVL/TPM1/SPAG5/BAIAP2/VASP/ROCK2/ABI2/LIMCH1/SYNPO2/PLK4/SYNPO/EDN1/TRIM27/HSPA1A/ARHGEF10/MTSS1/TGFBR1/ABL1/FLNA/PLXNA3	29
BP	GO:0051302	regulation of cell division	28/1078	162/14529	2.142e-05	0.000789479	0.000683345	CDCA8/TXNIP/ASPM/KIF14/TGFB2/KIF20B/IGF2/RACGAP1/CIT/BRCA2/TGFB3/BLM/PRC1/PLK1/AURKB/TADA2A/CDC6/KIF18B/LBH/AURKA/PDGFB/VEGFC/KIF20A/FGF1/VEGFA/MYC/KLHL9/WDR5	28
BP	GO:0090130	tissue migration	43/1078	301/14529	2.45253e-05	0.000892818	0.000772792	ATP2B4/TGFB2/AKT3/NRP1/ACVRL1/PXN/STARD13/VASH1/EVL/GREM1/THBS1/CDH5/HDAC5/PRKCA/KANK2/GPI/RRAS/ROCK2/MYH9/PDGFB/VHL/IQSEC1/ADAMTS9/FOXP1/FSTL1/PLXND1/VEGFC/FGF1/FLT4/EDN1/VEGFA/ANLN/HSPB1/ANGPT2/LOXL2/STC1/FGFR1/PTK2/EPPK1/KANK1/GLIPR2/TGFBR1/ABL1	43
BP	GO:0045446	endothelial cell differentiation	22/1078	113/14529	2.45698e-05	0.000892818	0.000772792	PDPN/CLIC4/ZEB1/NRP1/VCL/ROBO4/APOLD1/ACVRL1/CDH5/FZD2/PECAM1/MYADM/ROCK2/VHL/FSTL1/BMP6/NOTCH4/VEGFA/FZD1/STC1/BARX1/COL27A1	22
BP	GO:0071560	cellular response to transforming growth factor beta stimulus	38/1078	254/14529	2.5625e-05	0.000924649	0.000800344	PRDM16/JUN/TGFB2/ZEB1/TET1/ANKRD1/ACVRL1/LEMD3/PXN/COL4A2/FERMT2/ZFP36L1/FOS/TGFB3/THBS1/FBN1/TGFB1I1/CDH5/MAPK7/SMURF2/LDLRAD4/SPRED3/LTBP1/LIMS1/PMEPA1/CLEC3B/IL17RD/NFKBIZ/NPNT/SAP30/SNX25/EDN1/HSPA1A/CITED2/CAV1/PTK2/TGFBR1/ABL1	38
BP	GO:0034501	protein localization to kinetochore	7/1078	14/14529	2.61968e-05	0.000932244	0.000806918	CDK1/KNTC1/ZWILCH/AURKB/SPDL1/CENPQ/TTK	7
BP	GO:1903083	protein localization to condensed chromosome	7/1078	14/14529	2.61968e-05	0.000932244	0.000806918	CDK1/KNTC1/ZWILCH/AURKB/SPDL1/CENPQ/TTK	7
BP	GO:0042060	wound healing	50/1078	372/14529	2.94334e-05	0.00104025	0.000900403	PDPN/F3/CSRP1/TGFB2/MYOZ1/VCL/ENTPD1/ILK/MCAM/VWF/CD9/FGFR1OP2/ACVRL1/ITGA5/SH2B3/GAS6/FERMT2/THBS1/RAB27A/TPM1/WFDC1/P2RX1/PRKCA/COMP/AXL/GPR4/MYH9/PDGFB/P2RY1/MMRN1/FGF1/EDN1/DTNBP1/NOTCH4/PTK7/VEGFA/IL6/HSPB1/SERPINE1/CAV1/PLAT/EXT1/PTK2/EPPK1/PLEC/KANK1/TGFBR1/TLR4/VAV2/FLNA	50
BP	GO:0050878	regulation of body fluid levels	44/1078	315/14529	3.45746e-05	0.00121364	0.00105048	NPPB/PDPN/F3/GJA5/CSRP1/VCL/ENTPD1/ILK/ADM/FLI1/VWF/CD9/PTPRO/SH2B3/NCOR2/ATP7B/GAS6/THBS1/RAB27A/P2RX1/WNK4/PRKCA/COMP/GPI/AXL/SLC4A5/MYH9/PDGFB/OXTR/P2RY1/MMRN1/EDN1/DTNBP1/VEGFA/IL6/HSPB1/SERPINE1/CAV1/PLAT/EXT1/TLR4/VAV2/APLN/FLNA	44
BP	GO:0003018	vascular process in circulatory system	36/1078	239/14529	3.57911e-05	0.00123948	0.00107285	NPPB/SLC2A1/DDAH1/GJA5/ATP2B4/ADM/PTPRJ/SLC2A3/SLC2A13/SLC7A1/HTR2A/FERMT2/SLCO3A1/CDH5/P2RX1/KLF2/COMP/GPR4/SLC1A5/ROCK2/SLC8A1/SLC1A4/SNTA1/OXTR/P2RY1/SLC22A5/BMP6/EDN1/VEGFA/SLC22A3/CAV1/EXT1/PLEC/SLC1A1/ABL1/ABCA2	36
BP	GO:0048762	mesenchymal cell differentiation	36/1078	239/14529	3.57911e-05	0.00123948	0.00107285	PDPN/TGFB2/NRP1/CYP26C1/PHLDB1/HMGA2/FERMT2/TGFB3/GREM1/SEMA7A/SEMA4B/TGFB1I1/LDLRAD4/CDH2/BCL2/SPRED3/ROCK2/OSR1/LOXL3/SEMA4C/LAMA5/IL17RD/SEMA5B/TCOF1/EDN1/NOTCH4/CITED2/IL6/EZH2/LOXL2/FGFR1/EXT1/PTK2/GLIPR2/TGFBR1/FLNA	36
BP	GO:0036297	interstrand cross-link repair	11/1078	36/14529	3.79862e-05	0.00130672	0.00113106	DCLRE1B/DCLRE1A/RAD51AP1/RAD51/FANCI/RFWD3/FANCA/MCM8/NEIL3/FANCE/FANCG	11
BP	GO:0051496	positive regulation of stress fiber assembly	13/1078	49/14529	4.0638e-05	0.00138869	0.001202	ARHGEF10L/NRP1/SYNPO2L/PXN/FERMT2/TGFB3/EVL/TPM1/ROCK2/LIMCH1/ARHGEF10/TGFBR1/ABL1	13
BP	GO:0007080	mitotic metaphase chromosome alignment	14/1078	56/14529	4.2728e-05	0.0014505	0.0012555	CDCA8/KIF2C/PSRC1/NUF2/KIF14/KIF18A/PIBF1/KIF22/AURKB/NDC80/CENPE/CCNB1/SPDL1/KIFC1	14
BP	GO:0042770	signal transduction in response to DNA damage	29/1078	177/14529	4.30338e-05	0.00145133	0.00125622	CLSPN/CDK1/ANKRD1/MUS81/USP28/RHNO1/CDK2/BRCA2/RAD51/WDR76/FEM1B/TICRR/BLM/PLK1/RFWD3/TAOK1/ATAD5/BRCA1/BRIP1/BRSK1/MSH2/BARD1/TTI1/DONSON/GTSE1/TOPBP1/NBN/NDRG1/ABL1	29
BP	GO:0031589	cell-substrate adhesion	45/1078	328/14529	4.41502e-05	0.00147932	0.00128045	PDPN/THBS3/KIF14/NID1/NRP1/COL13A1/VCL/SORBS1/ILK/PTPRJ/VWF/PTPRO/ACVRL1/ITGA5/ITGA7/PXN/GAS6/FERMT2/GREM1/THBS1/PKD1/BCL2/AXL/BCAM/RRAS/MYADM/ROCK2/LIMS1/LIMS2/LAMA5/PDGFB/ADAMTS9/CCDC80/LIMCH1/NPNT/ADAMTS12/CCL28/VEGFA/SERPINE1/ANGPT2/PLEKHA2/PTK2/KANK1/ABL1/FLNA	45
BP	GO:0030198	extracellular matrix organization	42/1078	299/14529	4.53428e-05	0.00150948	0.00130655	VWA1/PDPN/COL11A1/COLGALT2/TGFB2/NID1/COL13A1/ADAMTS14/P4HA1/CREB3L1/SERPINH1/PHLDB1/COL4A1/COL4A2/GAS6/ERO1A/GREM1/SMPD3/MFAP4/COLGALT1/COMP/PXDN/LOXL3/COL5A2/RUNX1/VHL/ADAMTS9/CCDC80/PTX3/NPNT/ADAMTS12/TGFBI/IL6/CAV1/LOXL2/EXT1/TNFRSF11B/ADAMTSL1/RECK/TGFBR1/COL27A1/ABL1	42
BP	GO:0043062	extracellular structure organization	42/1078	300/14529	4.90452e-05	0.00162226	0.00140418	VWA1/PDPN/COL11A1/COLGALT2/TGFB2/NID1/COL13A1/ADAMTS14/P4HA1/CREB3L1/SERPINH1/PHLDB1/COL4A1/COL4A2/GAS6/ERO1A/GREM1/SMPD3/MFAP4/COLGALT1/COMP/PXDN/LOXL3/COL5A2/RUNX1/VHL/ADAMTS9/CCDC80/PTX3/NPNT/ADAMTS12/TGFBI/IL6/CAV1/LOXL2/EXT1/TNFRSF11B/ADAMTSL1/RECK/TGFBR1/COL27A1/ABL1	42
BP	GO:0045229	external encapsulating structure organization	42/1078	301/14529	5.30214e-05	0.00174261	0.00150835	VWA1/PDPN/COL11A1/COLGALT2/TGFB2/NID1/COL13A1/ADAMTS14/P4HA1/CREB3L1/SERPINH1/PHLDB1/COL4A1/COL4A2/GAS6/ERO1A/GREM1/SMPD3/MFAP4/COLGALT1/COMP/PXDN/LOXL3/COL5A2/RUNX1/VHL/ADAMTS9/CCDC80/PTX3/NPNT/ADAMTS12/TGFBI/IL6/CAV1/LOXL2/EXT1/TNFRSF11B/ADAMTSL1/RECK/TGFBR1/COL27A1/ABL1	42
BP	GO:0044771	meiotic cell cycle phase transition	6/1078	11/14529	5.493e-05	0.00178264	0.00154299	CDC20/CCNB2/PKMYT1/NDC80/CDC25C/TTK	6
BP	GO:0060623	regulation of chromosome condensation	6/1078	11/14529	5.493e-05	0.00178264	0.00154299	NCAPD3/NCAPH/SMC4/NCAPG/NCAPG2/SMC2	6
BP	GO:0007599	hemostasis	32/1078	207/14529	5.7375e-05	0.00185034	0.00160159	PDPN/F3/CSRP1/VCL/ENTPD1/ILK/FLI1/VWF/CD9/SH2B3/GAS6/THBS1/RAB27A/P2RX1/PRKCA/COMP/GPI/AXL/MYH9/PDGFB/P2RY1/MMRN1/EDN1/DTNBP1/IL6/HSPB1/SERPINE1/CAV1/PLAT/TLR4/VAV2/FLNA	32
BP	GO:0010810	regulation of cell-substrate adhesion	31/1078	198/14529	5.82904e-05	0.00186819	0.00161704	PDPN/NID1/NRP1/VCL/ILK/PTPRJ/PTPRO/ACVRL1/ITGA5/FERMT2/GREM1/THBS1/BCL2/RRAS/MYADM/ROCK2/LIMS1/LIMS2/PDGFB/CCDC80/LIMCH1/NPNT/CCL28/VEGFA/SERPINE1/ANGPT2/PLEKHA2/PTK2/KANK1/ABL1/FLNA	31
BP	GO:0051216	cartilage development	29/1078	180/14529	5.89558e-05	0.00187785	0.0016254	COL11A1/THBS3/ZEB1/SERPINH1/WNT5B/ACVRL1/HMGA2/GREM1/CHSY1/PKD1/SMPD3/RARA/COMP/OSR1/RUNX1/RARB/PTH1R/ADAMTS12/TGFBI/BMP6/EDN1/SLC39A14/LOXL2/STC1/GDF6/EXT1/NFIB/TGFBR1/COL27A1	29
BP	GO:0031023	microtubule organizing center organization	25/1078	145/14529	6.06202e-05	0.00191902	0.00166104	CROCC/CEP85/SASS6/NEK2/CDK1/KIF11/CDK2/PPP1R12A/BRCA2/NIN/CCNF/PLK1/BRCA1/NDC80/WDR62/BRSK1/ROCK2/CEP68/AURKA/PLK4/KIF3A/XRCC2/ARHGEF10/GOLGA2/ODF2	25
BP	GO:0045005	DNA-templated DNA replication maintenance of fidelity	13/1078	51/14529	6.4132e-05	0.00201781	0.00174655	MUS81/POLE/BRCA2/RAD51/BLM/RFWD3/BRCA1/CARM1/BARD1/MCM8/DONSON/WRN/NBN	13
BP	GO:0051146	striated muscle cell differentiation	37/1078	256/14529	6.90904e-05	0.00216065	0.00187018	RGS4/CSRP1/KCNH1/CDK1/MYOZ1/SYNPO2L/LDB3/ANKRD1/IGF2/BDNF/CD9/CSRP2/GREM1/TPM1/CACNA1H/IL4R/PIEZO1/MYH3/RARA/HDAC5/CDH2/FHOD3/BCL2/SLC8A1/RCAN1/MYH9/RARB/FOXP1/PDLIM5/HOMER1/PDGFRB/EDN1/VEGFA/FLNC/EZH2/PLEC/PGM5	37
BP	GO:0040013	negative regulation of locomotion	43/1078	315/14529	7.28624e-05	0.00226488	0.0019604	MIIP/PADI2/CLIC4/ATP2B4/NRP1/TET1/VCL/PTPRJ/PTPRO/ACVRL1/NAV3/STARD13/LRCH1/VASH1/EVL/GREM1/THBS1/TPM1/SEMA7A/ARPIN/SEMA4B/HDAC5/LDLRAD4/BCL2/RRAS/SEMA4C/ZMYND8/ADAMTS9/CD200/SEMA5B/LIMCH1/SAP30/CCL28/DUSP1/CITED2/SERPINE1/ANGPT2/STC1/EPPK1/KANK1/RECK/RNF20/PLXNA3	43
BP	GO:0030335	positive regulation of cell migration	61/1078	499/14529	7.33653e-05	0.00226686	0.00196211	PDPN/F3/ARHGEF2/TGFB2/AKT3/CAMK1D/NRP1/KIF20B/ASCL2/RRAS2/MCAM/WNT5B/NTF3/ITGA5/CMKLR1/FLT1/GAS6/FERMT2/THBS1/SEMA7A/SEMA4B/TBC1D24/CDH5/MYO1C/PECAM1/SMURF2/PRKCA/BCL2/GPI/WDR62/RRAS/MYADM/FAM110C/ROCK2/SEMA4C/MGAT5/PDGFB/IQSEC1/FOXP1/SEMA5B/VEGFC/FGF1/PDGFRB/FLT4/EDN1/VEGFA/FBXO5/IL6/HSPB1/SERPINE1/CAV1/PODXL/TCAF2/FGFR1/PTK2/CD274/GLIPR2/TGFBR1/TLR4/ABL1/FLNA	61
BP	GO:0051988	regulation of attachment of spindle microtubules to kinetochore	8/1078	21/14529	7.59798e-05	0.00233366	0.00201994	CDCA8/NEK2/RACGAP1/KNTC1/ZWILCH/AURKB/SPAG5/CCNB1	8
BP	GO:0051382	kinetochore assembly	7/1078	16/14529	7.65015e-05	0.00233578	0.00202177	CENPF/KNTC1/DLGAP5/CENPA/CENPE/CENPK/CENPH	7
BP	GO:0051347	positive regulation of transferase activity	49/1078	376/14529	7.79213e-05	0.00235534	0.0020387	CLSPN/CDC20/PSRC1/KIF14/ATP2B4/NEK2/TGFB2/CCNY/IGF2/MARK2/SORL1/NTF3/HMGA2/CAMKK2/FLT1/PIBF1/GAS6/FERMT2/GREM1/THBS1/MAP2K1/CHTF18/PKD1/PARN/PLK1/MT3/AURKB/UNC119/AXL/TRIB3/TPX2/UBE2C/PDGFB/CD200/CENPE/EGR1/FGF1/PDGFRB/FLT4/EDN1/VEGFA/POT1/EZH2/FGFR1/NBN/MYC/PTK2/TLR4/ABL1	49
BP	GO:0045766	positive regulation of angiogenesis	26/1078	156/14529	7.85114e-05	0.00235534	0.0020387	DDAH1/F3/AKT3/NRP1/ADM/ACVRL1/ITGA5/HMGA2/FLT1/GREM1/THBS1/CDH5/BRCA1/PRKCA/ANGPTL4/RRAS/PTGIS/RUNX1/VEGFC/AGGF1/FGF1/VEGFA/HSPB1/SERPINE1/ANGPT2/ABL1	26
BP	GO:1904018	positive regulation of vasculature development	26/1078	156/14529	7.85114e-05	0.00235534	0.0020387	DDAH1/F3/AKT3/NRP1/ADM/ACVRL1/ITGA5/HMGA2/FLT1/GREM1/THBS1/CDH5/BRCA1/PRKCA/ANGPTL4/RRAS/PTGIS/RUNX1/VEGFC/AGGF1/FGF1/VEGFA/HSPB1/SERPINE1/ANGPT2/ABL1	26
BP	GO:0048545	response to steroid hormone	40/1078	288/14529	8.78439e-05	0.00262008	0.00226785	PADI2/TXNIP/TGFB2/GOT1/ADM/FIBIN/FKBP4/A2M/NCOR2/ZFP36L1/FOS/TGFB3/THBS1/PDCD7/SREBF1/BRCA1/BCL2/CARM1/KANK2/GPI/LBH/PMEPA1/YWHAH/RBFOX2/OXTR/FOXP1/SLIT3/BMP6/EDN1/HSPA1A/SGK1/IL6/INHBA/CAV1/STC1/FBXO32/KDM4C/RXRA/ABCA2/MAOB	40
BP	GO:0060349	bone morphogenesis	18/1078	91/14529	0.000106083	0.00314591	0.00272299	THBS3/COL13A1/SERPINH1/TGFB3/CHSY1/SMPD3/RARA/COMP/MEGF8/INSIG2/RARB/BMP6/RAB23/CITED2/ATG9B/STC1/EXT1/COL27A1	18
BP	GO:0061138	morphogenesis of a branching epithelium	28/1078	177/14529	0.000108813	0.00320844	0.00277712	CLIC4/PBX1/KDM5B/NRP1/ILK/ADM/COL4A1/GREM1/FEM1B/PKD1/HS3ST3A1/MKS1/BCL2/GLI2/TGM2/LAMA5/CELSR1/PLXNA1/PLXND1/NPNT/FOXD1/FGF1/EDN1/NOTCH4/VEGFA/EXT1/MYC/ABL1	28
BP	GO:0045840	positive regulation of mitotic nuclear division	11/1078	40/14529	0.000111014	0.00325472	0.00281717	CDC20/IGF2/ESPL1/DLGAP5/NUSAP1/SMPD3/UBE2C/AURKA/PDGFB/PDGFRB/EDN1	11
BP	GO:2000001	regulation of DNA damage checkpoint	8/1078	22/14529	0.000111666	0.00325534	0.00281771	BRCA2/RAD51/WDR76/FEM1B/RFWD3/BRCA1/BARD1/TTI1	8
BP	GO:0044773	mitotic DNA damage checkpoint signaling	16/1078	76/14529	0.000117424	0.00337737	0.00292333	CLSPN/CDK1/MUS81/CDK2/TICRR/BLM/PLK1/RFWD3/TAOK1/BRCA1/BRSK1/MSH2/DONSON/GTSE1/TOPBP1/NBN	16
BP	GO:0051017	actin filament bundle assembly	25/1078	151/14529	0.000119343	0.00337737	0.00292333	ARHGEF10L/FAM171A1/NRP1/SYNPO2L/SORBS1/PAWR/PXN/FERMT2/TGFB3/EVL/TPM1/BAIAP2/ROCK2/ESPNL/SHANK3/LIMCH1/SYNPO2/SHROOM1/SYNPO/ARHGEF10/MTSS1/TGFBR1/ABL1/AIF1L/FLNA	25
BP	GO:1902905	positive regulation of supramolecular fiber organization	26/1078	160/14529	0.000120758	0.00337737	0.00292333	ARHGEF10L/PSRC1/NRP1/SYNPO2L/NAV3/PXN/FERMT2/TGFB3/EVL/TPM1/BAIAP2/COLGALT1/VASP/ROCK2/ABI2/LIMCH1/SYNPO2/SYNPO/EDN1/TRIM27/HSPA1A/ARHGEF10/MTSS1/TGFBR1/ABL1/FLNA	26
BP	GO:0048008	platelet-derived growth factor receptor signaling pathway	13/1078	54/14529	0.000121152	0.00337737	0.00292333	F3/TXNIP/NRP1/ARID5B/SGPL1/PTPRJ/SMPD3/PDGFB/CBLB/PDGFRB/VEGFA/PLAT/ABL1	13
BP	GO:0048010	vascular endothelial growth factor receptor signaling pathway	13/1078	54/14529	0.000121152	0.00337737	0.00292333	NRP1/ITGA5/FLT1/TMEM204/MT3/AXL/VEGFC/FLT4/VEGFA/GRB10/HSPB1/PTK2/VAV2	13
BP	GO:0006735	NADH regeneration	7/1078	17/14529	0.000121742	0.00337737	0.00292333	ENO1/PFKP/HK1/TPI1/ENO2/PFKL/PGK1	7
BP	GO:0007076	mitotic chromosome condensation	7/1078	17/14529	0.000121742	0.00337737	0.00292333	NCAPD3/NUSAP1/PLK1/NCAPH/SMC4/NCAPG/SMC2	7
BP	GO:0061621	canonical glycolysis	7/1078	17/14529	0.000121742	0.00337737	0.00292333	ENO1/PFKP/HK1/TPI1/ENO2/PFKL/PGK1	7
BP	GO:0061718	glucose catabolic process to pyruvate	7/1078	17/14529	0.000121742	0.00337737	0.00292333	ENO1/PFKP/HK1/TPI1/ENO2/PFKL/PGK1	7
BP	GO:0061572	actin filament bundle organization	25/1078	152/14529	0.000132989	0.00366963	0.0031763	ARHGEF10L/FAM171A1/NRP1/SYNPO2L/SORBS1/PAWR/PXN/FERMT2/TGFB3/EVL/TPM1/BAIAP2/ROCK2/ESPNL/SHANK3/LIMCH1/SYNPO2/SHROOM1/SYNPO/ARHGEF10/MTSS1/TGFBR1/ABL1/AIF1L/FLNA	25
BP	GO:0090092	regulation of transmembrane receptor protein serine/threonine kinase signaling pathway	35/1078	245/14529	0.000135854	0.00372877	0.00322749	PRDM16/ZEB1/TET1/ILK/SORL1/ACVRL1/LEMD3/TGFB3/GREM1/THBS1/CTDSPL2/FBN1/TGFB1I1/CDH5/SMURF2/UBE2O/LDLRAD4/SPRED3/LTBP1/PMEPA1/IL17RD/FSTL1/NPNT/SAP30/SNX25/FOXD1/BMP6/HSPA1A/SCUBE3/CITED2/INHBA/FZD1/GDF6/TGFBR1/ABL1	35
BP	GO:0007127	meiosis I	19/1078	101/14529	0.000139235	0.00378132	0.00327298	RAD54L/MUS81/RAD51AP1/ESPL1/BRCA2/RAD51/CCNB2/PLK1/TOP2A/PSMC3IP/BRIP1/SIRT7/NDC80/AURKA/MND1/TRIP13/FBXO5/MYBL1/RMI1	19
BP	GO:0150115	cell-substrate junction organization	19/1078	101/14529	0.000139235	0.00378132	0.00327298	NRP1/VCL/SORBS1/PTPRJ/ACVRL1/ITGA5/FERMT2/GREM1/THBS1/RAB8B/BCL2/ROCK2/LIMS1/IQSEC1/LIMCH1/VEGFA/PTK2/PLEC/ABL1	19
BP	GO:0030239	myofibril assembly	14/1078	62/14529	0.000140823	0.00380444	0.00329299	CSRP1/MYOZ1/SYNPO2L/LDB3/ANKRD1/CSRP2/TPM1/MYH3/FHOD3/PDGFRB/EDN1/FLNC/PLEC/PGM5	14
BP	GO:0071900	regulation of protein serine/threonine kinase activity	36/1078	256/14529	0.000151287	0.00406583	0.00351924	CDKN2C/PSRC1/ATP2B4/CCNY/PTPRJ/SORL1/NTF3/HMGA2/FLT1/FERMT2/CDKN3/THBS1/CCNB2/MAP2K1/BLM/PKD1/CCNF/PKMYT1/PLK1/KSR1/CDC6/SLC8A1/TRIB3/PDGFB/CCNA2/CCNB1/CDC25C/FGF1/PDGFRB/DUSP1/EDN1/VEGFA/EZH2/FGFR1/TLR4/ABL1	36
BP	GO:0042692	muscle cell differentiation	46/1078	356/14529	0.000156153	0.00417488	0.00361363	RGS4/CSRP1/KCNH1/NID1/ZEB1/CDK1/MYOZ1/SYNPO2L/LDB3/ANKRD1/IGF2/ADM/BDNF/WNT5B/CD9/CSRP2/GREM1/TPM1/CACNA1H/TMEM204/IL4R/PIEZO1/MYH3/RARA/HDAC5/CDH2/FHOD3/BCL2/COMP/SLC8A1/SEMA4C/RCAN1/MYH9/PDGFB/RARB/FOXP1/PDLIM5/NPNT/HOMER1/PDGFRB/EDN1/VEGFA/FLNC/EZH2/PLEC/PGM5	46
BP	GO:0022616	DNA strand elongation	10/1078	35/14529	0.000160253	0.0042624	0.00368939	DCLRE1B/POLD3/POLE/GINS1/ACTL6A/MCM3/MCM7/POT1/NBN/POLA1	10
BP	GO:0006275	regulation of DNA replication	21/1078	119/14529	0.000163868	0.00431822	0.0037377	BCAR3/CDK1/ACVRL1/CDK2/TICRR/BLM/CHTF18/ATAD5/CDC6/GLI2/MCM6/MCM5/MCM2/ACTL6A/CCNA2/JADE1/MCM3/FBXO5/MCM7/ESCO2/NBN	21
BP	GO:0007264	small GTPase mediated signal transduction	57/1078	471/14529	0.000164213	0.00431822	0.0037377	PDPN/ARHGEF10L/BCAR3/NGF/DENND4B/ARHGEF2/IQGAP3/KIF14/TGFB2/NRP1/RHOBTB1/SYNPO2L/GBF1/RRAS2/ARHGEF17/ARHGAP20/ARHGAP32/RACGAP1/CDK2/STARD13/ARHGEF40/ARHGAP11A/DOK4/PLEKHG4/GRAP/KSR1/NKIRAS2/KANK2/MYO9B/GPR4/RRAS/ROCK2/DOK1/ARHGEF4/RAPGEF4/ABI2/DOCK10/TGM2/CELSR1/IQSEC1/ARHGAP31/KALRN/SIAH2/TNK2/CCNA2/ARHGAP10/TRIO/FAM13B/DOK3/ARFGEF3/RAPGEF5/RALA/ARHGEF10/KANK1/SH2D3C/ABL1/VAV2	57
BP	GO:0000281	mitotic cytokinesis	17/1078	86/14529	0.000164862	0.00431822	0.0037377	CDCA8/IQGAP3/KIF20B/CEP55/RACGAP1/ESPL1/CIT/NUSAP1/PLK1/AURKB/MYH10/UNC119/ROCK2/CENPA/KIF20A/ANLN/KIF4A	17
BP	GO:0007596	blood coagulation	30/1078	200/14529	0.000167837	0.00437393	0.00378592	PDPN/F3/CSRP1/VCL/ENTPD1/ILK/VWF/CD9/SH2B3/GAS6/THBS1/RAB27A/P2RX1/PRKCA/COMP/AXL/MYH9/PDGFB/P2RY1/MMRN1/EDN1/DTNBP1/IL6/HSPB1/SERPINE1/CAV1/PLAT/TLR4/VAV2/FLNA	30
BP	GO:0055002	striated muscle cell development	14/1078	63/14529	0.000168873	0.00437408	0.00378605	CSRP1/MYOZ1/SYNPO2L/LDB3/ANKRD1/CSRP2/TPM1/MYH3/FHOD3/PDGFRB/EDN1/FLNC/PLEC/PGM5	14
BP	GO:0007143	female meiotic nuclear division	9/1078	29/14529	0.000169538	0.00437408	0.00378605	CCNB2/PLK1/TOP2A/NDC80/NCAPH/AURKA/TRIP13/TTK/FBXO5	9
BP	GO:0061333	renal tubule morphogenesis	16/1078	79/14529	0.000189447	0.00484226	0.00419129	PBX1/ILK/COL4A1/GREM1/PKD1/HS3ST3A1/WNK4/BCL2/OSR1/LAMA5/NPNT/FOXD1/FGF1/VEGFA/MTSS1/MYC	16
BP	GO:0001763	morphogenesis of a branching structure	29/1078	192/14529	0.000189561	0.00484226	0.00419129	CLIC4/PBX1/KDM5B/NRP1/COL13A1/ILK/ADM/COL4A1/GREM1/FEM1B/PKD1/HS3ST3A1/MKS1/BCL2/GLI2/TGM2/LAMA5/CELSR1/PLXNA1/PLXND1/NPNT/FOXD1/FGF1/EDN1/NOTCH4/VEGFA/EXT1/MYC/ABL1	29
BP	GO:0050817	coagulation	30/1078	202/14529	0.000200718	0.00504793	0.00436931	PDPN/F3/CSRP1/VCL/ENTPD1/ILK/VWF/CD9/SH2B3/GAS6/THBS1/RAB27A/P2RX1/PRKCA/COMP/AXL/MYH9/PDGFB/P2RY1/MMRN1/EDN1/DTNBP1/IL6/HSPB1/SERPINE1/CAV1/PLAT/TLR4/VAV2/FLNA	30
BP	GO:0010594	regulation of endothelial cell migration	26/1078	165/14529	0.000201394	0.00504793	0.00436931	ATP2B4/AKT3/NRP1/ACVRL1/STARD13/VASH1/THBS1/HDAC5/PRKCA/GPI/RRAS/ROCK2/PDGFB/ADAMTS9/FOXP1/VEGFC/FGF1/FLT4/EDN1/VEGFA/HSPB1/ANGPT2/STC1/FGFR1/PTK2/ABL1	26
BP	GO:0032835	glomerulus development	14/1078	64/14529	0.000201616	0.00504793	0.00436931	NID1/PTPRO/PECAM1/BCL2/NOTCH3/GPR4/OSR1/PDGFB/EGR1/PDGFRB/PODXL/ANGPT2/EXT1/MTSS1	14
BP	GO:0048754	branching morphogenesis of an epithelial tube	24/1078	147/14529	0.000201723	0.00504793	0.00436931	CLIC4/PBX1/KDM5B/NRP1/ILK/COL4A1/GREM1/PKD1/HS3ST3A1/MKS1/BCL2/GLI2/LAMA5/CELSR1/PLXND1/NPNT/FOXD1/FGF1/EDN1/NOTCH4/VEGFA/EXT1/MYC/ABL1	24
BP	GO:0035265	organ growth	25/1078	156/14529	0.000202504	0.00504793	0.00436931	THBS3/RGS4/TGFB2/CDK1/IGF2/DUSP6/SMPD3/RARA/BCL2/COMP/RUNX1/RARB/FOXP1/PDLIM5/WWC2/EDN1/CITED2/STC1/ZFPM2/EXT1/BNC2/TGFBR1/COL27A1/ABL1/WWC3	25
BP	GO:0010212	response to ionizing radiation	22/1078	130/14529	0.000216681	0.00537535	0.00465272	RAD54L/TNKS1BP1/USP28/RHNO1/RAD51AP1/BRCA2/RAD51/TICRR/BLM/RFWD3/BRCA1/BCL2/MSH2/BARD1/TOPBP1/EGR1/FIGNL1/XRCC2/WRN/TSPYL5/MYC/INIP	22
BP	GO:0030308	negative regulation of cell growth	27/1078	175/14529	0.000218714	0.00539984	0.00467391	ENO1/NPPB/CDKN2C/PSRC1/RGS4/TGFB2/NRP1/PTPRJ/ACVRL1/GREM1/SEMA7A/SEMA4B/MT3/WFDC1/ULK2/BRCA1/BCL2/SEMA4C/NME6/FOXP1/SEMA5B/JADE1/SLIT3/HSPA1A/INHBA/FHL1/PLXNA3	27
BP	GO:0014706	striated muscle tissue development	33/1078	232/14529	0.000226276	0.00548424	0.00474697	NPPB/COL11A1/GJA5/RGS4/CENPF/TGFB2/EGLN1/CDK1/ANKRD1/GREM1/TPM1/LUC7L/RARA/GJC1/FHOD3/PPP1R13L/SLC8A1/JPH2/RUNX1/RARB/ADAMTS9/FOXP1/PDLIM5/PDGFRB/EDN1/VEGFA/CITED2/MYL7/ZFPM2/PLEC/PGM5/TGFBR1/ABL1	33
BP	GO:0061437	renal system vasculature development	9/1078	30/14529	0.000226384	0.00548424	0.00474697	NRP1/PECAM1/NOTCH3/GPR4/OSR1/PDGFB/EGR1/PDGFRB/ANGPT2	9
BP	GO:0061440	kidney vasculature development	9/1078	30/14529	0.000226384	0.00548424	0.00474697	NRP1/PECAM1/NOTCH3/GPR4/OSR1/PDGFB/EGR1/PDGFRB/ANGPT2	9
BP	GO:0098868	bone growth	9/1078	30/14529	0.000226384	0.00548424	0.00474697	THBS3/SMPD3/RARA/COMP/RARB/STC1/EXT1/BNC2/COL27A1	9
BP	GO:0045601	regulation of endothelial cell differentiation	10/1078	37/14529	0.000265359	0.00639838	0.00553822	ZEB1/VCL/APOLD1/ACVRL1/CDH5/ROCK2/VHL/BMP6/NOTCH4/VEGFA	10
BP	GO:0061620	glycolytic process through glucose-6-phosphate	7/1078	19/14529	0.000276467	0.00663521	0.0057432	ENO1/PFKP/HK1/TPI1/ENO2/PFKL/PGK1	7
BP	GO:0031297	replication fork processing	11/1078	44/14529	0.000279911	0.00668677	0.00578783	MUS81/BRCA2/RAD51/BLM/RFWD3/BRCA1/CARM1/BARD1/DONSON/WRN/NBN	11
BP	GO:0032231	regulation of actin filament bundle assembly	18/1078	98/14529	0.000281986	0.00670529	0.00580387	ARHGEF10L/NRP1/SYNPO2L/PXN/FERMT2/TGFB3/EVL/TPM1/ROCK2/SHANK3/LIMCH1/SYNPO2/SYNPO/ARHGEF10/MTSS1/TGFBR1/ABL1/FLNA	18
BP	GO:0048705	skeletal system morphogenesis	30/1078	206/14529	0.000284179	0.00672644	0.00582217	COL11A1/THBS3/ZEB1/ARID5B/COL13A1/SGPL1/SERPINH1/TULP3/TGFB3/GREM1/CHSY1/PKD1/SMPD3/NLE1/RARA/COMP/MEGF8/OSR1/INSIG2/LAMA5/RARB/BMP6/RAB23/CITED2/ATG9B/STC1/FGFR1/EXT1/TGFBR1/COL27A1	30
BP	GO:0010457	centriole-centriole cohesion	6/1078	14/14529	0.00029397	0.00689494	0.00596802	CROCC/NEK2/NIN/CEP68/KIF3A/ODF2	6
BP	GO:0051231	spindle elongation	6/1078	14/14529	0.00029397	0.00689494	0.00596802	CDCA8/KIF11/RACGAP1/PRC1/AURKB/KIF4A	6
BP	GO:0060351	cartilage development involved in endochondral bone morphogenesis	9/1078	31/14529	0.000298187	0.0069622	0.00602623	THBS3/SERPINH1/SMPD3/RARA/COMP/RARB/STC1/EXT1/COL27A1	9
BP	GO:0000910	cytokinesis	25/1078	161/14529	0.000333443	0.00772878	0.00668976	CDCA8/IQGAP3/KIF14/KIF20B/CEP55/RACGAP1/ESPL1/CIT/BRCA2/NUSAP1/PRC1/PLK1/AURKB/MYH10/UNC119/CDC6/ROCK2/CENPA/AURKA/MYH9/KIF20A/ANLN/PLEC/KLHL9/KIF4A	25
BP	GO:0150116	regulation of cell-substrate junction organization	14/1078	67/14529	0.000334625	0.00772878	0.00668976	NRP1/VCL/PTPRJ/ACVRL1/FERMT2/GREM1/THBS1/ROCK2/LIMS1/IQSEC1/LIMCH1/VEGFA/PTK2/ABL1	14
BP	GO:0051785	positive regulation of nuclear division	12/1078	52/14529	0.000335513	0.00772878	0.00668976	CDC20/IGF2/RAD51AP1/ESPL1/DLGAP5/NUSAP1/SMPD3/UBE2C/AURKA/PDGFB/PDGFRB/EDN1	12
BP	GO:0061640	cytoskeleton-dependent cytokinesis	18/1078	100/14529	0.000365086	0.00837264	0.00724707	CDCA8/IQGAP3/KIF20B/CEP55/RACGAP1/ESPL1/CIT/NUSAP1/PLK1/AURKB/MYH10/UNC119/ROCK2/CENPA/KIF20A/ANLN/PLEC/KIF4A	18
BP	GO:0007548	sex differentiation	34/1078	248/14529	0.000368966	0.00842417	0.00729167	PBX1/ASPM/TGFB2/ARID5B/SGPL1/KIF18A/FKBP4/A2M/BRCA2/SCAPER/PKD1/FANCA/RARA/BRIP1/CBX2/BCL2/AXL/OSR1/MSH2/PTPRN/BOK/TAF4/PTX3/SLIT3/BMP6/VEGFA/CITED2/INHBA/IMMP2L/ZFPM2/FANCG/TGFBR1/CENPI/FLNA	34
BP	GO:0070507	regulation of microtubule cytoskeleton organization	24/1078	153/14529	0.000373145	0.00847328	0.00733417	PRKAA2/SASS6/PSRC1/ARHGEF2/CCSAP/KIF18A/MARK2/MAP6/DIXDC1/PHLDB1/FKBP4/BICD1/NAV3/SKA3/PKD1/PLK1/CDH5/SPAG5/TAOK1/SKA1/TPX2/TACC3/HSPA1A/ABL1	24
BP	GO:0030336	negative regulation of cell migration	36/1078	268/14529	0.000374401	0.00847328	0.00733417	MIIP/PADI2/CLIC4/ATP2B4/TET1/VCL/PTPRJ/ACVRL1/NAV3/STARD13/LRCH1/VASH1/EVL/GREM1/THBS1/TPM1/ARPIN/HDAC5/LDLRAD4/BCL2/RRAS/ZMYND8/ADAMTS9/CD200/LIMCH1/SAP30/CCL28/DUSP1/CITED2/SERPINE1/ANGPT2/STC1/EPPK1/KANK1/RECK/RNF20	36
BP	GO:0030010	establishment of cell polarity	23/1078	144/14529	0.000376054	0.00847352	0.00733438	FRMD4A/KIF20B/GBF1/WEE1/MARK2/PKD1/PLK1/CDH5/SPAG5/NDC80/BRSK1/ROCK2/CENPA/MYH9/MAP4/AMOTL2/MAD2L1/SPDL1/PTK7/PTK2/KANK1/ABL1/SAPCD2	23
BP	GO:0060537	muscle tissue development	47/1078	381/14529	0.000390527	0.00876139	0.00758355	NPPB/COL11A1/GJA5/IGSF8/RGS4/CSRP1/CENPF/TGFB2/EGLN1/CDK1/MYOZ1/ANKRD1/IGF2/CSRP2/FOS/GREM1/TPM1/LUC7L/RARA/GJC1/FHOD3/BCL2/PPP1R13L/OSR1/SLC8A1/JPH2/RCAN1/RUNX1/RARB/FLNB/ADAMTS9/FOXP1/PDLIM5/SAP30/HOMER1/EGR1/PDGFRB/EDN1/VEGFA/CITED2/MYL7/CAV1/ZFPM2/PLEC/PGM5/TGFBR1/ABL1	47
BP	GO:0098801	regulation of renal system process	7/1078	20/14529	0.000398252	0.00889601	0.00770008	NPPB/GJA5/PTPRO/GAS6/PDGFB/EDN1/STC1	7
BP	GO:0007144	female meiosis I	5/1078	10/14529	0.00040938	0.00906609	0.00784729	CCNB2/NDC80/AURKA/TRIP13/FBXO5	5
BP	GO:0033314	mitotic DNA replication checkpoint signaling	5/1078	10/14529	0.00040938	0.00906609	0.00784729	CLSPN/ORC1/TICRR/CDC6/TOPBP1	5
BP	GO:0090329	regulation of DNA-templated DNA replication	11/1078	46/14529	0.000424599	0.00936296	0.00810425	CDK2/TICRR/BLM/CHTF18/MCM6/MCM5/MCM2/MCM3/FBXO5/MCM7/NBN	11
BP	GO:0001701	in utero embryonic development	46/1078	373/14529	0.000451184	0.0099061	0.00857437	NEK2/EGLN1/TET1/SH3PXD2A/IGF2/ASCL2/ADM/NPAT/ACVRL1/BRCA2/ZFP36L1/TGFB3/VASH1/PPP4R4/CCNB2/MAP2K1/ARNT2/PKD1/RPGRIP1L/CMTM3/NLE1/RUNDC1/ASF1B/KLF2/GPI/MSH2/TTLL4/GINS1/MYH9/PDGFB/PTH1R/TBL1XR1/ACTL6A/PLK4/CCNB1/EDN1/VEGFA/CITED2/XRCC2/NCAPG2/GINS4/NBN/ZFPM2/KDM4C/APBA1/TGFBR1	46
BP	GO:0050920	regulation of chemotaxis	29/1078	202/14529	0.000453418	0.0099061	0.00857437	PADI2/F3/CAMK1D/NRP1/NTF3/PTPRO/CMKLR1/GAS6/GREM1/THBS1/SEMA7A/SEMA4B/MEGF8/SEMA4C/PDGFB/SEMA5B/VEGFC/FGF1/PDGFRB/DUSP1/EDN1/VEGFA/IL6/HSPB1/SERPINE1/ANGPT2/FGFR1/PTK2/PLXNA3	29
BP	GO:0016051	carbohydrate biosynthetic process	27/1078	183/14529	0.000454989	0.0099061	0.00857437	ENO1/PPP1R3C/SORBS1/GOT1/IGF2/NNMT/TPI1/ENO2/GPT2/SMPD3/ALDOC/SLC25A10/SIRT7/GPI/GYS1/UGP2/PPP1R3D/PDGFB/PTH1R/GBE1/P2RY1/B3GALNT1/NHLRC1/SLC39A14/EXT1/WDR5/PGK1	27
BP	GO:0006271	DNA strand elongation involved in DNA replication	6/1078	15/14529	0.000459302	0.00995797	0.00861927	POLD3/POLE/GINS1/MCM3/MCM7/POLA1	6
BP	GO:0060348	bone development	28/1078	193/14529	0.000475396	0.0102638	0.00888397	THBS3/COL13A1/SERPINH1/TULP3/TGFB3/GREM1/FBN1/CHSY1/XYLT1/SMPD3/RARA/COMP/MEGF8/INSIG2/TGM2/RARB/FOXP1/ADAMTS12/BMP6/RAB23/CITED2/SNX10/LRRC17/ATG9B/STC1/EXT1/BNC2/COL27A1	28
BP	GO:0010632	regulation of epithelial cell migration	31/1078	222/14529	0.000478308	0.0102836	0.00890114	ATP2B4/TGFB2/AKT3/NRP1/ACVRL1/STARD13/VASH1/EVL/THBS1/HDAC5/PRKCA/GPI/RRAS/ROCK2/PDGFB/IQSEC1/ADAMTS9/FOXP1/VEGFC/FGF1/FLT4/EDN1/VEGFA/HSPB1/ANGPT2/STC1/FGFR1/PTK2/EPPK1/GLIPR2/ABL1	31
BP	GO:0007044	cell-substrate junction assembly	17/1078	94/14529	0.000497158	0.0106445	0.00921354	NRP1/VCL/SORBS1/PTPRJ/ACVRL1/ITGA5/FERMT2/GREM1/THBS1/BCL2/ROCK2/LIMS1/LIMCH1/VEGFA/PTK2/PLEC/ABL1	17
BP	GO:0007409	axonogenesis	50/1078	417/14529	0.000502953	0.0107241	0.00928243	NGF/EFNA3/NFASC/NRP1/VCL/BDNF/MARK2/MAP6/ROBO4/PTPRO/ARHGEF40/NIN/NRXN3/MAP2K1/SEMA7A/SEMA4B/METRN/MT3/PLEKHG4/ULK2/BAIAP2/CDH2/BCL2/NOTCH3/MEGF8/VASP/BRSK1/FEZ2/SEMA4C/GLI2/CNTN4/SEMA5B/KALRN/PLXNA1/PLXND1/UNC5C/PALLD/TRIO/FOXD1/PCDHAC2/SLIT3/EDN1/PTK7/VEGFA/EXT1/PTK2/NFIB/ABL1/CDKL5/PLXNA3	50
BP	GO:0030168	platelet activation	20/1078	120/14529	0.00050535	0.0107309	0.00928827	PDPN/CSRP1/VCL/ILK/VWF/CD9/SH2B3/P2RX1/PRKCA/COMP/AXL/MYH9/PDGFB/P2RY1/MMRN1/IL6/HSPB1/TLR4/VAV2/FLNA	20
BP	GO:0045428	regulation of nitric oxide biosynthetic process	11/1078	47/14529	0.000517693	0.0109018	0.00943626	DDAH1/ATP2B4/KLF2/ROCK2/PTGIS/PTX3/EDN1/DDAH2/ASL/CAV1/TLR4	11
BP	GO:0061564	axon development	55/1078	471/14529	0.000518653	0.0109018	0.00943626	PTPRF/TSPAN2/NGF/EFNA3/NFASC/NRP1/VCL/BDNF/MARK2/MAP6/ROBO4/PTPRO/ARHGEF40/NIN/NRXN3/MAP2K1/SEMA7A/SEMA4B/METRN/TBC1D24/MT3/PLEKHG4/ULK2/BAIAP2/CDH2/BCL2/NOTCH3/MEGF8/VASP/BRSK1/FEZ2/SEMA4C/GLI2/CNTN4/SEMA5B/KALRN/PLXNA1/PLXND1/UNC5C/PALLD/TRIO/FOXD1/DHFR/PCDHAC2/SLIT3/EDN1/PTK7/VEGFA/EXT1/PTK2/NFIB/ABL1/CDKL5/FLNA/PLXNA3	55
BP	GO:0051893	regulation of focal adhesion assembly	13/1078	62/14529	0.000521852	0.0109018	0.00943626	NRP1/VCL/PTPRJ/ACVRL1/FERMT2/GREM1/THBS1/ROCK2/LIMS1/LIMCH1/VEGFA/PTK2/ABL1	13
BP	GO:0090109	regulation of cell-substrate junction assembly	13/1078	62/14529	0.000521852	0.0109018	0.00943626	NRP1/VCL/PTPRJ/ACVRL1/FERMT2/GREM1/THBS1/ROCK2/LIMS1/LIMCH1/VEGFA/PTK2/ABL1	13
BP	GO:0055001	muscle cell development	25/1078	166/14529	0.00053388	0.0111082	0.00961483	RGS4/CSRP1/CDK1/MYOZ1/SYNPO2L/LDB3/ANKRD1/ADM/CSRP2/TPM1/MYH3/FHOD3/BCL2/COMP/SLC8A1/RCAN1/FOXP1/PDLIM5/HOMER1/PDGFRB/EDN1/VEGFA/FLNC/PLEC/PGM5	25
BP	GO:0072009	nephron epithelium development	19/1078	112/14529	0.00055125	0.0114235	0.00988778	PBX1/ILK/PTPRO/GREM1/PKD1/HS3ST3A1/WNK4/PECAM1/BCL2/OSR1/LAMA5/NPNT/FOXD1/FGF1/VEGFA/PODXL/EXT1/MTSS1/MYC	19
BP	GO:0003416	endochondral bone growth	8/1078	27/14529	0.000555297	0.0114613	0.00992053	THBS3/RARA/COMP/RARB/STC1/EXT1/BNC2/COL27A1	8
BP	GO:0031639	plasminogen activation	7/1078	21/14529	0.000559388	0.011463	0.00992199	ENO1/THBS1/RUNX1/CLEC3B/SERPINE1/PLAT/PGK1	7
BP	GO:0032970	regulation of actin filament-based process	42/1078	335/14529	0.000559822	0.011463	0.00992199	PDPN/ARHGEF10L/PDE4B/GJA5/RGS4/NRP1/SYNPO2L/DIXDC1/PXN/FERMT2/SPTB/TGFB3/EVL/TPM1/ARPIN/TAOK1/BAIAP2/FHOD3/KANK2/VASP/MYADM/ROCK2/ABI2/MYH9/CELSR1/SHANK3/HCLS1/LIMCH1/SYNPO2/PDGFRB/SYNPO/EDN1/TRIM27/RALA/CAV1/ARHGEF10/STC1/MTSS1/KANK1/TGFBR1/ABL1/FLNA	42
BP	GO:0051781	positive regulation of cell division	15/1078	79/14529	0.00061529	0.012549	0.010862	CDCA8/KIF14/TGFB2/KIF20B/IGF2/RACGAP1/CIT/TGFB3/AURKB/CDC6/LBH/PDGFB/VEGFC/FGF1/VEGFA	15
BP	GO:0080164	regulation of nitric oxide metabolic process	11/1078	48/14529	0.000627235	0.0126728	0.0109691	DDAH1/ATP2B4/KLF2/ROCK2/PTGIS/PTX3/EDN1/DDAH2/ASL/CAV1/TLR4	11
BP	GO:0072073	kidney epithelium development	22/1078	140/14529	0.000627257	0.0126728	0.0109691	PBX1/ILK/PTPRO/GREM1/PKD1/HS3ST3A1/RARA/WNK4/PECAM1/BCL2/KANK2/OSR1/LAMA5/RARB/NPNT/FOXD1/FGF1/VEGFA/PODXL/EXT1/MTSS1/MYC	22
BP	GO:0043534	blood vessel endothelial cell migration	20/1078	122/14529	0.000628726	0.0126728	0.0109691	ATP2B4/AKT3/NRP1/ACVRL1/STARD13/VASH1/GREM1/THBS1/CDH5/HDAC5/PRKCA/MYH9/PDGFB/VHL/VEGFC/VEGFA/HSPB1/ANGPT2/FGFR1/ABL1	20
BP	GO:0001837	epithelial to mesenchymal transition	24/1078	159/14529	0.000661219	0.0132495	0.0114683	PDPN/TGFB2/PHLDB1/HMGA2/FERMT2/TGFB3/GREM1/TGFB1I1/LDLRAD4/SPRED3/ROCK2/LOXL3/IL17RD/TCOF1/EDN1/NOTCH4/IL6/EZH2/LOXL2/FGFR1/PTK2/GLIPR2/TGFBR1/FLNA	24
BP	GO:0010035	response to inorganic substance	54/1078	465/14529	0.000662477	0.0132495	0.0114683	CLIC4/PRKAA2/JUN/TXNIP/ATP2B4/KCNH1/EGLN1/CDK1/BNIP3/FIBIN/SYT12/CDK2/ATP7B/FOS/CRIP1/THBS1/RAD51/SLC30A4/BLM/CACNA1H/ADCY7/MT3/MT1E/MT1F/MT1G/MT1X/SMPD3/MAPK7/BCL2/KLF2/GPI/AXL/KCNK3/ANKZF1/CCNA2/ANKH/HOMER1/DHFR/BMP6/EDN1/CPNE5/NT5E/LRP11/IL6/CAV1/EZH2/LOXL2/TNFRSF11B/NDRG1/PLEC/SLC1A1/ABL1/SETX/MAOB	54
BP	GO:0010927	cellular component assembly involved in morphogenesis	18/1078	105/14529	0.000671183	0.0133718	0.0115742	CSRP1/MYOZ1/SYNPO2L/LDB3/ANKRD1/PHLDB1/CD9/CSRP2/TPM1/MYH3/PMP22/FHOD3/PDGFRB/EDN1/FLNC/PLEC/PGM5/ABCA2	18
BP	GO:0051256	mitotic spindle midzone assembly	5/1078	11/14529	0.000704754	0.0139423	0.012068	CDCA8/RACGAP1/PRC1/AURKB/KIF4A	5
BP	GO:0071375	cellular response to peptide hormone stimulus	35/1078	267/14529	0.000705222	0.0139423	0.012068	BCAR3/ECHDC3/PIP4K2A/SORBS1/GOT1/PTPRE/IGF2/SORL1/PXN/TBC1D4/ZFP36L1/FOS/FBN1/CSK/GPT2/MYO1C/SREBF1/CDC6/HDAC5/BRIP1/PRKCA/BAIAP2/RAB31/ROCK2/INSIG2/TRIB3/SMARCC1/CCNA2/EDN1/INHBA/GRB10/CAV1/SLC39A14/PTK2/KANK1	35
BP	GO:0072012	glomerulus vasculature development	8/1078	28/14529	0.000727378	0.0143255	0.0123996	PECAM1/NOTCH3/GPR4/OSR1/PDGFB/EGR1/PDGFRB/ANGPT2	8
BP	GO:0071772	response to BMP	23/1078	151/14529	0.000746273	0.0145563	0.0125995	ILK/SORL1/ACVRL1/LEMD3/GREM1/CTDSPL2/FBN1/CDH5/SMPD3/SMURF2/UBE2O/COMP/MEGF8/FSTL1/ADAMTS12/FOXD1/EGR1/BMP6/SCUBE3/FZD1/GDF6/EXT1/ABL1	23
BP	GO:0071773	cellular response to BMP stimulus	23/1078	151/14529	0.000746273	0.0145563	0.0125995	ILK/SORL1/ACVRL1/LEMD3/GREM1/CTDSPL2/FBN1/CDH5/SMPD3/SMURF2/UBE2O/COMP/MEGF8/FSTL1/ADAMTS12/FOXD1/EGR1/BMP6/SCUBE3/FZD1/GDF6/EXT1/ABL1	23
BP	GO:0048738	cardiac muscle tissue development	30/1078	218/14529	0.000747564	0.0145563	0.0125995	NPPB/COL11A1/GJA5/RGS4/TGFB2/EGLN1/CDK1/ANKRD1/GREM1/TPM1/RARA/GJC1/FHOD3/PPP1R13L/SLC8A1/JPH2/RUNX1/RARB/ADAMTS9/FOXP1/PDLIM5/PDGFRB/EDN1/VEGFA/CITED2/MYL7/ZFPM2/PLEC/TGFBR1/ABL1	30
BP	GO:0030509	BMP signaling pathway	22/1078	142/14529	0.000763261	0.0147931	0.0128044	ILK/SORL1/ACVRL1/LEMD3/GREM1/CTDSPL2/FBN1/CDH5/SMPD3/SMURF2/UBE2O/COMP/MEGF8/FSTL1/FOXD1/EGR1/BMP6/SCUBE3/FZD1/GDF6/EXT1/ABL1	22
BP	GO:0036303	lymph vessel morphogenesis	7/1078	22/14529	0.000768325	0.0147931	0.0128044	PDPN/ACVRL1/VASH1/PKD1/VEGFC/FLT4/VEGFA	7
BP	GO:0061615	glycolytic process through fructose-6-phosphate	7/1078	22/14529	0.000768325	0.0147931	0.0128044	ENO1/PFKP/HK1/TPI1/ENO2/PFKL/PGK1	7
BP	GO:0062197	cellular response to chemical stress	37/1078	289/14529	0.000788788	0.0151307	0.0130966	SLC2A1/PRKAA2/JUN/LRRC8C/LRRC8D/ARHGEF2/RCSD1/CDK1/BNIP3/PAWR/PXN/CAMKK2/STX2/ZFP36L1/FOS/TPM1/TBC1D24/MT3/SMPD3/MAPK7/KLF2/AXL/ANKZF1/EFHD1/MGAT3/FOXP1/DHFR/EDN1/HSPA1A/IL6/VKORC1L1/CAV1/EZH2/PLEC/SLC1A1/ABL1/SETX	37
BP	GO:0007160	cell-matrix adhesion	30/1078	219/14529	0.0008064	0.0153533	0.0132892	THBS3/NID1/NRP1/COL13A1/VCL/SORBS1/ILK/PTPRJ/ACVRL1/ITGA5/ITGA7/FERMT2/GREM1/THBS1/PKD1/BCL2/BCAM/RRAS/ROCK2/LIMS1/ADAMTS9/LIMCH1/NPNT/ADAMTS12/CCL28/VEGFA/SERPINE1/PLEKHA2/PTK2/ABL1	30
BP	GO:0048608	reproductive structure development	35/1078	269/14529	0.000807668	0.0153533	0.0132892	ASPM/KDM5B/TGFB2/ARID5B/SGPL1/KIF18A/FKBP4/A2M/BRCA2/CRIP1/FEM1B/SCAPER/PKD1/FANCA/RARA/BRIP1/BCL2/AXL/OSR1/MSH2/PTPRN/BOK/TAF4/SMARCC1/PTX3/SLIT3/BMP6/VEGFA/CITED2/INHBA/IMMP2L/ZFPM2/FANCG/TGFBR1/FLNA	35
BP	GO:0018105	peptidyl-serine phosphorylation	34/1078	259/14529	0.000813633	0.0153533	0.0132892	CLSPN/BCAR3/NGF/ATP2B4/AKT3/CAMK1D/CDK1/BDNF/TNKS1BP1/MARK2/RPS6KA4/NTF3/STK38L/CDK2/PKD1/PLK1/ULK2/PRKCA/BCL2/BRSK1/ROCK2/AURKA/HCLS1/FNIP2/VEGFA/TTK/SGK1/IL6/CAV1/PBK/TGFBR1/SH2D3C/PDK3/PNCK	34
BP	GO:0050922	negative regulation of chemotaxis	12/1078	57/14529	0.00081527	0.0153533	0.0132892	PADI2/NRP1/PTPRO/GREM1/THBS1/SEMA7A/SEMA4B/SEMA4C/SEMA5B/DUSP1/ANGPT2/PLXNA3	12
BP	GO:0051653	spindle localization	12/1078	57/14529	0.00081527	0.0153533	0.0132892	ASPM/ESPL1/NUSAP1/PLK1/SPAG5/NDC80/CENPA/MYH9/MAP4/MAD2L1/SPDL1/SAPCD2	12
BP	GO:0008015	blood circulation	52/1078	448/14529	0.000836517	0.0156743	0.0135671	NPPB/HSPB7/PDE4B/DDAH1/GJA5/RGS4/ATP2B4/TGFB2/ADM/NAV2/PTPRJ/FLI1/PTPRO/ACVRL1/HTR2A/GAS6/FERMT2/TPM1/CACNA1H/CDH5/P2RX1/SREBF1/WNK4/GJC1/KLF2/COMP/KCNK6/PPP1R13L/GPR4/ROCK2/SLC8A1/SLC4A5/DES/SNTA1/PDGFB/OXTR/P2RY1/VEGFC/BMP6/EDN1/VEGFA/SGK1/MYL7/IMMP2L/CAV1/STC1/EXT1/PLEC/SLC1A1/ABL1/APLN/FLNA	52
BP	GO:0070527	platelet aggregation	13/1078	65/14529	0.00083839	0.0156743	0.0135671	PDPN/CSRP1/VCL/ILK/CD9/SH2B3/PRKCA/COMP/MYH9/MMRN1/IL6/HSPB1/FLNA	13
BP	GO:0007179	transforming growth factor beta receptor signaling pathway	28/1078	200/14529	0.000843227	0.0157078	0.0135961	PRDM16/JUN/TGFB2/ZEB1/TET1/ACVRL1/LEMD3/PXN/FERMT2/FOS/TGFB3/THBS1/FBN1/TGFB1I1/CDH5/SMURF2/LDLRAD4/SPRED3/LTBP1/PMEPA1/IL17RD/NPNT/SAP30/SNX25/HSPA1A/CITED2/PTK2/TGFBR1	28
BP	GO:2000146	negative regulation of cell motility	36/1078	280/14529	0.000853591	0.0158436	0.0137137	MIIP/PADI2/CLIC4/ATP2B4/TET1/VCL/PTPRJ/ACVRL1/NAV3/STARD13/LRCH1/VASH1/EVL/GREM1/THBS1/TPM1/ARPIN/HDAC5/LDLRAD4/BCL2/RRAS/ZMYND8/ADAMTS9/CD200/LIMCH1/SAP30/CCL28/DUSP1/CITED2/SERPINE1/ANGPT2/STC1/EPPK1/KANK1/RECK/RNF20	36
BP	GO:0018209	peptidyl-serine modification	35/1078	270/14529	0.000863635	0.0159726	0.0138253	CLSPN/BCAR3/NGF/ATP2B4/AKT3/CAMK1D/CDK1/BDNF/TNKS1BP1/MARK2/RPS6KA4/NTF3/STK38L/CDK2/GALNT16/PKD1/PLK1/ULK2/PRKCA/BCL2/BRSK1/ROCK2/AURKA/HCLS1/FNIP2/VEGFA/TTK/SGK1/IL6/CAV1/PBK/TGFBR1/SH2D3C/PDK3/PNCK	35
BP	GO:0001843	neural tube closure	16/1078	90/14529	0.000873328	0.0160942	0.0139306	TGFB2/KIF20B/ADM/TULP3/KDM2B/RARA/FZD2/MKS1/VASP/SEMA4C/CELSR1/PTK7/CITED2/RALA/FZD1/ABL1	16
BP	GO:0007163	establishment or maintenance of cell polarity	29/1078	211/14529	0.000926837	0.0170195	0.0147315	CLIC4/KIF2C/FRMD4A/RHOBTB1/KIF20B/GBF1/ILK/WEE1/MARK2/PKD1/PLK1/RPGRIP1L/CDH5/SPAG5/NDC80/MTCL1/BRSK1/ROCK2/CENPA/MYH9/MAP4/AMOTL2/MAD2L1/SPDL1/PTK7/PTK2/KANK1/ABL1/SAPCD2	29
BP	GO:0000082	G1/S transition of mitotic cell cycle	30/1078	221/14529	0.000936341	0.017133	0.0148298	CDKN2C/SASS6/IQGAP3/KIF14/CDK1/WEE1/NPAT/BCAT1/CDK2/POLE/CDKN3/PKD1/RFWD3/CDC6/BCL2/KANK2/DPF1/CTDSP1/RBL1/GTSE1/SMARCC1/ACTL6A/CCNA2/JADE1/LSM11/INHBA/EZH2/EIF4EBP1/MYC/FHL1	30
BP	GO:0007015	actin filament organization	49/1078	418/14529	0.000941291	0.0171628	0.0148555	ARHGEF10L/SH3D21/ARHGEF2/IQGAP3/RGS4/FAM171A1/NRP1/RHOBTB1/SYNPO2L/SORBS1/MICAL2/PAWR/PXN/DIAPH3/FERMT2/SPTB/TGFB3/EVL/TPM1/ARPIN/MYO1C/BAIAP2/FHOD3/BCL2/KANK2/CNN1/VASP/MYADM/ROCK2/ABI2/ESPNL/MICAL3/SHANK3/HCLS1/LIMCH1/SHROOM3/SYNPO2/SHROOM1/SYNPO/TRIM27/ARHGEF10/MTSS1/PLEC/KANK1/TGFBR1/ABL1/AIF1L/SHROOM4/FLNA	49
BP	GO:0050772	positive regulation of axonogenesis	14/1078	74/14529	0.000959183	0.0174274	0.0150846	NGF/NRP1/BDNF/MAP6/NIN/MAP2K1/SEMA7A/METRN/MEGF8/PLXNA1/PLXND1/VEGFA/CDKL5/PLXNA3	14
BP	GO:0060606	tube closure	16/1078	91/14529	0.000988193	0.0178915	0.0154862	TGFB2/KIF20B/ADM/TULP3/KDM2B/RARA/FZD2/MKS1/VASP/SEMA4C/CELSR1/PTK7/CITED2/RALA/FZD1/ABL1	16
BP	GO:0010755	regulation of plasminogen activation	6/1078	17/14529	0.000998386	0.0179501	0.015537	ENO1/THBS1/RUNX1/CLEC3B/SERPINE1/PLAT	6
BP	GO:0015810	aspartate transmembrane transport	6/1078	17/14529	0.000998386	0.0179501	0.015537	LRRC8C/LRRC8D/SLC1A5/SLC1A4/SLC1A1/LRRC8A	6
BP	GO:0061458	reproductive system development	35/1078	273/14529	0.0010525	0.0188573	0.0163223	ASPM/KDM5B/TGFB2/ARID5B/SGPL1/KIF18A/FKBP4/A2M/BRCA2/CRIP1/FEM1B/SCAPER/PKD1/FANCA/RARA/BRIP1/BCL2/AXL/OSR1/MSH2/PTPRN/BOK/TAF4/SMARCC1/PTX3/SLIT3/BMP6/VEGFA/CITED2/INHBA/IMMP2L/ZFPM2/FANCG/TGFBR1/FLNA	35
BP	GO:1901653	cellular response to peptide	40/1078	325/14529	0.00107376	0.0191716	0.0165942	BCAR3/ARHGEF2/ECHDC3/VIM/PIP4K2A/SORBS1/GOT1/PTPRE/IGF2/SORL1/PXN/TBC1D4/ZFP36L1/FOS/FBN1/CSK/GPT2/SMPD3/MYO1C/SREBF1/CDC6/HDAC5/BRIP1/PRKCA/BAIAP2/RAB31/KLF2/ROCK2/INSIG2/TRIB3/SMARCC1/CCNA2/EDN1/INHBA/GRB10/CAV1/SLC39A14/PTK2/KANK1/TLR4	40
BP	GO:0072078	nephron tubule morphogenesis	14/1078	75/14529	0.0011004	0.0195795	0.0169473	PBX1/ILK/GREM1/PKD1/HS3ST3A1/WNK4/BCL2/OSR1/LAMA5/NPNT/FOXD1/FGF1/VEGFA/MYC	14
BP	GO:0016331	morphogenesis of embryonic epithelium	22/1078	146/14529	0.00111331	0.0197412	0.0170873	TGFB2/KIF20B/ADM/TULP3/KDM2B/GREM1/TGFB1I1/RARA/FZD2/MKS1/VASP/OSR1/SEMA4C/LAMA5/CELSR1/GRSF1/VEGFC/PTK7/CITED2/RALA/FZD1/ABL1	22
BP	GO:0000022	mitotic spindle elongation	5/1078	12/14529	0.00113461	0.019846	0.017178	CDCA8/RACGAP1/PRC1/AURKB/KIF4A	5
BP	GO:0010273	detoxification of copper ion	5/1078	12/14529	0.00113461	0.019846	0.017178	MT3/MT1E/MT1F/MT1G/MT1X	5
BP	GO:1990169	stress response to copper ion	5/1078	12/14529	0.00113461	0.019846	0.017178	MT3/MT1E/MT1F/MT1G/MT1X	5
BP	GO:2001046	positive regulation of integrin-mediated signaling pathway	5/1078	12/14529	0.00113461	0.019846	0.017178	NID1/LOXL3/LIMS1/LIMS2/FLNA	5
BP	GO:0007131	reciprocal meiotic recombination	10/1078	44/14529	0.00117556	0.0203553	0.0176189	RAD54L/MUS81/RAD51AP1/RAD51/TOP2A/PSMC3IP/BRIP1/MND1/TRIP13/RMI1	10
BP	GO:0071526	semaphorin-plexin signaling pathway	10/1078	44/14529	0.00117556	0.0203553	0.0176189	NRP1/SEMA7A/SEMA4B/SEMA4C/SEMA5B/PLXNA1/PLXND1/EDN1/FLNA/PLXNA3	10
BP	GO:0140527	reciprocal homologous recombination	10/1078	44/14529	0.00117556	0.0203553	0.0176189	RAD54L/MUS81/RAD51AP1/RAD51/TOP2A/PSMC3IP/BRIP1/MND1/TRIP13/RMI1	10
BP	GO:0048041	focal adhesion assembly	15/1078	84/14529	0.00119354	0.0205976	0.0178286	NRP1/VCL/SORBS1/PTPRJ/ACVRL1/FERMT2/GREM1/THBS1/BCL2/ROCK2/LIMS1/LIMCH1/VEGFA/PTK2/ABL1	15
BP	GO:0001945	lymph vessel development	8/1078	30/14529	0.00119934	0.0206287	0.0178555	PDPN/ACVRL1/VASH1/TMEM204/PKD1/VEGFC/FLT4/VEGFA	8
BP	GO:0001654	eye development	42/1078	348/14529	0.00120442	0.0206471	0.0178715	NPHP4/CLIC4/BCAR3/PBX1/KDM5B/ATP2B4/TGFB2/VIM/ZEB1/NRP1/WNT5B/TULP3/ACVRL1/KDM2B/FLT1/COL4A1/FBN1/SCAPER/RPGRIP1L/RARA/BCL2/SPRED3/PPP1R13L/SIX5/PXDN/SLC4A5/COL5A2/ABI2/VHL/RARB/CRYBG3/ACTL6A/LPCAT1/PDGFRB/BMP6/DTNBP1/VEGFA/CITED2/INHBA/SLC1A1/NFIB/TGFBR1	42
BP	GO:0035148	tube formation	22/1078	147/14529	0.00121981	0.0208418	0.01804	TGFB2/KIF20B/ADM/TULP3/KDM2B/GREM1/RARA/FZD2/MKS1/VASP/OSR1/SEMA4C/TGM2/CELSR1/PTK7/VEGFA/CITED2/RALA/FZD1/PODXL/NFIB/ABL1	22
BP	GO:0032570	response to progesterone	9/1078	37/14529	0.00122914	0.0209319	0.0181179	TXNIP/TGFB2/FOS/TGFB3/THBS1/SREBF1/GPI/OXTR/CAV1	9
BP	GO:0001938	positive regulation of endothelial cell proliferation	16/1078	93/14529	0.00125665	0.02128	0.0184192	HSPG2/F3/AKT3/NRP1/IGF2/ACVRL1/PRKCA/PDGFB/VEGFC/AGGF1/FLT4/BMP6/VEGFA/FGFR1/TGFBR1/APLN	16
BP	GO:0034614	cellular response to reactive oxygen species	21/1078	138/14529	0.00125783	0.02128	0.0184192	JUN/CDK1/BNIP3/PAWR/PXN/CAMKK2/FOS/TPM1/MT3/SMPD3/MAPK7/KLF2/AXL/ANKZF1/FOXP1/DHFR/EDN1/IL6/EZH2/ABL1/SETX	21
BP	GO:0045216	cell-cell junction organization	26/1078	186/14529	0.00129872	0.0218884	0.0189458	NPHP4/GJA5/TGFB2/VCL/CD9/PTPRO/FERMT2/TGFB3/CSK/CDH5/MYO1C/GJC1/PECAM1/PRKCA/CDH2/ROCK2/LIMS1/LIMS2/BMP6/VEGFA/CAV1/EXT1/MTSS1/PLEC/TGFBR1/FLNA	26
BP	GO:0042698	ovulation cycle	13/1078	68/14529	0.00130227	0.0218884	0.0189458	TGFB2/SGPL1/A2M/NCOR2/TGFB3/SCAPER/AXL/PTPRN/OXTR/PTX3/EGR1/SLIT3/INHBA	13
BP	GO:0010811	positive regulation of cell-substrate adhesion	18/1078	111/14529	0.00130838	0.0219196	0.0189729	NID1/NRP1/ILK/PTPRJ/ITGA5/FERMT2/RRAS/MYADM/LIMS1/LIMS2/PDGFB/CCDC80/NPNT/CCL28/VEGFA/PLEKHA2/ABL1/FLNA	18
BP	GO:0015740	C4-dicarboxylate transport	7/1078	24/14529	0.00136781	0.0227675	0.0197067	LRRC8C/LRRC8D/SLC25A10/SLC1A5/SLC1A4/SLC1A1/LRRC8A	7
BP	GO:0035994	response to muscle stretch	7/1078	24/14529	0.00136781	0.0227675	0.0197067	ANKRD1/FOS/CDH2/GPI/SLC8A1/EDN1/PTK2	7
BP	GO:0000076	DNA replication checkpoint signaling	6/1078	18/14529	0.00140433	0.0231512	0.0200389	CLSPN/ORC1/TICRR/CDC6/CDC45/TOPBP1	6
BP	GO:0003417	growth plate cartilage development	6/1078	18/14529	0.00140433	0.0231512	0.0200389	THBS3/RARA/COMP/RARB/STC1/COL27A1	6
BP	GO:1901970	positive regulation of mitotic sister chromatid separation	6/1078	18/14529	0.00140433	0.0231512	0.0200389	CDCA8/CDC20/ESPL1/DLGAP5/AURKB/UBE2C	6
BP	GO:0014020	primary neural tube formation	16/1078	94/14529	0.00141245	0.0232109	0.0200906	TGFB2/KIF20B/ADM/TULP3/KDM2B/RARA/FZD2/MKS1/VASP/SEMA4C/CELSR1/PTK7/CITED2/RALA/FZD1/ABL1	16
BP	GO:0008360	regulation of cell shape	20/1078	130/14529	0.00141769	0.023223	0.020101	PDPN/FAM171A1/MARK2/FMNL3/ITGA7/FERMT2/ATP10A/TPM1/MYH10/BAIAP2/MYH9/LIMD1/PLXNA1/PLXND1/P2RY1/SHROOM3/MYO10/VEGFA/PTK2/PLXNA3	20
BP	GO:0072088	nephron epithelium morphogenesis	14/1078	77/14529	0.0014355	0.0234404	0.0202892	PBX1/ILK/GREM1/PKD1/HS3ST3A1/WNK4/BCL2/OSR1/LAMA5/NPNT/FOXD1/FGF1/VEGFA/MYC	14
BP	GO:0150063	visual system development	42/1078	352/14529	0.00150431	0.0242422	0.0209832	NPHP4/CLIC4/BCAR3/PBX1/KDM5B/ATP2B4/TGFB2/VIM/ZEB1/NRP1/WNT5B/TULP3/ACVRL1/KDM2B/FLT1/COL4A1/FBN1/SCAPER/RPGRIP1L/RARA/BCL2/SPRED3/PPP1R13L/SIX5/PXDN/SLC4A5/COL5A2/ABI2/VHL/RARB/CRYBG3/ACTL6A/LPCAT1/PDGFRB/BMP6/DTNBP1/VEGFA/CITED2/INHBA/SLC1A1/NFIB/TGFBR1	42
BP	GO:0051293	establishment of spindle localization	11/1078	53/14529	0.00150456	0.0242422	0.0209832	ESPL1/NUSAP1/PLK1/SPAG5/NDC80/CENPA/MYH9/MAP4/MAD2L1/SPDL1/SAPCD2	11
BP	GO:0048846	axon extension involved in axon guidance	9/1078	38/14529	0.00150618	0.0242422	0.0209832	NRP1/SEMA7A/SEMA4B/MEGF8/SEMA4C/SEMA5B/SLIT3/VEGFA/PLXNA3	9
BP	GO:1902284	neuron projection extension involved in neuron projection guidance	9/1078	38/14529	0.00150618	0.0242422	0.0209832	NRP1/SEMA7A/SEMA4B/MEGF8/SEMA4C/SEMA5B/SLIT3/VEGFA/PLXNA3	9
BP	GO:0051052	regulation of DNA metabolic process	53/1078	471/14529	0.00151215	0.0242422	0.0209832	BCAR3/NEK2/CDK1/ANKRD1/RNF169/RAD51AP1/ACVRL1/CDK2/HMGA2/YEATS4/SUPT20H/GREM1/RAD51/TICRR/BLM/CHTF18/RMI2/PARN/EXOSC6/AURKB/ATAD5/CDC6/BRCA1/SIRT7/SMCHD1/CEBPG/DPF1/MSH2/NPAS2/GLI2/MCM6/BARD1/TAF4/MCM5/PDGFB/SMARCC1/MCM2/ACTL6A/CCNA2/JADE1/SLF1/PDGFRB/MCM3/FBXO5/IL6/FIGNL1/MCM7/POT1/ESCO2/WRN/NBN/MYC/ABL1	53
BP	GO:0046688	response to copper ion	8/1078	31/14529	0.00151279	0.0242422	0.0209832	CDK1/ATP7B/MT3/MT1E/MT1F/MT1G/MT1X/LOXL2	8
BP	GO:0008585	female gonad development	16/1078	95/14529	0.00158418	0.0252296	0.0218379	ARID5B/SGPL1/A2M/BRCA2/SCAPER/FANCA/BCL2/PTPRN/TAF4/PTX3/SLIT3/VEGFA/INHBA/IMMP2L/ZFPM2/FANCG	16
BP	GO:0043535	regulation of blood vessel endothelial cell migration	16/1078	95/14529	0.00158418	0.0252296	0.0218379	ATP2B4/AKT3/NRP1/ACVRL1/STARD13/VASH1/THBS1/HDAC5/PRKCA/PDGFB/VEGFC/VEGFA/HSPB1/ANGPT2/FGFR1/ABL1	16
BP	GO:0000079	regulation of cyclin-dependent protein serine/threonine kinase activity	14/1078	78/14529	0.0016326	0.0259207	0.0224361	CDKN2C/PSRC1/CCNY/CDKN3/CCNB2/BLM/PKD1/CCNF/PKMYT1/PLK1/CDC6/CCNA2/CCNB1/CDC25C	14
BP	GO:0045137	development of primary sexual characteristics	28/1078	209/14529	0.00166419	0.0263411	0.0227999	ASPM/TGFB2/ARID5B/SGPL1/KIF18A/A2M/BRCA2/SCAPER/FANCA/RARA/BRIP1/CBX2/BCL2/OSR1/MSH2/PTPRN/BOK/TAF4/PTX3/SLIT3/VEGFA/CITED2/INHBA/IMMP2L/ZFPM2/FANCG/TGFBR1/FLNA	28
BP	GO:0035264	multicellular organism growth	20/1078	132/14529	0.00171285	0.0270285	0.0233949	CLIC4/STK40/ARID5B/SGPL1/IGF2/ZFP36L1/SMPD3/RAI1/RARA/BCL2/KLF2/COMP/PPP1R13L/RARB/TBL1XR1/XRCC2/EXT1/PLEC/APBA1/RMI1	20
BP	GO:0035331	negative regulation of hippo signaling	5/1078	13/14529	0.00173173	0.0272431	0.0235807	CIT/WTIP/LIMD1/WWC2/WWC3	5
BP	GO:0050770	regulation of axonogenesis	22/1078	151/14529	0.0017378	0.0272555	0.0235914	NGF/NRP1/BDNF/MARK2/MAP6/NIN/MAP2K1/SEMA7A/SEMA4B/METRN/MT3/ULK2/CDH2/MEGF8/BRSK1/SEMA4C/SEMA5B/PLXNA1/PLXND1/VEGFA/CDKL5/PLXNA3	22
BP	GO:0006007	glucose catabolic process	7/1078	25/14529	0.00177954	0.0278175	0.0240779	ENO1/PFKP/HK1/TPI1/ENO2/PFKL/PGK1	7
BP	GO:0001952	regulation of cell-matrix adhesion	18/1078	114/14529	0.00178442	0.0278175	0.0240779	NRP1/VCL/PTPRJ/ACVRL1/FERMT2/GREM1/THBS1/BCL2/RRAS/ROCK2/LIMS1/LIMCH1/CCL28/VEGFA/SERPINE1/PLEKHA2/PTK2/ABL1	18
BP	GO:0010595	positive regulation of endothelial cell migration	17/1078	105/14529	0.00179178	0.0278481	0.0241043	AKT3/NRP1/THBS1/PRKCA/GPI/RRAS/ROCK2/PDGFB/FOXP1/VEGFC/FGF1/FLT4/EDN1/VEGFA/HSPB1/FGFR1/ABL1	17
BP	GO:0072028	nephron morphogenesis	14/1078	79/14529	0.00185172	0.0286933	0.0248359	PBX1/ILK/GREM1/PKD1/HS3ST3A1/WNK4/BCL2/OSR1/LAMA5/NPNT/FOXD1/FGF1/VEGFA/MYC	14
BP	GO:0006882	intracellular zinc ion homeostasis	8/1078	32/14529	0.00188778	0.0289048	0.025019	ATP7B/MT3/MT1E/MT1F/MT1G/MT1X/SLC39A14/SLC1A1	8
BP	GO:0007435	salivary gland morphogenesis	8/1078	32/14529	0.00188778	0.0289048	0.025019	TGFB2/NRP1/TGFB3/TGM2/LAMA5/PLXNA1/PLXND1/NFIB	8
BP	GO:0043618	regulation of transcription from RNA polymerase II promoter in response to stress	8/1078	32/14529	0.00188778	0.0289048	0.025019	JUN/CREB3L1/MAPK7/KLF2/VHL/EGR1/VEGFA/CITED2	8
BP	GO:0048384	retinoic acid receptor signaling pathway	8/1078	32/14529	0.00188778	0.0289048	0.025019	CYP26C1/CTBP2/TRIM16/RARA/KLF2/RARB/EZH2/RXRA	8
BP	GO:0032886	regulation of microtubule-based process	30/1078	231/14529	0.00189758	0.028969	0.0250746	PRKAA2/SASS6/PSRC1/ARHGEF2/CCSAP/KIF18A/MARK2/MAP6/DIXDC1/PHLDB1/FKBP4/BICD1/NAV3/SKA3/PKD1/CCNF/PLK1/CDH5/SPAG5/TAOK1/BRCA1/SKA1/WDR62/ROCK2/TPX2/AURKA/TACC3/PLK4/HSPA1A/ABL1	30
BP	GO:0048844	artery morphogenesis	13/1078	71/14529	0.00196216	0.029795	0.0257895	GJA5/TGFB2/AKT3/NRP1/ACVRL1/NOTCH3/COMP/ADAMTS9/PDGFRB/EDN1/VEGFA/CITED2/TGFBR1	13
BP	GO:0048880	sensory system development	42/1078	357/14529	0.00196953	0.029795	0.0257895	NPHP4/CLIC4/BCAR3/PBX1/KDM5B/ATP2B4/TGFB2/VIM/ZEB1/NRP1/WNT5B/TULP3/ACVRL1/KDM2B/FLT1/COL4A1/FBN1/SCAPER/RPGRIP1L/RARA/BCL2/SPRED3/PPP1R13L/SIX5/PXDN/SLC4A5/COL5A2/ABI2/VHL/RARB/CRYBG3/ACTL6A/LPCAT1/PDGFRB/BMP6/DTNBP1/VEGFA/CITED2/INHBA/SLC1A1/NFIB/TGFBR1	42
BP	GO:0045860	positive regulation of protein kinase activity	32/1078	252/14529	0.00197195	0.029795	0.0257895	CLSPN/PSRC1/KIF14/ATP2B4/TGFB2/CCNY/MARK2/NTF3/HMGA2/CAMKK2/FLT1/PIBF1/GAS6/FERMT2/THBS1/MAP2K1/PKD1/MT3/UNC119/TPX2/PDGFB/CENPE/EGR1/FGF1/PDGFRB/EDN1/VEGFA/EZH2/FGFR1/PTK2/TLR4/ABL1	32
BP	GO:0010717	regulation of epithelial to mesenchymal transition	16/1078	97/14529	0.00198056	0.029795	0.0257895	PDPN/TGFB2/PHLDB1/FERMT2/TGFB3/GREM1/TGFB1I1/LDLRAD4/SPRED3/IL17RD/IL6/EZH2/LOXL2/PTK2/GLIPR2/TGFBR1	16
BP	GO:0016525	negative regulation of angiogenesis	16/1078	97/14529	0.00198056	0.029795	0.0257895	NPPB/HSPG2/EFNA3/ATP2B4/TGFB2/CREB3L1/COL4A2/VASH1/THBS1/KLF2/GPR4/ROCK2/ADAMTS9/SERPINE1/ANGPT2/PGK1	16
BP	GO:0044057	regulation of system process	52/1078	466/14529	0.00199735	0.0298772	0.0258607	ENO1/NPPB/HSPB7/PDE4B/GJA5/RGS4/KDM5B/MYBPH/ATP2B4/TGFB2/ADM/PTPRO/HTR2A/GAS6/TPM1/RAB8B/CACNA1H/TBC1D24/GRIN2A/P2RX1/SREBF1/WNK4/GJC1/PRKCA/BAIAP2/CNN1/TSHZ3/ROCK2/SLC8A1/DES/SNTA1/DLGAP4/ZMYND8/PDGFB/TYMP/SHANK3/LMCD1/OXTR/FOXP1/NPNT/SLC22A5/BMP6/EDN1/SGK1/INHBA/CAV1/STC1/FBXO32/SLC1A1/ABL1/APLN/FLNA	52
BP	GO:0044089	positive regulation of cellular component biogenesis	51/1078	455/14529	0.00199799	0.0298772	0.0258607	NPHP4/CROCC/ARHGEF10L/SASS6/PSRC1/PIP4K2A/NRP1/SYNPO2L/BDNF/PTPRJ/PHLDB1/CDK2/NAV3/HRK/PXN/FERMT2/TGFB3/EVL/MNS1/TPM1/CDH5/SMPD3/PIEZO1/SPAG5/PRKCA/BAIAP2/VASP/ROCK2/LIMS1/ABI2/SYNDIG1/ZMYND8/OXTR/LDB2/LIMCH1/SYNPO2/PLK4/FNIP2/SLF1/SYNPO/HSPA1A/VEGFA/ANLN/RALA/CAV1/ARHGEF10/MTSS1/TGFBR1/TLR4/ABL1/FLNA	51
BP	GO:0044843	cell cycle G1/S phase transition	31/1078	242/14529	0.00200339	0.0298772	0.0258607	CDKN2C/SASS6/IQGAP3/KIF14/ATP2B4/CDK1/WEE1/NPAT/BCAT1/CDK2/POLE/CDKN3/PKD1/RFWD3/CDC6/BCL2/KANK2/DPF1/CTDSP1/RBL1/GTSE1/SMARCC1/ACTL6A/CCNA2/JADE1/LSM11/INHBA/EZH2/EIF4EBP1/MYC/FHL1	31
BP	GO:0070301	cellular response to hydrogen peroxide	12/1078	63/14529	0.00203882	0.0303178	0.0262421	CDK1/BNIP3/SMPD3/MAPK7/KLF2/AXL/ANKZF1/EDN1/IL6/EZH2/ABL1/SETX	12
BP	GO:1900024	regulation of substrate adhesion-dependent cell spreading	11/1078	55/14529	0.00206138	0.0305653	0.0264563	PDPN/NRP1/ILK/FERMT2/MYADM/LIMS1/LIMS2/PTK2/KANK1/ABL1/FLNA	11
BP	GO:0032956	regulation of actin cytoskeleton organization	36/1078	295/14529	0.00215546	0.0318687	0.0275844	ARHGEF10L/RGS4/NRP1/SYNPO2L/DIXDC1/PXN/FERMT2/SPTB/TGFB3/EVL/TPM1/ARPIN/TAOK1/BAIAP2/FHOD3/KANK2/VASP/MYADM/ROCK2/ABI2/CELSR1/SHANK3/HCLS1/LIMCH1/SYNPO2/PDGFRB/SYNPO/EDN1/TRIM27/RALA/ARHGEF10/MTSS1/KANK1/TGFBR1/ABL1/FLNA	36
BP	GO:2000181	negative regulation of blood vessel morphogenesis	16/1078	98/14529	0.00220789	0.0325507	0.0281747	NPPB/HSPG2/EFNA3/ATP2B4/TGFB2/CREB3L1/COL4A2/VASH1/THBS1/KLF2/GPR4/ROCK2/ADAMTS9/SERPINE1/ANGPT2/PGK1	16
BP	GO:0001936	regulation of endothelial cell proliferation	20/1078	135/14529	0.00225248	0.0331133	0.0286617	HSPG2/F3/AKT3/NRP1/IGF2/ACVRL1/FLT1/VASH1/THBS1/PRKCA/PDGFB/VEGFC/AGGF1/FLT4/BMP6/VEGFA/CAV1/FGFR1/TGFBR1/APLN	20
BP	GO:1903055	positive regulation of extracellular matrix organization	7/1078	26/14529	0.00228128	0.0334414	0.0289457	PDPN/PHLDB1/COLGALT1/RUNX1/IL6/TGFBR1/ABL1	7
BP	GO:0031109	microtubule polymerization or depolymerization	19/1078	126/14529	0.00233362	0.0341119	0.029526	KIF2C/PSRC1/ARHGEF2/CCSAP/KIF18A/FKBP4/NAV3/SKA3/NIN/CDH5/TAOK1/KIF18B/SKA1/TPX2/MAP4/HSPA1A/FBXO5/GOLGA2/ABL1	19
BP	GO:1904029	regulation of cyclin-dependent protein kinase activity	14/1078	81/14529	0.00236342	0.0344498	0.0298186	CDKN2C/PSRC1/CCNY/CDKN3/CCNB2/BLM/PKD1/CCNF/PKMYT1/PLK1/CDC6/CCNA2/CCNB1/CDC25C	14
BP	GO:0008406	gonad development	27/1078	204/14529	0.00237818	0.0345674	0.0299203	ASPM/TGFB2/ARID5B/SGPL1/KIF18A/A2M/BRCA2/SCAPER/FANCA/RARA/BRIP1/BCL2/OSR1/MSH2/PTPRN/BOK/TAF4/PTX3/SLIT3/VEGFA/CITED2/INHBA/IMMP2L/ZFPM2/FANCG/TGFBR1/FLNA	27
BP	GO:0000271	polysaccharide biosynthetic process	11/1078	56/14529	0.00239676	0.0346718	0.0300107	PPP1R3C/SORBS1/IGF2/SMPD3/GYS1/UGP2/PPP1R3D/PDGFB/GBE1/NHLRC1/EXT1	11
BP	GO:0045931	positive regulation of mitotic cell cycle	18/1078	117/14529	0.0023988	0.0346718	0.0300107	CDC20/SASS6/PBX1/CDK1/ESPL1/BRCA2/DLGAP5/CDC6/PRKCA/UBE2C/AURKA/CCNB1/CDC25C/LSM11/FBXO5/ASNS/EIF4EBP1/ABL1	18
BP	GO:0046545	development of primary female sexual characteristics	16/1078	99/14529	0.00245656	0.0352107	0.0304771	ARID5B/SGPL1/A2M/BRCA2/SCAPER/FANCA/BCL2/PTPRN/TAF4/PTX3/SLIT3/VEGFA/INHBA/IMMP2L/ZFPM2/FANCG	16
BP	GO:0061326	renal tubule development	16/1078	99/14529	0.00245656	0.0352107	0.0304771	PBX1/ILK/COL4A1/GREM1/PKD1/HS3ST3A1/WNK4/BCL2/OSR1/LAMA5/NPNT/FOXD1/FGF1/VEGFA/MTSS1/MYC	16
BP	GO:1901343	negative regulation of vasculature development	16/1078	99/14529	0.00245656	0.0352107	0.0304771	NPPB/HSPG2/EFNA3/ATP2B4/TGFB2/CREB3L1/COL4A2/VASH1/THBS1/KLF2/GPR4/ROCK2/ADAMTS9/SERPINE1/ANGPT2/PGK1	16
BP	GO:0007517	muscle organ development	37/1078	308/14529	0.00248035	0.0354532	0.0306871	COL11A1/IGSF8/CENPF/TGFB2/EGLN1/MKX/ARID5B/MYOZ1/ANKRD1/IGF2/TAGLN/ITGA7/FOS/TPM1/LUC7L/CACNA1H/ZFHX3/MYH3/FZD2/BCL2/DES/JPH2/LAMA5/RCAN1/SMTN/SFMBT1/FLNB/SAP30/HOMER1/EGR1/CITED2/FZD1/CAV1/ZFPM2/PLEC/TGFBR1/FHL1	37
BP	GO:0051255	spindle midzone assembly	5/1078	14/14529	0.00253049	0.0358718	0.0310494	CDCA8/RACGAP1/PRC1/AURKB/KIF4A	5
BP	GO:0051447	negative regulation of meiotic cell cycle	5/1078	14/14529	0.00253049	0.0358718	0.0310494	PKMYT1/TRIP13/DUSP1/TTK/FBXO5	5
BP	GO:1902287	semaphorin-plexin signaling pathway involved in axon guidance	5/1078	14/14529	0.00253049	0.0358718	0.0310494	NRP1/PLXNA1/PLXND1/EDN1/PLXNA3	5
BP	GO:0002064	epithelial cell development	26/1078	195/14529	0.00255688	0.0361466	0.0312872	CLIC4/VIM/VCL/ROBO4/WNT5B/FEM1B/CDH5/RARA/PECAM1/CDH2/GPR4/MYADM/ROCK2/SLC4A5/ABI2/PDGFB/RARB/FLNB/PALLD/BMP6/VEGFA/PODXL/STC1/PLEC/COL27A1/FLNA	26
BP	GO:0090231	regulation of spindle checkpoint	6/1078	20/14529	0.00257915	0.0361642	0.0313024	CDCA8/AURKB/NDC80/MAD2L1/CCNB1/DUSP1	6
BP	GO:0090266	regulation of mitotic cell cycle spindle assembly checkpoint	6/1078	20/14529	0.00257915	0.0361642	0.0313024	CDCA8/AURKB/NDC80/MAD2L1/CCNB1/DUSP1	6
BP	GO:1903504	regulation of mitotic spindle checkpoint	6/1078	20/14529	0.00257915	0.0361642	0.0313024	CDCA8/AURKB/NDC80/MAD2L1/CCNB1/DUSP1	6
BP	GO:1901654	response to ketone	25/1078	186/14529	0.00274428	0.0383753	0.0332163	PRKAA2/TXNIP/TGFB2/FIBIN/A2M/GAS6/FOS/TGFB3/THBS1/GPT2/SREBF1/ACACA/KLF2/GPI/ROCK2/OXTR/FOXP1/ADCY5/SLIT3/EDN1/SGK1/INHBA/CAV1/FBXO32/MAOB	25
BP	GO:0010718	positive regulation of epithelial to mesenchymal transition	11/1078	57/14529	0.00277494	0.038532	0.0333519	PDPN/TGFB2/FERMT2/TGFB3/TGFB1I1/IL6/EZH2/LOXL2/PTK2/GLIPR2/TGFBR1	11
BP	GO:0060350	endochondral bone morphogenesis	11/1078	57/14529	0.00277494	0.038532	0.0333519	THBS3/COL13A1/SERPINH1/SMPD3/RARA/COMP/RARB/BMP6/STC1/EXT1/COL27A1	11
BP	GO:0043114	regulation of vascular permeability	10/1078	49/14529	0.00277789	0.038532	0.0333519	NPPB/DDAH1/ADM/PTPRJ/FERMT2/CDH5/GPR4/BMP6/VEGFA/PLEC	10
BP	GO:0007431	salivary gland development	8/1078	34/14529	0.00285493	0.039352	0.0340617	TGFB2/NRP1/TGFB3/TGM2/LAMA5/PLXNA1/PLXND1/NFIB	8
BP	GO:0048841	regulation of axon extension involved in axon guidance	8/1078	34/14529	0.00285493	0.039352	0.0340617	NRP1/SEMA7A/SEMA4B/MEGF8/SEMA4C/SEMA5B/VEGFA/PLXNA3	8
BP	GO:0021915	neural tube development	22/1078	157/14529	0.00285988	0.039352	0.0340617	PHGDH/TGFB2/KIF20B/ADM/TULP3/KDM2B/ZFP36L1/PKD1/RPGRIP1L/RARA/FZD2/MKS1/VASP/SEMA4C/GLI2/CELSR1/ARL13B/PTK7/CITED2/RALA/FZD1/ABL1	22
BP	GO:0001824	blastocyst development	17/1078	110/14529	0.00297682	0.0408521	0.0353601	NEK2/TET1/BRCA2/PPP4R4/CMTM3/NLE1/ASF1B/TTLL4/GINS1/TBL1XR1/ACTL6A/CITED2/NCAPG2/GINS4/NBN/KDM4C/TGFBR1	17
BP	GO:0001841	neural tube formation	16/1078	101/14529	0.00302396	0.0413115	0.0357578	TGFB2/KIF20B/ADM/TULP3/KDM2B/RARA/FZD2/MKS1/VASP/SEMA4C/CELSR1/PTK7/CITED2/RALA/FZD1/ABL1	16
BP	GO:0010634	positive regulation of epithelial cell migration	21/1078	148/14529	0.00302631	0.0413115	0.0357578	TGFB2/AKT3/NRP1/THBS1/PRKCA/GPI/RRAS/ROCK2/PDGFB/IQSEC1/FOXP1/VEGFC/FGF1/FLT4/EDN1/VEGFA/HSPB1/FGFR1/PTK2/GLIPR2/ABL1	21
BP	GO:0072171	mesonephric tubule morphogenesis	12/1078	66/14529	0.0030642	0.0417184	0.03611	PBX1/ILK/GREM1/HS3ST3A1/BCL2/OSR1/LAMA5/NPNT/FOXD1/FGF1/VEGFA/MYC	12
BP	GO:0032506	cytokinetic process	9/1078	42/14529	0.00315306	0.0428152	0.0370593	IQGAP3/KIF20B/CEP55/RACGAP1/AURKB/MYH9/KIF20A/ANLN/PLEC	9
BP	GO:0110053	regulation of actin filament organization	30/1078	239/14529	0.00318984	0.043201	0.0373933	ARHGEF10L/RGS4/NRP1/SYNPO2L/PXN/FERMT2/SPTB/TGFB3/EVL/TPM1/ARPIN/BAIAP2/FHOD3/KANK2/VASP/MYADM/ROCK2/ABI2/SHANK3/HCLS1/LIMCH1/SYNPO2/SYNPO/TRIM27/ARHGEF10/MTSS1/KANK1/TGFBR1/ABL1/FLNA	30
BP	GO:0001658	branching involved in ureteric bud morphogenesis	11/1078	58/14529	0.00319977	0.043222	0.0374114	PBX1/ILK/GREM1/HS3ST3A1/BCL2/LAMA5/NPNT/FOXD1/FGF1/VEGFA/MYC	11
BP	GO:1902903	regulation of supramolecular fiber organization	40/1078	345/14529	0.00322965	0.0435118	0.0376623	ARHGEF10L/PSRC1/ARHGEF2/RGS4/NRP1/SYNPO2L/FKBP4/NAV3/PXN/FERMT2/SPTB/TGFB3/EVL/TPM1/ARPIN/CDH5/TAOK1/BAIAP2/FHOD3/KANK2/COLGALT1/VASP/MYADM/ROCK2/ABI2/TPX2/SHANK3/HCLS1/LIMCH1/SYNPO2/SYNPO/EDN1/TRIM27/HSPA1A/ARHGEF10/MTSS1/KANK1/TGFBR1/ABL1/FLNA	40
BP	GO:0007062	sister chromatid cohesion	10/1078	50/14529	0.00324621	0.0435334	0.037681	CDC20/MCMBP/DDX12P/ESPL1/BUB1B/PLK1/KIF22/BUB1/SLF1/ESCO2	10
BP	GO:0006094	gluconeogenesis	13/1078	75/14529	0.00324813	0.0435334	0.037681	ENO1/GOT1/NNMT/TPI1/ENO2/GPT2/ALDOC/SLC25A10/SIRT7/GPI/SLC39A14/WDR5/PGK1	13
BP	GO:0010975	regulation of neuron projection development	47/1078	422/14529	0.00332612	0.0444631	0.0384857	PTPRF/NGF/CAMK1D/VIM/NRP1/BDNF/MARK2/MAP6/FKBP4/PTPRO/NIN/MAP2K1/SEMA7A/SEMA4B/METRN/TBC1D24/MT3/PMP22/ULK2/BAIAP2/CDH2/CARM1/ANKRD27/MEGF8/BRSK1/SEMA4C/HECW2/ABI2/YWHAH/SHANK3/NCKIPSD/SEMA5B/PLXNA1/PLXND1/CRMP1/PDLIM5/DTNBP1/PTK7/VEGFA/FZD1/EZH2/KANK1/ABL1/SETX/CDKL5/FLNA/PLXNA3	47
BP	GO:2001252	positive regulation of chromosome organization	16/1078	102/14529	0.00334589	0.0446119	0.0386145	NEK2/CDK1/NCAPD3/CDK2/PARN/AURKB/NCAPH/BUB1/SMC4/ACTL6A/NCAPG/SLF1/POT1/NCAPG2/NBN/SMC2	16
BP	GO:0090398	cellular senescence	15/1078	93/14529	0.0033724	0.0446851	0.0386778	PRMT6/AKT3/CDK2/HMGA2/PAWR/NUAK1/BRCA2/VASH1/MAP2K1/COMP/RBL1/CITED2/FBXO5/WRN/ABL1	15
BP	GO:0051315	attachment of mitotic spindle microtubules to kinetochore	6/1078	21/14529	0.00338705	0.0446851	0.0386778	CDCA8/KIF2C/NUF2/AURKB/NDC80/CENPE	6
BP	GO:0071294	cellular response to zinc ion	6/1078	21/14529	0.00338705	0.0446851	0.0386778	MT3/MT1E/MT1F/MT1G/MT1X/KCNK3	6
BP	GO:0001894	tissue homeostasis	30/1078	240/14529	0.00339468	0.0446851	0.0386778	NPHP4/CROCC/SLC2A1/AKT3/VCL/CSK/CDH5/ACACA/MKS1/PECAM1/PRKCA/BCL2/COMP/BARD1/VHL/PTH1R/NFKBIZ/LDB2/ANKH/SLC22A5/VEGFA/NT5E/IL6/SNX10/HSPB1/EXT1/TNFRSF11B/SLC1A1/NFIB/TLR4	30
BP	GO:0060249	anatomical structure homeostasis	30/1078	240/14529	0.00339468	0.0446851	0.0386778	NPHP4/CROCC/SLC2A1/AKT3/VCL/CSK/CDH5/ACACA/MKS1/PECAM1/PRKCA/BCL2/COMP/BARD1/VHL/PTH1R/NFKBIZ/LDB2/ANKH/SLC22A5/VEGFA/NT5E/IL6/SNX10/HSPB1/EXT1/TNFRSF11B/SLC1A1/NFIB/TLR4	30
BP	GO:0032689	negative regulation of type II interferon production	8/1078	35/14529	0.00346443	0.0454872	0.0393721	GAS6/RARA/AXL/IL1RL1/INHBA/CD274/PDCD1LG2/TLR4	8
BP	GO:0001838	embryonic epithelial tube formation	18/1078	121/14529	0.00348486	0.0455457	0.0394228	TGFB2/KIF20B/ADM/TULP3/KDM2B/GREM1/RARA/FZD2/MKS1/VASP/OSR1/SEMA4C/CELSR1/PTK7/CITED2/RALA/FZD1/ABL1	18
BP	GO:0071479	cellular response to ionizing radiation	12/1078	67/14529	0.00348654	0.0455457	0.0394228	TNKS1BP1/RHNO1/RAD51AP1/BRCA2/RAD51/BLM/BRCA1/BARD1/EGR1/FIGNL1/WRN/TSPYL5	12
BP	GO:0048308	organelle inheritance	5/1078	15/14529	0.00356609	0.0458599	0.0396947	CDK1/GBF1/MAP2K1/PLK1/GOLGA2	5
BP	GO:0048313	Golgi inheritance	5/1078	15/14529	0.00356609	0.0458599	0.0396947	CDK1/GBF1/MAP2K1/PLK1/GOLGA2	5
BP	GO:0051782	negative regulation of cell division	5/1078	15/14529	0.00356609	0.0458599	0.0396947	TXNIP/ASPM/BLM/AURKB/MYC	5
BP	GO:0070885	negative regulation of calcineurin-NFAT signaling cascade	5/1078	15/14529	0.00356609	0.0458599	0.0396947	ATP2B4/MYOZ1/HOMER2/MAPK7/RCAN1	5
BP	GO:0071071	regulation of phospholipid biosynthetic process	5/1078	15/14529	0.00356609	0.0458599	0.0396947	FABP3/HTR2A/PDGFB/LPCAT1/ABCA2	5
BP	GO:0106057	negative regulation of calcineurin-mediated signaling	5/1078	15/14529	0.00356609	0.0458599	0.0396947	ATP2B4/MYOZ1/HOMER2/MAPK7/RCAN1	5
BP	GO:0043010	camera-type eye development	36/1078	304/14529	0.00357281	0.0458599	0.0396947	NPHP4/CLIC4/BCAR3/KDM5B/ATP2B4/TGFB2/VIM/ZEB1/NRP1/WNT5B/TULP3/ACVRL1/KDM2B/FLT1/COL4A1/FBN1/SCAPER/RPGRIP1L/RARA/SPRED3/PPP1R13L/SIX5/SLC4A5/ABI2/VHL/CRYBG3/ACTL6A/LPCAT1/PDGFRB/DTNBP1/VEGFA/CITED2/INHBA/SLC1A1/NFIB/TGFBR1	36
BP	GO:0002040	sprouting angiogenesis	19/1078	131/14529	0.00364647	0.0466418	0.0403715	AKT3/NRP1/CREB3L1/ACVRL1/ITGA5/STARD13/GREM1/THBS1/HDAC5/KLF2/ADAMTS9/VEGFC/ESM1/FGF1/FLT4/VEGFA/LOXL2/RECK/ABL1	19
BP	GO:0046777	protein autophosphorylation	25/1078	190/14529	0.0036518	0.0466418	0.0403715	ERRFI1/NEK2/GRK5/TNKS1BP1/MARK2/CAMKK2/FLT1/GREM1/AURKB/ULK2/TAOK1/AURKA/PDGFB/VEGFC/PDGFRB/STK10/FLT4/VEGFA/CAV1/FGFR1/NBN/PTK2/MELK/ABL1/CDKL5	25
BP	GO:0006809	nitric oxide biosynthetic process	11/1078	59/14529	0.00367525	0.0468255	0.0405305	DDAH1/ATP2B4/KLF2/ROCK2/PTGIS/PTX3/EDN1/DDAH2/ASL/CAV1/TLR4	11
BP	GO:0030857	negative regulation of epithelial cell differentiation	9/1078	43/14529	0.0037304	0.0471265	0.0407911	ZEB1/ACVRL1/SPRED3/OSR1/VHL/NOTCH4/VEGFA/CAV1/EZH2	9
BP	GO:0034446	substrate adhesion-dependent cell spreading	15/1078	94/14529	0.00374455	0.0471265	0.0407911	PDPN/KIF14/NRP1/ILK/PXN/FERMT2/AXL/MYADM/LIMS1/LIMS2/LAMA5/PTK2/KANK1/ABL1/FLNA	15
BP	GO:0072163	mesonephric epithelium development	15/1078	94/14529	0.00374455	0.0471265	0.0407911	PBX1/ILK/GREM1/PKD1/HS3ST3A1/RARA/BCL2/OSR1/LAMA5/RARB/NPNT/FOXD1/FGF1/VEGFA/MYC	15
BP	GO:0072164	mesonephric tubule development	15/1078	94/14529	0.00374455	0.0471265	0.0407911	PBX1/ILK/GREM1/PKD1/HS3ST3A1/RARA/BCL2/OSR1/LAMA5/RARB/NPNT/FOXD1/FGF1/VEGFA/MYC	15
BP	GO:0090100	positive regulation of transmembrane receptor protein serine/threonine kinase signaling pathway	15/1078	94/14529	0.00374455	0.0471265	0.0407911	ILK/ACVRL1/TGFB3/THBS1/TGFB1I1/CDH5/UBE2O/NPNT/FOXD1/BMP6/SCUBE3/CITED2/INHBA/GDF6/TGFBR1	15
BP	GO:0000302	response to reactive oxygen species	24/1078	181/14529	0.00393325	0.0493809	0.0427424	JUN/TXNIP/CDK1/BNIP3/PAWR/PXN/CAMKK2/FOS/TPM1/MT3/SMPD3/MAPK7/BCL2/KLF2/AXL/ANKZF1/PTPRN/FOXP1/DHFR/EDN1/IL6/EZH2/ABL1/SETX	24
BP	GO:2000243	positive regulation of reproductive process	12/1078	68/14529	0.0039546	0.0494532	0.042805	RAD51AP1/CACNA1H/SMURF2/AURKA/OXTR/P2RY1/UNC5C/CDC25C/VEGFA/CITED2/INHBA/ZFPM2	12
BP	GO:0046660	female sex differentiation	17/1078	113/14529	0.00395817	0.0494532	0.042805	ARID5B/SGPL1/A2M/BRCA2/SCAPER/FANCA/BCL2/AXL/PTPRN/TAF4/PTX3/SLIT3/VEGFA/INHBA/IMMP2L/ZFPM2/FANCG	17
CC	GO:0098687	chromosomal region	72/1120	344/15161	3.31073e-16	1.80766e-13	1.53339e-13	ZBTB48/CDCA8/CDC20/KIF2C/ORC1/DCLRE1B/NUF2/NEK2/CENPF/ZWINT/CDK1/KIF18A/NUP160/NCAPD3/RAD51AP1/ATF7/CBX5/CDK2/PPP1R12A/KNTC1/SKA3/BRCA2/BUB1B/RAD51/OIP5/ZWILCH/BLM/PLK1/KIF22/RPA1/AURKB/SPAG5/TOP2A/NDC80/SMCHD1/SKA1/SPC24/CENPA/MSH2/BUB1/MCM6/SPC25/HJURP/AURKA/MCM5/SMARCC1/MCM2/SMC4/ACTL6A/NCAPG/CENPE/MAD2L1/ZNF827/CENPK/CCNB1/CENPH/SLF1/SPDL1/CENPQ/MCM3/TTK/NUP43/MCM7/POT1/EZH2/ESCO2/WRN/NBN/REC…	72
CC	GO:0005819	spindle	73/1120	393/15161	1.37613e-13	3.75684e-11	3.18683e-11	CEP104/CEP85/CDCA8/CDC20/KIF2C/PSRC1/ARHGEF2/ASPM/KIF14/NEK2/CENPF/CCSAP/CEP170/CDK1/KIF20B/KIF11/KIF18A/RACGAP1/ESPL1/KNTC1/SKA3/FRY/NIN/DLGAP5/BUB1B/NUSAP1/ZWILCH/PRC1/PLK1/KIF22/SHCBP1/AURKB/UNC119/SPAG5/TADA2A/CDC6/KIF18B/MTCL1/SKA1/WDR62/FAM110C/CKAP2L/HECW2/TPX2/AURKA/MICAL3/CLTCL1/MYH9/KIF15/MAP4/POC1A/TOPBP1/TBL1XR1/TACC3/CRMP1/CENPE/MAD2L1/CCNB1/KIF3A/KIF20A/HMMR/SPDL1/KIFC1/TTK/FBXO5/HS…	73
CC	GO:0000793	condensed chromosome	54/1120	252/15161	6.76071e-13	1.23045e-10	1.04376e-10	CDC20/KIF2C/NUF2/NEK2/CENPF/ZWINT/MKI67/KIF18A/NUP160/NCAPD3/CBX5/CDK2/PPP1R12A/KNTC1/SKA3/BRCA2/BUB1B/RAD51/ZWILCH/BLM/PLK1/KIF22/AURKB/SPAG5/TOP2A/PSMC3IP/BRCA1/NDC80/SKA1/SPC24/CENPA/NCAPH/BUB1/SPC25/HJURP/AURKA/SMARCC1/TOPBP1/SMC4/ACTL6A/NCAPG/CENPE/MAD2L1/CENPK/CCNB1/CENPH/SLF1/SPDL1/CENPQ/TTK/NUP43/NCAPG2/SMC2/CENPI	54
CC	GO:0000779	condensed chromosome, centromeric region	40/1120	163/15161	7.95238e-12	1.0855e-09	9.20802e-10	CDC20/KIF2C/NUF2/NEK2/CENPF/ZWINT/KIF18A/NUP160/NCAPD3/CBX5/PPP1R12A/KNTC1/SKA3/BUB1B/ZWILCH/PLK1/KIF22/AURKB/SPAG5/NDC80/SKA1/SPC24/CENPA/BUB1/SPC25/HJURP/AURKA/SMARCC1/ACTL6A/NCAPG/CENPE/MAD2L1/CENPK/CCNB1/CENPH/SPDL1/CENPQ/TTK/NUP43/CENPI	40
CC	GO:0000775	chromosome, centromeric region	47/1120	219/15161	2.01929e-11	2.20506e-09	1.8705e-09	CDCA8/CDC20/KIF2C/NUF2/NEK2/CENPF/ZWINT/KIF18A/NUP160/NCAPD3/CBX5/PPP1R12A/KNTC1/SKA3/BUB1B/OIP5/ZWILCH/PLK1/KIF22/AURKB/SPAG5/TOP2A/NDC80/SKA1/SPC24/CENPA/BUB1/SPC25/HJURP/AURKA/SMARCC1/SMC4/ACTL6A/NCAPG/CENPE/MAD2L1/CENPK/CCNB1/CENPH/SPDL1/CENPQ/TTK/NUP43/EZH2/ESCO2/KDM4C/CENPI	47
CC	GO:0000940	outer kinetochore	13/1120	19/15161	3.25664e-11	2.96354e-09	2.5139e-09	NUF2/CENPF/ZWINT/SKA3/BUB1B/PLK1/NDC80/SKA1/SPC24/BUB1/SPC25/CCNB1/SPDL1	13
CC	GO:0000776	kinetochore	37/1120	154/15161	9.36336e-11	7.30342e-09	6.1953e-09	CDC20/KIF2C/NUF2/NEK2/CENPF/ZWINT/KIF18A/NUP160/CBX5/PPP1R12A/KNTC1/SKA3/BUB1B/ZWILCH/PLK1/KIF22/AURKB/SPAG5/NDC80/SKA1/SPC24/BUB1/SPC25/HJURP/AURKA/SMARCC1/ACTL6A/CENPE/MAD2L1/CENPK/CCNB1/CENPH/SPDL1/CENPQ/TTK/NUP43/CENPI	37
CC	GO:0072686	mitotic spindle	37/1120	169/15161	1.55411e-09	1.06068e-07	8.99745e-08	ASPM/CCSAP/CDK1/KIF20B/KIF11/KIF18A/RACGAP1/ESPL1/SKA3/NIN/DLGAP5/NUSAP1/PRC1/PLK1/KIF22/AURKB/SPAG5/TADA2A/CDC6/KIF18B/SKA1/WDR62/CKAP2L/HECW2/TPX2/AURKA/MAP4/TBL1XR1/TACC3/CENPE/MAD2L1/KIFC1/NEIL2/CNTRL/GOLGA2/WDR5/TBL1X	37
CC	GO:0071162	CMG complex	9/1120	11/15161	3.05164e-09	1.70212e-07	1.44386e-07	GINS2/MCM6/GINS1/CDC45/MCM5/MCM2/MCM3/MCM7/GINS4	9
CC	GO:0000228	nuclear chromosome	42/1120	212/15161	3.11743e-09	1.70212e-07	1.44386e-07	ORC1/JUN/NEK2/MCM10/TET1/POLA2/MUS81/POLD3/NCAPD3/HMGA2/POLE/BRCA2/RAD51/BLM/PLK1/GINS2/RPA1/TOP2A/PSMC3IP/BRCA1/SIRT7/SMCHD1/CARM1/NCAPH/MCM6/GINS1/CDC45/MCM5/MCM2/TOPBP1/SMC4/ACTL6A/NCAPG/SAP30/MCM3/FIGNL1/MCM7/NCAPG2/GINS4/SMC2/SETX/POLA1	42
CC	GO:0000922	spindle pole	34/1120	164/15161	3.03649e-08	1.50721e-06	1.27852e-06	CEP104/CEP85/CDC20/PSRC1/ASPM/NEK2/CENPF/KIF20B/KIF11/KNTC1/FRY/NIN/DLGAP5/PRC1/PLK1/AURKB/UNC119/SPAG5/CDC6/MTCL1/WDR62/FAM110C/CKAP2L/TPX2/AURKA/POC1A/TOPBP1/TACC3/MAD2L1/CCNB1/SPDL1/CNTRL/GOLGA2/ODF2	34
CC	GO:0031261	DNA replication preinitiation complex	9/1120	13/15161	3.46162e-08	1.57504e-06	1.33606e-06	GINS2/MCM6/GINS1/CDC45/MCM5/MCM2/MCM3/MCM7/GINS4	9
CC	GO:0032432	actin filament bundle	20/1120	67/15161	4.02792e-08	1.60783e-06	1.36388e-06	LDB3/SORBS1/ILK/PXN/FERMT2/TPM1/MYH10/MYH9/FLNB/LIMCH1/PDLIM5/SYNPO2/PALLD/ABLIM3/SYNPO/PDLIM7/PTK2/PGM5/SHROOM4/FLNA	20
CC	GO:0015629	actin cytoskeleton	67/1120	456/15161	4.12265e-08	1.60783e-06	1.36388e-06	HSPB7/CROCC/CLIC4/SLC2A1/CTTNBP2NL/RCSD1/MYOZ1/SYNPO2L/VCL/LDB3/SORBS1/SH3PXD2A/ILK/MICAL2/MARK2/ARHGAP32/STK38L/PAWR/PPP1R12A/PXN/KNTC1/FLT1/DIAPH3/FERMT2/SPTB/TPM1/MYO1C/MYH10/MYH3/MPRIP/ACACA/RARA/BAIAP2/CDH2/CNN1/MYO9B/AXL/VASP/MYADM/SMTN/MYH9/FLNB/KALRN/TOPBP1/AFAP1/LIMCH1/SHROOM3/PDLIM5/SYNPO2/PALLD/MYO10/SHROOM1/ABLIM3/SYNPO/PDLIM7/CENPQ/EPB41L2/ANLN/MYL7/MTSS1/PTK2/CD274/PGM5/ABL1/AIF1L/S…	67
CC	GO:0001725	stress fiber	19/1120	62/15161	5.47815e-08	1.82753e-06	1.55025e-06	LDB3/SORBS1/ILK/PXN/FERMT2/TPM1/MYH10/MYH9/FLNB/LIMCH1/PDLIM5/SYNPO2/PALLD/ABLIM3/SYNPO/PDLIM7/PTK2/PGM5/SHROOM4	19
CC	GO:0097517	contractile actin filament bundle	19/1120	62/15161	5.47815e-08	1.82753e-06	1.55025e-06	LDB3/SORBS1/ILK/PXN/FERMT2/TPM1/MYH10/MYH9/FLNB/LIMCH1/PDLIM5/SYNPO2/PALLD/ABLIM3/SYNPO/PDLIM7/PTK2/PGM5/SHROOM4	19
CC	GO:0030055	cell-substrate junction	63/1120	422/15161	5.80563e-08	1.82753e-06	1.55025e-06	HSPG2/BCAR3/ARHGEF2/CSRP1/NFASC/VIM/NRP1/VCL/SORBS1/ILK/RRAS2/DIXDC1/MCAM/TSPAN9/CD9/ITGA5/CSRP2/PPP1R12A/PXN/FLT1/FERMT2/EVL/MAP2K1/TGFB1I1/MPRIP/FZD2/MRC2/CDH2/CNN1/VASP/RRAS/IL1RL1/LIMS1/LIMS2/TNS1/TGM2/MYH9/LIMD1/FLNB/ARHGAP31/AFAP1/SYNPO2/PALLD/PDGFRB/PDLIM7/HSPA1A/PTK7/EPB41L2/RALA/HSPB1/FZD1/TES/CAV1/FLNC/SNTB1/PTK2/EPPK1/PLEC/PGM5/AIF1L/SHROOM4/FHL1/FLNA	63
CC	GO:0005925	focal adhesion	62/1120	413/15161	6.02484e-08	1.82753e-06	1.55025e-06	HSPG2/BCAR3/ARHGEF2/CSRP1/NFASC/VIM/NRP1/VCL/SORBS1/ILK/RRAS2/DIXDC1/MCAM/TSPAN9/CD9/ITGA5/CSRP2/PPP1R12A/PXN/FLT1/FERMT2/EVL/MAP2K1/TGFB1I1/MPRIP/FZD2/MRC2/CDH2/CNN1/VASP/RRAS/IL1RL1/LIMS1/LIMS2/TNS1/TGM2/MYH9/LIMD1/FLNB/ARHGAP31/AFAP1/SYNPO2/PALLD/PDGFRB/PDLIM7/HSPA1A/PTK7/EPB41L2/RALA/HSPB1/FZD1/TES/CAV1/FLNC/SNTB1/PTK2/PLEC/PGM5/AIF1L/SHROOM4/FHL1/FLNA	62
CC	GO:0042641	actomyosin	19/1120	68/15161	2.79953e-07	8.04498e-06	6.82435e-06	LDB3/SORBS1/ILK/PXN/FERMT2/TPM1/MYH10/MYH9/FLNB/LIMCH1/PDLIM5/SYNPO2/PALLD/ABLIM3/SYNPO/PDLIM7/PTK2/PGM5/SHROOM4	19
CC	GO:0031674	I band	28/1120	135/15161	4.8977e-07	1.33707e-05	1.1342e-05	SLC2A1/PDE4B/CSRP1/ATP2B4/MYOZ1/SYNPO2L/LDB3/ANKRD1/CSRP2/PPP1R12A/FERMT2/FHOD3/SLC8A1/DES/JPH2/FLNB/PDLIM5/SYNPO2/PALLD/HOMER1/SYNPO/PDLIM7/HSPB1/FLNC/FBXO32/PLEC/PGM5/FLNA	28
CC	GO:0051233	spindle midzone	13/1120	35/15161	5.78728e-07	1.50469e-05	1.27639e-05	CDCA8/KIF14/KIF20B/KIF18A/RACGAP1/PRC1/PLK1/AURKB/UNC119/CDC6/KIF18B/AURKA/CENPE	13
CC	GO:0030018	Z disc	26/1120	122/15161	7.18571e-07	1.78336e-05	1.51278e-05	SLC2A1/PDE4B/CSRP1/ATP2B4/MYOZ1/SYNPO2L/LDB3/CSRP2/PPP1R12A/FHOD3/SLC8A1/DES/JPH2/FLNB/PDLIM5/SYNPO2/PALLD/HOMER1/SYNPO/PDLIM7/HSPB1/FLNC/FBXO32/PLEC/PGM5/FLNA	26
CC	GO:0000781	chromosome, telomeric region	27/1120	138/15161	2.56839e-06	6.09715e-05	5.17205e-05	ZBTB48/ORC1/DCLRE1B/CDK1/RAD51AP1/ATF7/CBX5/CDK2/BRCA2/RAD51/BLM/RPA1/SMCHD1/MSH2/MCM6/MCM5/MCM2/ZNF827/SLF1/MCM3/MCM7/POT1/EZH2/WRN/NBN/RECQL4/SETX	27
CC	GO:0005911	cell-cell junction	62/1120	467/15161	4.42691e-06	0.000100712	8.54315e-05	NPHP4/CLIC4/SLC2A1/GJA5/ARHGEF2/IQGAP3/NFASC/FRMD4A/COL13A1/VCL/LDB3/SORBS1/PTPRJ/TNKS1BP1/TRPC6/CDCA3/KRT18/ITGA5/PXN/FERMT2/CCDC85C/CSK/TMEM204/RPGRIP1L/CDH5/PMP22/WNK4/MPP2/GJC1/PECAM1/BAIAP2/CDH2/WTIP/VASP/MYADM/SLC8A1/LIMS1/LIMS2/ABI2/DES/YWHAH/MYH9/OXTR/LIMD1/MAGI1/AMOTL2/TNK2/SHROOM3/PDLIM5/SHROOM1/SYNPO/PDLIM7/PTK7/VEGFA/PODXL/NDRG1/EPPK1/PGM5/TGFBR1/SAPCD2/SHROOM4/FLNA	62
CC	GO:0030017	sarcomere	33/1120	193/15161	4.75535e-06	0.000103857	8.80991e-05	ENO1/SLC2A1/PDE4B/CSRP1/ATP2B4/MYOZ1/SYNPO2L/LDB3/ANKRD1/ILK/CSRP2/PPP1R12A/FERMT2/TPM1/MYH3/FHOD3/SLC8A1/DES/JPH2/FLNB/PDLIM5/SYNPO2/PALLD/HOMER1/SYNPO/PDLIM7/MYL7/HSPB1/FLNC/FBXO32/PLEC/PGM5/FLNA	33
CC	GO:0043292	contractile fiber	35/1120	220/15161	1.28713e-05	0.000262133	0.00022236	ENO1/SLC2A1/PDE4B/CSRP1/ATP2B4/MYOZ1/SYNPO2L/VCL/LDB3/ANKRD1/ILK/CSRP2/PPP1R12A/FERMT2/TPM1/MYH3/FHOD3/SLC8A1/DES/JPH2/FLNB/PDLIM5/NPNT/SYNPO2/PALLD/HOMER1/SYNPO/PDLIM7/MYL7/HSPB1/FLNC/FBXO32/PLEC/PGM5/FLNA	35
CC	GO:0005874	microtubule	56/1120	422/15161	1.29626e-05	0.000262133	0.00022236	KIF2C/PSRC1/ARHGEF2/ASPM/KIF14/KIF21B/NAV1/NEK2/CCSAP/CEP170/CDK1/KIF20B/KIF11/KIF18A/MAP6/FKBP4/BICD1/RACGAP1/NAV3/KNTC1/SKA3/NIN/NUSAP1/MNS1/ZWILCH/PRC1/PLK1/KIF22/RPGRIP1L/MT3/AURKB/SPAG5/KIF18B/BAIAP2/SKA1/FAM110C/TMEM214/TTLL4/TPX2/AURKA/GTSE1/KIF15/MAP4/SHROOM3/CENPE/KIF3A/SHROOM1/KIF20A/KIFC1/CLIP2/DPYSL2/SYBU/NDRG1/GOLGA2/ODF2/KIF4A	56
CC	GO:0030016	myofibril	34/1120	212/15161	1.43082e-05	0.00027901	0.000236677	ENO1/SLC2A1/PDE4B/CSRP1/ATP2B4/MYOZ1/SYNPO2L/VCL/LDB3/ANKRD1/ILK/CSRP2/PPP1R12A/FERMT2/TPM1/MYH3/FHOD3/SLC8A1/DES/JPH2/FLNB/PDLIM5/SYNPO2/PALLD/HOMER1/SYNPO/PDLIM7/MYL7/HSPB1/FLNC/FBXO32/PLEC/PGM5/FLNA	34
CC	GO:0030496	midbody	31/1120	188/15161	1.92974e-05	0.000363323	0.000308197	CLIC4/CDCA8/SLC2A1/PSRC1/ASPM/KIF14/NEK2/CENPF/CDK1/KIF20B/CEP55/RACGAP1/PRC1/PLK1/SHCBP1/AURKB/MYH10/SPAG5/MTCL1/AURKA/MICAL3/CRMP1/CENPE/KIF20A/FAM50B/DTNBP1/ANLN/RALA/KLHL9/CNTRL/KIF4A	31
CC	GO:0062023	collagen-containing extracellular matrix	50/1120	379/15161	4.35017e-05	0.000791731	0.000671606	VWA1/HSPG2/SDC3/TINAGL1/F3/COL11A1/THBS3/TGFB2/NID1/COL13A1/NAV2/SERPINH1/WNT5B/VWF/A2M/INHBE/GPC6/COL4A1/COL4A2/TGFB3/GREM1/THBS1/FBN1/SEMA7A/TGFB1I1/MFAP4/CDH2/ANGPTL4/COMP/BCAM/SSC5D/PXDN/LTBP1/LOXL3/COL5A2/TGM2/LAMA5/PDGFB/CLEC3B/ADAMTS9/CCDC80/MMRN1/NPNT/TGFBI/ADAM19/SERPINE1/ANGPT2/LOXL2/IGFBPL1/COL27A1	50
CC	GO:0005876	spindle microtubule	17/1120	79/15161	5.14453e-05	0.000906102	0.000768623	PSRC1/CCSAP/CDK1/KIF11/KIF18A/KNTC1/SKA3/ZWILCH/PRC1/PLK1/AURKB/KIF18B/SKA1/AURKA/CENPE/KIF3A/KIF4A	17
CC	GO:0005871	kinesin complex	12/1120	45/15161	7.27705e-05	0.00123705	0.00104935	KIF2C/KIF14/KIF21B/KIF20B/KIF11/KIF18A/KIF22/KIF18B/KIF15/KIF3A/KIF20A/KIFC1	12
CC	GO:0005912	adherens junction	28/1120	174/15161	7.47665e-05	0.00123705	0.00104935	FRMD4A/VCL/LDB3/SORBS1/TNKS1BP1/CDCA3/KRT18/FERMT2/CCDC85C/TMEM204/CDH5/BAIAP2/CDH2/WTIP/ABI2/MYH9/OXTR/LIMD1/MAGI1/TNK2/SHROOM3/PDLIM5/SHROOM1/PDLIM7/VEGFA/NDRG1/PGM5/SHROOM4	28
CC	GO:0031012	extracellular matrix	59/1120	484/15161	9.32176e-05	0.00149696	0.00126984	VWA1/HSPG2/SDC3/TINAGL1/F3/COL11A1/THBS3/TGFB2/NID1/COL13A1/ADAMTS14/NAV2/CD248/SERPINH1/WNT5B/VWF/A2M/INHBE/GPC6/COL4A1/COL4A2/TGFB3/GREM1/THBS1/FBN1/SEMA7A/TGFB1I1/MFAP4/CDH2/ANGPTL4/COMP/BCAM/SSC5D/PXDN/LTBP1/LOXL3/COL5A2/TGM2/LAMA5/PDGFB/CLEC3B/ADAMTS9/LRIG1/CCDC80/PTX3/MMRN1/NPNT/ADAMTS12/TGFBI/FGF1/ADAM19/VEGFA/SERPINE1/LRRC17/ANGPT2/LOXL2/TNFRSF11B/IGFBPL1/COL27A1	59
CC	GO:0030312	external encapsulating structure	59/1120	485/15161	9.87262e-05	0.00154013	0.00130645	VWA1/HSPG2/SDC3/TINAGL1/F3/COL11A1/THBS3/TGFB2/NID1/COL13A1/ADAMTS14/NAV2/CD248/SERPINH1/WNT5B/VWF/A2M/INHBE/GPC6/COL4A1/COL4A2/TGFB3/GREM1/THBS1/FBN1/SEMA7A/TGFB1I1/MFAP4/CDH2/ANGPTL4/COMP/BCAM/SSC5D/PXDN/LTBP1/LOXL3/COL5A2/TGM2/LAMA5/PDGFB/CLEC3B/ADAMTS9/LRIG1/CCDC80/PTX3/MMRN1/NPNT/ADAMTS12/TGFBI/FGF1/ADAM19/VEGFA/SERPINE1/LRRC17/ANGPT2/LOXL2/TNFRSF11B/IGFBPL1/COL27A1	59
CC	GO:1990023	mitotic spindle midzone	6/1120	13/15161	0.00017501	0.00265431	0.00225158	KIF20B/KIF18A/PRC1/AURKB/KIF18B/CENPE	6
CC	GO:0031093	platelet alpha granule lumen	13/1120	57/15161	0.000208523	0.00307713	0.00261025	TGFB2/IGF2/VWF/A2M/GAS6/TGFB3/THBS1/PDGFB/MMRN1/VEGFC/GTPBP2/VEGFA/SERPINE1	13
CC	GO:0005938	cell cortex	37/1120	275/15161	0.000279776	0.00396806	0.003366	ENO1/SLC2A1/IQGAP3/CTBP2/PHLDB1/ARHGAP32/PXN/CABP1/FRY/FERMT2/SPTB/CRIP2/MYO1C/MYH10/CDH2/MYO9B/PPFIA3/KCNC3/MYADM/FAM110C/OSR1/MICAL3/MYH9/FLNB/SHROOM3/MYO10/SHROOM1/FGF1/EPB41L2/ANLN/CLIP2/CAV1/PTK2/MELK/SAPCD2/SHROOM4/FLNA	37
CC	GO:0045171	intercellular bridge	16/1120	82/15161	0.000283433	0.00396806	0.003366	CDCA8/KIF20B/CEP55/PHLDB1/PRC1/UNC119/CDC6/SKA1/PPP1R13L/TPX2/MICAL3/CENPE/KIF20A/FAM50B/FLNC/SETX	16
CC	GO:0043073	germ cell nucleus	12/1120	53/15161	0.000389577	0.00531773	0.0045109	SLC2A1/CDK2/RAD51/TOP2A/BRCA1/AURKA/TAF4/SMARCC1/TOPBP1/ANKRD37/TRIP13/ZFPM2	12
CC	GO:0030894	replisome	6/1120	15/15161	0.000448783	0.00597647	0.00506969	POLA2/POLD3/RPA1/DONSON/MCM3/POLA1	6
CC	GO:0031091	platelet alpha granule	15/1120	79/15161	0.000588922	0.00748698	0.00635102	TGFB2/IGF2/VWF/CD9/A2M/GAS6/TGFB3/THBS1/PECAM1/PDGFB/MMRN1/VEGFC/GTPBP2/VEGFA/SERPINE1	15
CC	GO:0005657	replication fork	13/1120	63/15161	0.000589634	0.00748698	0.00635102	MCM10/POLA2/MUS81/POLD3/BLM/RPA1/CARM1/DONSON/MCM3/XRCC2/WRN/NBN/POLA1	13
CC	GO:0001673	male germ cell nucleus	10/1120	41/15161	0.000629532	0.00781191	0.00662665	CDK2/RAD51/TOP2A/BRCA1/TAF4/SMARCC1/TOPBP1/ANKRD37/TRIP13/ZFPM2	10
CC	GO:0045120	pronucleus	5/1120	11/15161	0.000690911	0.00838306	0.00711114	SLC2A1/CENPF/AURKA/CCNA2/EZH2	5
CC	GO:0005814	centriole	22/1120	143/15161	0.000795507	0.00929144	0.00788169	CEP104/NPHP4/CROCC/SASS6/CCSAP/CEP170/CEP55/NIN/CCNF/PLK1/TOP2A/MKS1/WDR62/AURKA/SFI1/POC1A/PLK4/POC5/KIF3A/HSPA1A/LRRCC1/ODF2	22
CC	GO:0000794	condensed nuclear chromosome	14/1120	73/15161	0.000799813	0.00929144	0.00788169	NEK2/NCAPD3/BRCA2/RAD51/BLM/PLK1/PSMC3IP/BRCA1/NCAPH/TOPBP1/SMC4/NCAPG/NCAPG2/SMC2	14
CC	GO:0001726	ruffle	25/1120	173/15161	0.000931557	0.0105965	0.00898871	PDPN/ARHGEF2/KIF18A/PTPRJ/ITGA5/TPM1/MYO1C/KSR1/BAIAP2/MYO9B/MYADM/ARHGEF4/MYH9/PALLD/MYO10/PDLIM7/PODXL/MTMR9/MTSS1/KANK1/TLR4/SH2D3C/ABL1/AIF1L/CDKL5	25
CC	GO:0031252	cell leading edge	47/1120	401/15161	0.00109345	0.0121841	0.0103355	PDPN/CTTNBP2NL/ARHGEF2/VIM/GBF1/ILK/KIF18A/PTPRJ/PTPRO/ITGA5/PXN/STX2/FERMT2/EVL/TPM1/ARPIN/PIEZO1/MYO1C/MYH10/KSR1/MPP2/BAIAP2/CDH2/MYO9B/VASP/KCNC3/MYADM/ARHGEF4/ABI2/MYH9/ARHGAP31/PLXND1/LDB2/UNC5C/PALLD/MYO10/ABLIM3/PDLIM7/PODXL/MTMR9/MTSS1/KANK1/TLR4/SH2D3C/ABL1/AIF1L/CDKL5	47
CC	GO:0034451	centriolar satellite	18/1120	110/15161	0.0011212	0.0122435	0.0103859	RASSF7/KRT18/PIBF1/PLK1/IL4R/CCDC113/SPAG5/SKA1/WDR62/CEP68/DYSF/BBS5/PXK/TACC3/FNIP2/PODXL/TBC1D31/CNTRL	18
CC	GO:0043601	nuclear replisome	5/1120	13/15161	0.00169863	0.0181853	0.0154262	POLA2/POLD3/RPA1/MCM3/POLA1	5
CC	GO:0010369	chromocenter	5/1120	14/15161	0.00248278	0.0260692	0.0221138	CDCA8/CBX5/OIP5/AURKB/ESCO2	5
CC	GO:0043596	nuclear replication fork	8/1120	34/15161	0.00277985	0.0286377	0.0242926	MCM10/POLA2/MUS81/POLD3/RPA1/CARM1/MCM3/POLA1	8
CC	GO:0043296	apical junction complex	19/1120	132/15161	0.00379456	0.0383673	0.032546	NPHP4/ARHGEF2/FRMD4A/SORBS1/CCDC85C/RPGRIP1L/CDH5/PMP22/WNK4/VASP/MAGI1/AMOTL2/SHROOM3/SHROOM1/SYNPO/EPPK1/TGFBR1/SAPCD2/SHROOM4	19
CC	GO:0070938	contractile ring	4/1120	10/15161	0.00433399	0.0422564	0.035845	KIF20B/PRC1/MYH9/ANLN	4
CC	GO:0120103	centriolar subdistal appendage	4/1120	10/15161	0.00433399	0.0422564	0.035845	CEP170/NIN/CNTRL/ODF2	4
CC	GO:0097431	mitotic spindle pole	8/1120	37/15161	0.00485434	0.0464995	0.0394443	ASPM/KIF20B/NIN/PLK1/AURKB/SPAG5/AURKA/CNTRL	8
MF	GO:0003779	actin binding	65/1111	402/14658	3.91744e-09	3.56487e-06	3.26179e-06	CROCC/IQGAP3/RCSD1/MYOZ1/SYNPO2L/VCL/LDB3/SORBS1/MICAL2/KIF18A/DIXDC1/TAGLN/STK38L/FMNL3/PAWR/DIAPH3/FERMT2/SPTB/VASH1/EVL/TPM1/HOMER2/MYO1C/MYH10/MYH3/MPRIP/WIPF2/FHOD3/CNN1/MYO9B/VASP/TNS1/ESPNL/SNTA1/MICAL3/SMTN/YWHAH/MYH9/SHANK3/FLNB/PXK/HCLS1/AFAP1/LIMCH1/SHROOM3/PDLIM5/SYNPO2/PALLD/MYO10/SHROOM1/ABLIM3/SYNPO/PDLIM7/PPP1R18/EPB41L2/ANLN/FLNC/SNTB1/MTSS1/PTK2/PLEC/ABL1/AIF1L/SHROOM4/FLNA	65
MF	GO:0003678	DNA helicase activity	15/1111	54/14658	7.37692e-06	0.0033565	0.00307113	NAV2/DDX12P/RAD51/BLM/CHTF18/BRIP1/MCM6/MCM8/MCM5/MCM2/MCM3/MCM7/WRN/RECQL4/SETX	15
MF	GO:0003697	single-stranded DNA binding	22/1111	110/14658	2.19968e-05	0.00667236	0.00610507	RAD54L/FUBP1/MCM10/RAD51AP1/BRCA2/RAD51/BLM/RPA1/MSH2/MCM6/MCM8/CDC45/MCM5/MCM2/SMC4/NEIL3/MCM3/MCM7/POT1/RECQL4/SMC2/POLA1	22
MF	GO:0015631	tubulin binding	47/1111	346/14658	6.55293e-05	0.011243	0.0102871	KIF2C/PDE4B/PSRC1/ARHGEF2/KIF14/KIF21B/CENPF/CCSAP/KIF20B/KIF11/KIF18A/MAP6/DIXDC1/RACGAP1/NAV3/BRCA2/NIN/DLGAP5/NUSAP1/PRC1/PLK1/KIF22/SPAG5/TAOK1/BRCA1/KIF18B/MTCL1/SKA1/SPC24/BRSK1/FAM110C/TTLL4/VAPB/GTSE1/KIF15/MAP4/UNC5C/CENPE/KIF3A/KIF20A/KIFC1/CLIP2/LRRC61/NEIL2/NDRG1/GOLGA2/KIF4A	47
MF	GO:0003774	cytoskeletal motor activity	20/1111	103/14658	7.93811e-05	0.011243	0.0102871	KIF2C/KIF14/KIF21B/KIF20B/KIF11/KIF18A/KIF22/MYO1C/MYH10/MYH3/KIF18B/MYO9B/MYH9/KIF15/CENPE/MYO10/KIF3A/KIF20A/KIFC1/KIF4A	20
MF	GO:0000217	DNA secondary structure binding	11/1111	38/14658	8.04895e-05	0.011243	0.0102871	CLSPN/RAD51AP1/HMGA2/BLM/MSH2/NEIL3/POT1/XRCC2/WRN/RECQL4/ABL1	11
MF	GO:0003688	DNA replication origin binding	7/1111	16/14658	8.76804e-05	0.011243	0.0102871	ORC1/MCM10/CDC6/CDC45/MCM5/MCM2/POLA1	7
MF	GO:0008017	microtubule binding	37/1111	255/14658	9.88395e-05	0.011243	0.0102871	KIF2C/PSRC1/ARHGEF2/KIF14/KIF21B/CENPF/CCSAP/KIF20B/KIF11/KIF18A/MAP6/RACGAP1/NAV3/NIN/DLGAP5/NUSAP1/PRC1/PLK1/KIF22/SPAG5/KIF18B/MTCL1/SKA1/SPC24/VAPB/GTSE1/KIF15/MAP4/CENPE/KIF3A/KIF20A/KIFC1/CLIP2/NEIL2/NDRG1/GOLGA2/KIF4A	37
MF	GO:0016887	ATP hydrolysis activity	49/1111	376/14658	0.000131303	0.0132762	0.0121474	KIF2C/RAD54L/ORC1/ATP8B2/KIF14/KIF21B/NAV1/ATP2B4/KIF20B/NAV2/KIF18A/DDX12P/NAV3/ATP7B/ATP10A/RAD51/BLM/HSP90B2P/CHTF18/KIF22/MYH3/ATAD5/CDC6/KIF18B/BRIP1/SMCHD1/ATP8B1/MYO9B/MSH2/MCM6/MCM8/ATP9A/MCM5/KIF15/MCM2/SMC4/TRIP13/KIF3A/KIF20A/DDX41/HSPA1A/KIFC1/MCM3/FIGNL1/MCM7/WRN/RECQL4/SMC2/ABCA2	49
MF	GO:0003714	transcription corepressor activity	28/1111	178/14658	0.000172259	0.0149189	0.0136505	ENO1/KDM5B/ANKRD1/CTBP2/NPAT/HMGA2/PAWR/NCOR2/RCOR1/ZNF653/WTIP/PPP1R13L/TRIB3/ZMYND8/RBFOX2/LMCD1/LIMD1/SFMBT1/SIAH2/TBL1XR1/SAP30/HSPA1A/CASP8AP2/CITED2/JAZF1/EZH2/ZFPM2/TBL1X	28
MF	GO:0017116	single-stranded DNA helicase activity	8/1111	23/14658	0.000185817	0.0149189	0.0136505	RAD51/CHTF18/MCM6/MCM8/MCM5/MCM2/MCM3/MCM7	8
MF	GO:0043138	3'-5' DNA helicase activity	6/1111	13/14658	0.000201678	0.0149189	0.0136505	NAV2/BLM/MCM6/MCM5/MCM2/WRN	6
MF	GO:0035173	histone kinase activity	7/1111	18/14658	0.000213127	0.0149189	0.0136505	PRKAA2/CDK1/RPS6KA4/CDK2/PRKCA/BUB1/AURKA	7
MF	GO:0003777	microtubule motor activity	14/1111	65/14658	0.000298776	0.0181258	0.0165847	KIF2C/KIF14/KIF21B/KIF20B/KIF11/KIF18A/KIF22/KIF18B/KIF15/CENPE/KIF3A/KIF20A/KIFC1/KIF4A	14
MF	GO:0048029	monosaccharide binding	14/1111	65/14658	0.000298776	0.0181258	0.0165847	EGLN1/PFKP/MRC1/HK1/P4HA1/SLC2A3/EGLN3/GPI/GYS1/UGP2/RPIA/PFKL/PLOD2/P4HA2	14
MF	GO:0030246	carbohydrate binding	30/1111	205/14658	0.000374749	0.0200979	0.0183892	H6PD/EGLN1/PFKP/MRC1/HK1/P4HA1/PPP1R3C/GALNT18/CD248/SLC2A3/EGLN3/GALNT16/PKD1/MRC2/GPI/GYS1/UGP2/RPIA/CD93/PPP1R3D/PFKL/CLEC3B/GBE1/CRYBG3/PLOD2/PTX3/P4HA2/GALNT10/LOXL2/GALNT12	30
MF	GO:0008094	ATP-dependent activity, acting on DNA	20/1111	115/14658	0.000375456	0.0200979	0.0183892	RAD54L/NAV2/DDX12P/RAD51/BLM/CHTF18/ATAD5/TOP2A/BRIP1/MSH2/MCM6/MCM8/MCM5/MCM2/MCM3/MCM7/XRCC2/WRN/RECQL4/SETX	20
MF	GO:0032356	oxidized DNA binding	5/1111	10/14658	0.000452335	0.022868	0.0209238	BLM/MSH2/POT1/WRN/RECQL4	5
MF	GO:0046332	SMAD binding	15/1111	77/14658	0.000579285	0.0265232	0.0242682	JUN/ANKRD1/CREB3L1/ACVRL1/HMGA2/FERMT2/FOS/TGFB1I1/SMURF2/LDLRAD4/COL5A2/PMEPA1/CITED2/TGFBR1/FLNA	15
MF	GO:0042805	actinin binding	9/1111	33/14658	0.000582928	0.0265232	0.0242682	CSRP1/LDB3/CSRP2/RARA/MAGI1/PDLIM5/SYNPO2/PALLD/PDLIM7	9
MF	GO:0008574	plus-end-directed microtubule motor activity	6/1111	16/14658	0.000772041	0.0334551	0.0306107	KIF14/KIF20B/KIF11/KIF18A/KIF18B/KIF3A	6
MF	GO:0008194	UDP-glycosyltransferase activity	19/1111	116/14658	0.00110807	0.0458337	0.0419369	EXTL1/COLGALT2/B4GALNT4/GALNT18/GALNT16/CHSY1/XYLT1/XYLT2/COLGALT1/GYS1/MGAT5/MGAT3/B4GALT4/B3GALNT1/XXYLT1/CHSY3/GALNT10/EXT1/GALNT12	19
MF	GO:0005172	vascular endothelial growth factor receptor binding	5/1111	12/14658	0.00125018	0.0486278	0.0444935	ITGA5/GREM1/CDH5/VEGFC/VEGFA	5
MF	GO:0050840	extracellular matrix binding	11/1111	51/14658	0.00128249	0.0486278	0.0444935	TINAGL1/COL11A1/NID1/CD248/THBS1/BCAM/SSC5D/PXDN/TGFBI/VEGFA/PLEKHA2	11

## Sheet: mPOCs_Cluster_5
Supplementary Table S3 (Sheet 5): Information on the gene pattern enriched GO against all annotated genes for cluster 5 in mPOCs
ONTOLOGY	ID	Description	GeneRatio	BgRatio	pvalue	p.adjust	qvalue	geneID	Count
BP	GO:0022613	ribonucleoprotein complex biogenesis	62/717	451/14529	1.6944e-13	8.09413e-10	7.45891e-10	MRTO4/RPL5/DNTTIP2/WDR3/SDE2/GTPBP4/DDX21/EIF3M/SF1/SF3B2/WBP11/STRAP/PA2G4/PTGES3/SNRPF/DHX37/RAN/SFSWAP/EXOSC8/DIS3/SRSF5/EIF5/EIF3J/SNRPA1/NUDT21/NIP7/GEMIN4/TSR1/AATF/SRSF1/USP36/SNRPD1/RIOK3/MPV17L2/FBL/RUVBL2/NOL10/DDX1/WDR43/NOP58/NOP56/SNRPB2/SRSF6/USP16/RRP1B/PES1/EIF3D/UTP3/FRG1/ZNF622/NPM1/HSP90AB1/LTV1/NSUN5/CHD7/RPL7/DCAF13/AGO2/BOP1/RCL1/EIF1AX/DKC1	62
BP	GO:0000377	RNA splicing, via transesterification reactions with bulged adenosine as nucleophile	42/717	290/14529	3.088e-10	4.91713e-07	4.53124e-07	HNRNPR/SFPQ/SDE2/SF1/SF3B2/RBM14/CWC15/SRSF8/HSPA8/STRAP/SNRPF/SFSWAP/SRSF5/SNRPA1/GEMIN4/SRSF1/DDX5/JMJD6/SRSF2/SNRPD1/PTBP1/DDX1/PRPF40A/HNRNPA3/NCL/SNRPB2/RALY/RBM39/CTNNBL1/SRSF6/SON/DYRK1A/TRA2B/DHX15/FRG1/NPM1/RBM24/SRSF3/SYNCRIP/TRA2A/HNRNPK/RBM3	42
BP	GO:0000398	mRNA splicing, via spliceosome	42/717	290/14529	3.088e-10	4.91713e-07	4.53124e-07	HNRNPR/SFPQ/SDE2/SF1/SF3B2/RBM14/CWC15/SRSF8/HSPA8/STRAP/SNRPF/SFSWAP/SRSF5/SNRPA1/GEMIN4/SRSF1/DDX5/JMJD6/SRSF2/SNRPD1/PTBP1/DDX1/PRPF40A/HNRNPA3/NCL/SNRPB2/RALY/RBM39/CTNNBL1/SRSF6/SON/DYRK1A/TRA2B/DHX15/FRG1/NPM1/RBM24/SRSF3/SYNCRIP/TRA2A/HNRNPK/RBM3	42
BP	GO:0000375	RNA splicing, via transesterification reactions	42/717	294/14529	4.7575e-10	5.68164e-07	5.23575e-07	HNRNPR/SFPQ/SDE2/SF1/SF3B2/RBM14/CWC15/SRSF8/HSPA8/STRAP/SNRPF/SFSWAP/SRSF5/SNRPA1/GEMIN4/SRSF1/DDX5/JMJD6/SRSF2/SNRPD1/PTBP1/DDX1/PRPF40A/HNRNPA3/NCL/SNRPB2/RALY/RBM39/CTNNBL1/SRSF6/SON/DYRK1A/TRA2B/DHX15/FRG1/NPM1/RBM24/SRSF3/SYNCRIP/TRA2A/HNRNPK/RBM3	42
BP	GO:0042254	ribosome biogenesis	42/717	300/14529	8.94528e-10	8.54632e-07	7.87562e-07	MRTO4/RPL5/DNTTIP2/WDR3/SDE2/GTPBP4/DDX21/WBP11/PA2G4/DHX37/RAN/EXOSC8/DIS3/EIF5/NIP7/GEMIN4/TSR1/AATF/USP36/RIOK3/MPV17L2/FBL/NOL10/WDR43/NOP58/NOP56/USP16/RRP1B/PES1/UTP3/FRG1/ZNF622/NPM1/LTV1/NSUN5/CHD7/RPL7/DCAF13/BOP1/RCL1/EIF1AX/DKC1	42
BP	GO:0008380	RNA splicing	52/717	427/14529	1.44416e-09	1.14979e-06	1.05956e-06	HNRNPR/SFPQ/SDE2/TAF5L/SF1/SF3B2/RBM14/CWC15/SRSF8/ZPR1/HSPA8/WBP11/STRAP/SNRPF/SFSWAP/SRSF5/SNRPA1/GEMIN4/SRSF1/DDX5/JMJD6/SRSF2/SNRPD1/PTBP1/DDX1/FAM98A/PRPF40A/HNRNPA3/NCL/SNRPB2/RALY/RBM39/CTNNBL1/SRSF6/SON/DYRK1A/RRP1B/ATXN7/CCNL1/TRA2B/TADA2B/DHX15/FRG1/PPP2CA/TCERG1/NPM1/RBM24/SRSF3/SYNCRIP/TRA2A/HNRNPK/RBM3	52
BP	GO:0006397	mRNA processing	52/717	453/14529	1.11947e-08	7.63956e-06	7.04001e-06	HNRNPR/SFPQ/SDE2/SF1/SF3B2/RBM14/CWC15/SRSF8/ZPR1/HSPA8/WBP11/STRAP/SNRPF/SFSWAP/SRSF5/SNRPA1/RBBP6/NUDT21/GEMIN4/SRSF1/DDX5/JMJD6/SRSF2/SNRPD1/PTBP1/DDX1/PRPF40A/HNRNPA3/NCL/FASTKD5/SNRPB2/RALY/RBM39/CTNNBL1/SRSF6/SON/DYRK1A/RRP1B/TRA2B/SLBP/DHX15/FRG1/HNRNPA0/TCERG1/NPM1/RBM24/SRSF3/SYNCRIP/SCAF8/TRA2A/HNRNPK/RBM3	52
BP	GO:0006364	rRNA processing	31/717	212/14529	5.34308e-08	3.19049e-05	2.9401e-05	MRTO4/RPL5/WDR3/SDE2/GTPBP4/DDX21/WBP11/PA2G4/DHX37/EXOSC8/DIS3/GEMIN4/TSR1/USP36/RIOK3/FBL/NOL10/WDR43/NOP58/NOP56/RRP1B/PES1/UTP3/FRG1/NSUN5/CHD7/RPL7/DCAF13/BOP1/RCL1/DKC1	31
BP	GO:1901873	regulation of post-translational protein modification	35/717	260/14529	6.28947e-08	3.33831e-05	3.07632e-05	ZC3H12A/RPL5/GTPBP4/SIRT1/DDX21/BIRC3/UBE2N/CRY1/SPRY2/HIF1A/BAG5/UBE3A/AXIN1/UBE2I/HERPUD1/COPS3/SPHK1/SMAD7/UBE2S/GNL3/GATA2/TADA2B/ARRDC3/TNIP1/NPM1/HSP90AB1/TNFAIP3/RIPK2/PLAA/TOPORS/DNAJA1/VCP/UBQLN1/HSPA5/SET	35
BP	GO:0016072	rRNA metabolic process	33/717	244/14529	1.34019e-07	6.4021e-05	5.89967e-05	MRTO4/RPL5/WDR3/SDE2/GTPBP4/DDX21/WBP11/PA2G4/DHX37/EXOSC8/DIS3/GEMIN4/TSR1/USP36/RIOK3/FBL/NOL10/WDR43/NOP58/NCL/NOP56/RRP1B/PES1/UTP3/FRG1/NSUN5/CHD7/RPL7/DCAF13/BOP1/RCL1/POLR1E/DKC1	33
BP	GO:1903320	regulation of protein modification by small protein conjugation or removal	30/717	221/14529	4.58657e-07	0.000192787	0.000177657	ZC3H12A/RPL5/GTPBP4/BIRC3/UBE2N/CRY1/SPRY2/HIF1A/BAG5/UBE3A/AXIN1/UBE2I/HERPUD1/COPS3/SPHK1/SMAD7/UBE2S/GNL3/ARRDC3/TNIP1/NPM1/HSP90AB1/TNFAIP3/RIPK2/PLAA/TOPORS/DNAJA1/VCP/UBQLN1/HSPA5	30
BP	GO:1903311	regulation of mRNA metabolic process	34/717	270/14529	4.84287e-07	0.000192787	0.000177657	HNRNPR/ZC3H12A/PABPC4/MAPKAPK2/SF1/HSPA8/SFSWAP/EXOSC8/DIS3/DDX5/JMJD6/PTBP1/NCL/FASTKD5/RBM39/SRSF6/YTHDF1/SON/DYRK1A/GTPBP1/TRA2B/HNRNPD/NOCT/HNRNPA0/NPM1/HNRNPAB/RBM24/SRSF3/SYNCRIP/TRAF3IP2/TRA2A/AGO2/HNRNPK/RBM3	34
BP	GO:0043484	regulation of RNA splicing	25/717	165/14529	5.25207e-07	0.000192993	0.000177847	TAF5L/SF1/ZPR1/HSPA8/SFSWAP/SRSF1/DDX5/JMJD6/PTBP1/NCL/RBM39/SRSF6/SON/DYRK1A/RRP1B/ATXN7/CCNL1/TRA2B/TADA2B/NPM1/RBM24/SRSF3/TRA2A/HNRNPK/RBM3	25
BP	GO:0043161	proteasome-mediated ubiquitin-dependent protein catabolic process	46/717	431/14529	6.72273e-07	0.000229389	0.000211387	PLK3/PSMA5/MAN1A2/YOD1/SIRT1/RNF121/PCBP2/UBE2N/STYX/PSMA3/PSMC1/BAG5/UBE3A/AXIN1/HERPUD1/PSMD7/UBE2G1/PSMD12/USP14/SMAD7/RNF126/PSMD8/PSMC4/UBE2S/PSMD14/UBE2G2/PSMD6/RYBP/RNF4/USP38/HSP90AB1/UBE2J1/PSMB1/SMURF1/DNAJB9/CLU/DCAF13/TRIB1/PLAA/TOPORS/VCP/UBQLN1/SEC61B/HSPA5/KLHL15/UBQLN2	46
BP	GO:0048024	regulation of mRNA splicing, via spliceosome	18/717	95/14529	7.57259e-07	0.000241162	0.000222236	SF1/HSPA8/SFSWAP/DDX5/JMJD6/PTBP1/NCL/RBM39/SRSF6/SON/DYRK1A/TRA2B/NPM1/RBM24/SRSF3/TRA2A/HNRNPK/RBM3	18
BP	GO:0010498	proteasomal protein catabolic process	50/717	498/14529	1.36421e-06	0.000407302	0.000375337	PLK3/PSMA5/MAN1A2/YOD1/SIRT1/RNF121/PCBP2/UBE2N/STYX/PSMA3/PSMC1/BAG5/UBE3A/AXIN1/HERPUD1/PSMD7/UBE2G1/PSMD12/USP14/SMAD7/SOCS6/RNF126/PSMD8/PSMC4/UBE2S/PSMD14/UBE2G2/XBP1/PSMD6/RYBP/USP13/RNF4/USP38/HSP90AB1/UBE2J1/PSMB1/SMURF1/DNAJB9/CLU/DCAF13/RNF139/TRIB1/PLAA/TOPORS/VCP/UBQLN1/SEC61B/HSPA5/KLHL15/UBQLN2	50
BP	GO:0006997	nucleus organization	20/717	127/14529	3.89489e-06	0.00107471	0.000990371	EPC1/SIRT1/SF1/BANF1/ZPR1/ETS1/VRK1/UBE2I/USP36/CHMP1B/SEH1L/LMNB2/RTN4/KDM3A/NUP35/ATXN7/CHMP2B/HMGB2/REEP4/EMD	20
BP	GO:1990823	response to leukemia inhibitory factor	17/717	96/14529	4.04958e-06	0.00107471	0.000990371	SIRT1/SPRY2/RNF138/SMAD7/WDR35/FOSL2/KDM3A/NUP35/NRP2/NCL/NEFH/SPRY4/JARID2/SRSF3/SOX17/KLF4/PIGA	17
BP	GO:1901796	regulation of signal transduction by p53 class mediator	17/717	98/14529	5.41645e-06	0.00136181	0.00125494	PLK3/RPL5/SIRT1/USP2/BDKRB2/HIC1/COPS3/HEXIM1/DDX5/SPRED2/SNAI1/DYRK1A/MLF1/MSX1/NPM1/BOP1/HNRNPK	17
BP	GO:0034976	response to endoplasmic reticulum stress	29/717	243/14529	9.67852e-06	0.00231171	0.00213029	SESN2/MAN1A2/PPP1R15B/YOD1/ATF3/SIRT1/RNF121/KCNJ8/HERPUD1/USP14/PTPN2/GORASP2/UBE2G2/XBP1/USP13/OPA1/CXCL8/FLOT1/UBE2J1/DNAJB9/CLU/RNF139/VCP/CREB3/UBQLN1/SEC61B/ERP44/HSPA5/UBQLN2	29
BP	GO:0043331	response to dsRNA	10/717	38/14529	1.0801e-05	0.00245698	0.00226416	DDX21/KCNJ8/NFKBIA/RIOK3/DDX1/RFTN1/NFKB1/NPM1/FLOT1/RIPK2	10
BP	GO:1990830	cellular response to leukemia inhibitory factor	16/717	94/14529	1.3071e-05	0.00275492	0.00253871	SIRT1/SPRY2/RNF138/SMAD7/WDR35/KDM3A/NUP35/NRP2/NCL/NEFH/SPRY4/JARID2/SRSF3/SOX17/KLF4/PIGA	16
BP	GO:0071826	protein-RNA complex organization	26/717	209/14529	1.32642e-05	0.00275492	0.00253871	MRTO4/RPL5/EIF3M/SF1/SF3B2/STRAP/PTGES3/SNRPF/SFSWAP/SRSF5/EIF5/EIF3J/SNRPA1/NUDT21/GEMIN4/SRSF1/SNRPD1/RUVBL2/DDX1/SNRPB2/SRSF6/EIF3D/HSP90AB1/AGO2/BOP1/VCP	26
BP	GO:0034470	ncRNA processing	40/717	397/14529	1.44475e-05	0.00287566	0.00264998	MRTO4/YRDC/RPL5/WDR3/SDE2/GTPBP4/DDX21/WBP11/PA2G4/DHX37/EXOSC8/DIS3/GEMIN4/TSR1/PLD6/DDX5/USP36/RIOK3/FBL/NOL10/DDX1/WDR43/FAM98A/NOP58/NOP56/RRP1B/DGCR8/PES1/TRMT10C/UTP3/FRG1/SRSF3/NSUN5/CHD7/RPL7/DCAF13/AGO2/BOP1/RCL1/DKC1	40
BP	GO:1905897	regulation of response to endoplasmic reticulum stress	14/717	75/14529	1.52388e-05	0.00291184	0.00268332	PPP1R15B/SIRT1/HERPUD1/USP14/PTPN2/XBP1/USP13/OPA1/DNAJB9/CLU/CREB3/UBQLN1/HSPA5/UBQLN2	14
BP	GO:0050684	regulation of mRNA processing	18/717	117/14529	1.63508e-05	0.00300414	0.00276838	SF1/HSPA8/SFSWAP/DDX5/JMJD6/PTBP1/NCL/RBM39/SRSF6/SON/DYRK1A/TRA2B/NPM1/RBM24/SRSF3/TRA2A/HNRNPK/RBM3	18
BP	GO:0010799	regulation of peptidyl-threonine phosphorylation	10/717	40/14529	1.77075e-05	0.00313292	0.00288705	SPRY2/AXIN1/SPHK1/SMAD7/S1PR2/CALM3/CALM2/SPRED2/WNT5A/RIPK2	10
BP	GO:0022618	protein-RNA complex assembly	25/717	201/14529	1.94207e-05	0.00331331	0.00305329	MRTO4/RPL5/EIF3M/SF1/SF3B2/STRAP/PTGES3/SNRPF/SFSWAP/SRSF5/EIF5/EIF3J/SNRPA1/NUDT21/GEMIN4/SRSF1/SNRPD1/RUVBL2/DDX1/SNRPB2/SRSF6/EIF3D/HSP90AB1/AGO2/BOP1	25
BP	GO:0016126	sterol biosynthetic process	12/717	58/14529	2.09081e-05	0.00344406	0.00317377	IDI2/IDI1/DHCR7/ACAA2/MSMO1/HMGCS1/HMGCR/CYP51A1/INSIG1/FDFT1/SQLE/NSDHL	12
BP	GO:0042274	ribosomal small subunit biogenesis	16/717	98/14529	2.24583e-05	0.00357611	0.00329546	DNTTIP2/WDR3/DHX37/TSR1/AATF/RIOK3/FBL/NOL10/WDR43/NOP58/NOP56/UTP3/NPM1/LTV1/DCAF13/RCL1	16
BP	GO:0043516	regulation of DNA damage response, signal transduction by p53 class mediator	9/717	34/14529	2.84321e-05	0.00420615	0.00387606	SIRT1/HIC1/COPS3/DDX5/SPRED2/SNAI1/DYRK1A/MSX1/NPM1	9
BP	GO:0032496	response to lipopolysaccharide	31/717	284/14529	2.89362e-05	0.00420615	0.00387606	ZC3H12A/SELE/FMO1/MAPKAPK2/NFKB2/KCNJ8/NFKBIA/PTGER2/GCH1/IRF8/SLC7A5/MAP2K3/CSF3/PTGIR/FOSL2/XBP1/IRAK2/WNT5A/CXCL8/CXCL3/CXCL2/NFKB1/NOCT/HMGB2/HNRNPA0/TNIP1/TNFAIP3/AKAP12/RIPK2/TRIB1/PLAA	31
BP	GO:0031396	regulation of protein ubiquitination	23/717	181/14529	2.93651e-05	0.00420615	0.00387606	RPL5/GTPBP4/BIRC3/UBE2N/CRY1/SPRY2/BAG5/UBE3A/AXIN1/HERPUD1/SPHK1/SMAD7/UBE2S/ARRDC3/NPM1/HSP90AB1/TNFAIP3/RIPK2/PLAA/TOPORS/DNAJA1/UBQLN1/HSPA5	23
BP	GO:0002237	response to molecule of bacterial origin	32/717	298/14529	2.9937e-05	0.00420615	0.00387606	ZC3H12A/SELE/FMO1/MAPKAPK2/NFKB2/KCNJ8/NFKBIA/PTGER2/GCH1/IRF8/SLC7A5/MAP2K3/CSF3/PTGIR/FOSL2/FZD5/XBP1/IRAK2/WNT5A/CXCL8/CXCL3/CXCL2/NFKB1/NOCT/HMGB2/HNRNPA0/TNIP1/TNFAIP3/AKAP12/RIPK2/TRIB1/PLAA	32
BP	GO:0006695	cholesterol biosynthetic process	11/717	52/14529	3.7002e-05	0.00490997	0.00452464	IDI2/IDI1/DHCR7/ACAA2/MSMO1/HMGCS1/HMGCR/CYP51A1/INSIG1/FDFT1/NSDHL	11
BP	GO:1902653	secondary alcohol biosynthetic process	11/717	52/14529	3.7002e-05	0.00490997	0.00452464	IDI2/IDI1/DHCR7/ACAA2/MSMO1/HMGCS1/HMGCR/CYP51A1/INSIG1/FDFT1/NSDHL	11
BP	GO:0036503	ERAD pathway	16/717	103/14529	4.22843e-05	0.00545637	0.00502816	MAN1A2/YOD1/RNF121/HERPUD1/USP14/UBE2G2/XBP1/USP13/UBE2J1/DNAJB9/RNF139/VCP/UBQLN1/SEC61B/HSPA5/UBQLN2	16
BP	GO:1903312	negative regulation of mRNA metabolic process	14/717	82/14529	4.34043e-05	0.00545637	0.00502816	MAPKAPK2/SFSWAP/PTBP1/SRSF6/DYRK1A/HNRNPD/NOCT/HNRNPA0/NPM1/HNRNPAB/RBM24/SYNCRIP/TRAF3IP2/HNRNPK	14
BP	GO:1902532	negative regulation of intracellular signal transduction	45/717	493/14529	5.08871e-05	0.00623301	0.00574385	SESN2/ZC3H12A/GBP1/RGS2/ATF3/SIRT1/VDAC2/UBE2N/SPRY2/HIF1A/BDKRB2/BAG5/UBE3A/TRAP1/HERPUD1/MAP2K3/PTPN2/SEH1L/RIOK3/SMAD7/PLAUR/SPRED2/FHL2/DGKD/ACKR3/SNAI1/DYRK1A/XBP1/LIF/TIMP3/DUSP7/OPA1/SLIT2/PPP2CA/SPRY4/TNIP1/WWC1/TNFAIP3/PDE10A/RABGEF1/MET/CLU/YWHAZ/DNAJA1/CREB3	45
BP	GO:0070534	protein K63-linked ubiquitination	11/717	55/14529	6.40423e-05	0.00764825	0.00704802	UBE2N/TRAF3/UBE2G1/RNF126/UBE2S/UBE2E2/RNF168/RNF4/TRAF3IP2/RIPK2/PLAA	11
BP	GO:1903322	positive regulation of protein modification by small protein conjugation or removal	17/717	118/14529	6.58364e-05	0.00767074	0.00706875	ZC3H12A/BIRC3/UBE2N/CRY1/UBE3A/AXIN1/SPHK1/UBE2S/GNL3/ARRDC3/TNIP1/NPM1/RIPK2/TOPORS/VCP/UBQLN1/HSPA5	17
BP	GO:0050821	protein stabilization	23/717	191/14529	6.87946e-05	0.00782456	0.0072105	RPL5/ATP1B1/GTPBP4/USP2/GAPDH/PTGES3/BAG5/TELO2/MAPK8IP3/PFN1/ZNF207/USP36/SMAD7/RUVBL2/RTN4/USP13/MSX1/NPM1/FLOT1/HSP90AB1/CCT6A/CLU/SOX17	23
BP	GO:1901875	positive regulation of post-translational protein modification	19/717	144/14529	8.53404e-05	0.00941405	0.00867525	ZC3H12A/SIRT1/DDX21/BIRC3/UBE2N/CRY1/UBE3A/AXIN1/SPHK1/UBE2S/GNL3/ARRDC3/TNIP1/NPM1/RIPK2/TOPORS/VCP/UBQLN1/HSPA5	19
BP	GO:2001243	negative regulation of intrinsic apoptotic signaling pathway	15/717	98/14529	8.6711e-05	0.00941405	0.00867525	SIRT1/VDAC2/HIF1A/BDKRB2/BAG5/TRAP1/HERPUD1/PLAUR/ACKR3/SNAI1/XBP1/OPA1/CLU/DNAJA1/CREB3	15
BP	GO:1903573	negative regulation of response to endoplasmic reticulum stress	9/717	39/14529	9.20388e-05	0.00977043	0.00900365	PPP1R15B/HERPUD1/USP14/XBP1/OPA1/DNAJB9/CLU/CREB3/HSPA5	9
BP	GO:0006413	translational initiation	16/717	110/14529	9.53311e-05	0.00989992	0.00912299	PPP1R15B/EIF4G2/EIF3M/EIF1AD/EIF5/EIF3J/EIF1/DDX1/BZW1/YTHDF1/EIF3D/SLBP/NPM1/EIF4H/AGO2/EIF1AX	16
BP	GO:0030433	ubiquitin-dependent ERAD pathway	13/717	78/14529	0.00010449	0.0106202	0.00978673	MAN1A2/YOD1/RNF121/HERPUD1/USP14/UBE2G2/UBE2J1/DNAJB9/VCP/UBQLN1/SEC61B/HSPA5/UBQLN2	13
BP	GO:2001234	negative regulation of apoptotic signaling pathway	24/717	213/14529	0.00013821	0.0135013	0.0124417	SIRT1/VDAC2/ITPRIP/HIF1A/BDKRB2/BAG5/TRAP1/HERPUD1/CSNK2A2/MNT/AATF/ACAA2/PLAUR/NR4A2/ACKR3/SNAI1/XBP1/OPA1/HMGB2/IER3/TNFAIP3/CLU/DNAJA1/CREB3	24
BP	GO:0042176	regulation of protein catabolic process	33/717	337/14529	0.000138489	0.0135013	0.0124417	PLK3/STYX/PSMC1/BAG5/ANXA2/AXIN1/HERPUD1/USP14/SMAD7/PSMC4/ODC1/PSMD14/EEF1A2/TIMP3/WNT5A/RYBP/TIPARP/USP13/USP38/HMGCR/MYLIP/IER3/HSP90AB1/TNFAIP3/CYP51A1/CLU/SOX17/AZIN1/TRIB1/VCP/UBQLN1/UBQLN2/MSN	33
BP	GO:0046165	alcohol biosynthetic process	17/717	128/14529	0.00018297	0.0169058	0.015579	IDI2/IDI1/DKK3/DHCR7/GCH1/PPIP5K1/SPHK1/ACAA2/NFKB1/MSMO1/HMGCS1/HMGCR/NUS1/CYP51A1/INSIG1/FDFT1/NSDHL	17
BP	GO:2001242	regulation of intrinsic apoptotic signaling pathway	20/717	165/14529	0.000183667	0.0169058	0.015579	SFPQ/SIRT1/VDAC2/HIF1A/BDKRB2/BAG5/TRAP1/HERPUD1/PTPN2/PLAUR/ACKR3/SNAI1/XBP1/OPA1/MSX1/CLU/DNAJA1/CREB3/UBQLN1/HNRNPK	20
BP	GO:1903050	regulation of proteolysis involved in protein catabolic process	24/717	217/14529	0.000184028	0.0169058	0.015579	PLK3/RPL5/STYX/PSMC1/BAG5/UBE3A/AXIN1/HERPUD1/CSNK2A2/USP14/SMAD7/PSMC4/PSMD14/RYBP/USP13/USP38/HSP90AB1/SMURF1/CLU/RNF139/TRIB1/VCP/UBQLN1/UBQLN2	24
BP	GO:2000058	regulation of ubiquitin-dependent protein catabolic process	20/717	166/14529	0.000199395	0.0176683	0.0162817	PLK3/RPL5/STYX/BAG5/UBE3A/AXIN1/HERPUD1/CSNK2A2/USP14/SMAD7/RYBP/USP38/HSP90AB1/SMURF1/CLU/RNF139/TRIB1/VCP/UBQLN1/UBQLN2	20
BP	GO:0010800	positive regulation of peptidyl-threonine phosphorylation	7/717	26/14529	0.000199725	0.0176683	0.0162817	AXIN1/SPHK1/S1PR2/CALM3/CALM2/WNT5A/RIPK2	7
BP	GO:0016579	protein deubiquitination	13/717	85/14529	0.000254909	0.0219463	0.020224	ZC3H12A/USP1/YOD1/USP2/USP36/USP14/PSMD14/USP16/USP13/USP38/TNIP1/TNFAIP3/VCP	13
BP	GO:0031647	regulation of protein stability	29/717	291/14529	0.000257273	0.0219463	0.020224	RPL5/ATP1B1/GTPBP4/SIRT1/USP2/HSPA8/GAPDH/PTGES3/TBX3/BAG5/TELO2/MAPK8IP3/PFN1/ZNF207/USP36/SMAD7/RUVBL2/RTN4/CMTM6/USP13/MSX1/NPM1/MYLIP/FLOT1/HSP90AB1/CCT6A/CLU/SOX17/RNF139	29
BP	GO:0006417	regulation of translation	36/717	393/14529	0.000263983	0.0221236	0.0203874	HNRNPR/SESN2/ZC3H12A/RPL5/RGS2/PPP1R15B/EIF4G2/GAPDH/PA2G4/EXOSC8/DIS3/EIF5/TRAP1/EIF1/MPV17L2/DDX1/BZW1/NCL/YTHDF1/USP16/EIF3D/KBTBD8/TRMT10C/HNRNPD/NOCT/ETF1/NPM1/CPEB4/RBM24/SYNCRIP/FOXO3/NSUN5/EIF4H/RNF139/AGO2/RBM3	36
BP	GO:0009895	negative regulation of catabolic process	30/717	306/14529	0.000269233	0.0221746	0.0204343	MFSD2A/RPL5/MAPKAPK2/EIF4G2/STYX/BAG5/ANXA2/CSNK2A2/SLC7A5/USP36/USP14/TIMP3/RYBP/HNRNPD/NOCT/USP38/HMGCR/PPP2CA/HNRNPA0/HNRNPAB/RBM24/IER3/HSP90AB1/SYNCRIP/TRAF3IP2/CYP51A1/MET/AZIN1/NRBP2/DKC1	30
BP	GO:0071216	cellular response to biotic stimulus	23/717	210/14529	0.000286995	0.0232369	0.0214133	ZC3H12A/NOTCH2/PPP1R15B/NFKBIA/IRF8/SLC7A5/MAP2K3/CSF3/FZD5/XBP1/IRAK2/WNT5A/CXCL8/CXCL3/CXCL2/NFKB1/HMGB2/TNIP1/TNFAIP3/RIPK2/TRIB1/PLAA/HSPA5	23
BP	GO:0010634	positive regulation of epithelial cell migration	18/717	148/14529	0.000363961	0.0285841	0.0263409	ZC3H12A/SIRT1/ETS1/ARF6/HIF1A/BCAR1/PFN1/MAP2K3/RHOB/RTN4/NRP2/RIN2/WNT5A/GATA2/HBEGF/NUS1/MET/SRPX2	18
BP	GO:0033120	positive regulation of RNA splicing	8/717	37/14529	0.000365006	0.0285841	0.0263409	ZPR1/HSPA8/SRSF1/NCL/DYRK1A/TRA2B/TRA2A/RBM3	8
BP	GO:0061082	myeloid leukocyte cytokine production	9/717	47/14529	0.000415654	0.0314983	0.0290264	MAPKAPK2/SIRT1/DDX21/PANX1/DDX1/WNT5A/UBE2J1/RABGEF1/RIPK2	9
BP	GO:0071709	membrane assembly	10/717	57/14529	0.000422533	0.0314983	0.0290264	BANF1/ANXA2/UBE2I/CHMP1B/MAFB/RFTN1/CHMP2B/FLOT1/REEP4/UGCG	10
BP	GO:0001701	in utero embryonic development	34/717	373/14529	0.000423965	0.0314983	0.0290264	NASP/NOTCH2/SLC30A1/VASH2/FOSL1/ZPR1/PPP1CC/TBX3/HIF1A/RTF1/AXIN1/RBBP6/ARMC5/TMEM231/CMIP/COPS3/ELL/PSMC4/RTN4/FZD5/SNAI1/LIF/MAFF/GATA2/MSX1/DBN1/SOX17/CHD7/ZFAND5/PTCH1/ANKS6/KLF4/BCOR/NSDHL	34
BP	GO:0035966	response to topologically incorrect protein	18/717	150/14529	0.000429108	0.0314983	0.0290264	PPP1R15B/YOD1/ATF3/HSPA8/HERPUD1/PTPN2/RNF126/XBP1/HSPB3/HSP90AB1/DNAJB9/CLU/DNAJA1/VCP/CREB3/ERP44/HSPA5/KLHL15	18
BP	GO:0072331	signal transduction by p53 class mediator	19/717	163/14529	0.000435187	0.0314983	0.0290264	SESN2/PLK3/RPL5/SIRT1/USP2/BDKRB2/HIC1/COPS3/HEXIM1/DDX5/SPRED2/SNAI1/DYRK1A/MLF1/MSX1/NPM1/BOP1/TOPORS/HNRNPK	19
BP	GO:0030330	DNA damage response, signal transduction by p53 class mediator	11/717	68/14529	0.000458007	0.0326552	0.0300925	SESN2/PLK3/SIRT1/HIC1/COPS3/DDX5/SPRED2/SNAI1/DYRK1A/MSX1/NPM1	11
BP	GO:0006694	steroid biosynthetic process	19/717	164/14529	0.000470062	0.0330218	0.0304303	IDI2/IDI1/SIRT1/DKK3/SF1/DHCR7/ARMC5/ACAA2/SNAI1/NFKB1/MSMO1/HMGCS1/HMGCR/NR3C1/CYP51A1/INSIG1/FDFT1/SQLE/NSDHL	19
BP	GO:0042149	cellular response to glucose starvation	9/717	48/14529	0.000489524	0.0338907	0.031231	SESN2/ZC3H12A/SIRT1/SLC7A5/XBP1/CPEB4/FOXO3/YWHAZ/HSPA5	9
BP	GO:0034248	regulation of amide metabolic process	39/717	452/14529	0.000497004	0.0339169	0.0312552	HNRNPR/SESN2/ZC3H12A/RPL5/RGS2/PPP1R15B/EIF4G2/GAPDH/PA2G4/EXOSC8/DIS3/EIF5/TRAP1/EIF1/SPHK1/MPV17L2/DDX1/RTN4/BZW1/NCL/YTHDF1/USP16/EIF3D/KBTBD8/TRMT10C/HNRNPD/NOCT/ETF1/NPM1/CPEB4/RBM24/SYNCRIP/FOXO3/NSUN5/EIF4H/CLU/RNF139/AGO2/RBM3	39
BP	GO:0043330	response to exogenous dsRNA	7/717	30/14529	0.00052029	0.035006	0.0322587	DDX21/KCNJ8/NFKBIA/DDX1/RFTN1/FLOT1/RIPK2	7
BP	GO:0048025	negative regulation of mRNA splicing, via spliceosome	6/717	22/14529	0.000534565	0.0354669	0.0326835	SFSWAP/PTBP1/SRSF6/DYRK1A/NPM1/HNRNPK	6
BP	GO:0030490	maturation of SSU-rRNA	9/717	49/14529	0.000573834	0.0372338	0.0343118	WDR3/DHX37/TSR1/RIOK3/NOL10/WDR43/UTP3/DCAF13/RCL1	9
BP	GO:0070646	protein modification by small protein removal	14/717	104/14529	0.000576785	0.0372338	0.0343118	ZC3H12A/USP1/YOD1/USP2/COPS3/USP36/USP14/PSMD14/USP16/USP13/USP38/TNIP1/TNFAIP3/VCP	14
BP	GO:0010595	positive regulation of endothelial cell migration	14/717	105/14529	0.000636009	0.0402222	0.0370656	ZC3H12A/SIRT1/ETS1/HIF1A/BCAR1/MAP2K3/RHOB/NRP2/RIN2/WNT5A/GATA2/NUS1/MET/SRPX2	14
BP	GO:2000630	positive regulation of miRNA metabolic process	10/717	60/14529	0.000645696	0.0402222	0.0370656	ZC3H12A/FOSL1/ETS1/HIF1A/GNL3/GATA2/NFKB1/NR3C1/FOXO3/KLF4	10
BP	GO:2001233	regulation of apoptotic signaling pathway	32/717	352/14529	0.000648338	0.0402222	0.0370656	SFPQ/ATF3/SIRT1/VDAC2/ITPRIP/HIF1A/BDKRB2/BAG5/TRAP1/HERPUD1/CSNK2A2/MNT/AATF/PTPN2/ACAA2/PLAUR/NR4A2/ACKR3/SNAI1/XBP1/TIMP3/WNT5A/OPA1/MSX1/HMGB2/IER3/TNFAIP3/CLU/DNAJA1/CREB3/UBQLN1/HNRNPK	32
BP	GO:1903313	positive regulation of mRNA metabolic process	16/717	131/14529	0.000723072	0.0442835	0.0408082	HNRNPR/ZC3H12A/HSPA8/EXOSC8/DIS3/NCL/YTHDF1/GTPBP1/TRA2B/HNRNPD/NOCT/RBM24/SYNCRIP/TRA2A/AGO2/RBM3	16
BP	GO:0044091	membrane biogenesis	10/717	61/14529	0.000738791	0.0446735	0.0411675	BANF1/ANXA2/UBE2I/CHMP1B/MAFB/RFTN1/CHMP2B/FLOT1/REEP4/UGCG	10
BP	GO:0000462	maturation of SSU-rRNA from tricistronic rRNA transcript (SSU-rRNA, 5.8S rRNA, LSU-rRNA)	7/717	32/14529	0.000789372	0.0465535	0.0429	DHX37/TSR1/NOL10/WDR43/UTP3/DCAF13/RCL1	7
BP	GO:0061081	positive regulation of myeloid leukocyte cytokine production involved in immune response	7/717	32/14529	0.000789372	0.0465535	0.0429	MAPKAPK2/SIRT1/DDX21/PANX1/DDX1/WNT5A/RIPK2	7
BP	GO:0071219	cellular response to molecule of bacterial origin	20/717	185/14529	0.000823062	0.0479484	0.0441854	ZC3H12A/NFKBIA/IRF8/SLC7A5/MAP2K3/CSF3/FZD5/XBP1/IRAK2/WNT5A/CXCL8/CXCL3/CXCL2/NFKB1/HMGB2/TNIP1/TNFAIP3/RIPK2/TRIB1/PLAA	20
CC	GO:0030684	preribosome	21/739	104/15161	2.3415e-08	1.21056e-05	1.07463e-05	MRTO4/DNTTIP2/WDR3/DHX37/NIP7/TSR1/AATF/RIOK3/FBL/NOL10/WDR43/NOP58/NOP56/RRP1B/PES1/UTP3/ZNF622/LTV1/DCAF13/BOP1/RCL1	21
CC	GO:0000502	proteasome complex	15/739	58/15161	7.57627e-08	1.95847e-05	1.73855e-05	PSMA5/PSMD9/PSMA3/PSMC1/UBE3A/PSMD7/PSMD12/USP14/PSMD8/PSMC4/PSMD14/PSMD6/PSMB1/VCP/UBQLN1	15
CC	GO:1905368	peptidase complex	20/739	112/15161	4.18548e-07	7.21297e-05	6.40305e-05	PSMA5/TAF5L/PSMD9/PSMA3/PSMC1/UBE3A/PSMD7/PSMD12/USP14/AFG3L2/PSMD8/PSMC4/PLAUR/PSMD14/ATXN7/PSMD6/TADA2B/PSMB1/VCP/UBQLN1	20
CC	GO:1905369	endopeptidase complex	16/739	79/15161	1.04672e-06	0.000135289	0.000120098	PSMA5/PSMD9/PSMA3/PSMC1/UBE3A/PSMD7/PSMD12/USP14/PSMD8/PSMC4/PLAUR/PSMD14/PSMD6/PSMB1/VCP/UBQLN1	16
CC	GO:0005838	proteasome regulatory particle	8/739	19/15161	1.43621e-06	0.000148504	0.000131829	PSMD9/PSMC1/PSMD7/PSMD12/PSMD8/PSMC4/PSMD14/PSMD6	8
CC	GO:0016607	nuclear speck	41/739	386/15161	2.30533e-06	0.000198643	0.000176338	SFPQ/GADD45A/SDE2/TAF5L/SF3B2/RBM14/CWC15/SRSF8/PPP1CC/SETD1B/PSPC1/POMP/HIF1A/SRSF5/SNRPA1/GLIS2/RBBP6/SRSF1/DDX5/SRSF2/USP36/CBX4/ELL/GATAD2A/PRPF40A/NR4A2/SNRPB2/RBM39/SRSF6/SON/DYRK1A/EAF1/CCNL1/DHX15/HSPB3/NR3C1/TCERG1/NPM1/SRSF3/TOPORS/SMC5	41
CC	GO:0005681	spliceosomal complex	25/739	187/15161	4.41276e-06	0.000325914	0.000289318	HNRNPR/SF1/SF3B2/CWC15/HSPA8/SNRPF/SNRPA1/SRSF1/DDX5/SNRPD1/PRPF40A/HNRNPA3/NCL/SNRPB2/RALY/CTNNBL1/CCDC12/TRA2B/DHX15/FRG1/SYNCRIP/TRA2A/RHEB/HNRNPK/RBM3	25
CC	GO:0022624	proteasome accessory complex	8/739	23/15161	7.82794e-06	0.000505881	0.000449076	PSMD9/PSMC1/PSMD7/PSMD12/PSMD8/PSMC4/PSMD14/PSMD6	8
CC	GO:0090575	RNA polymerase II transcription regulator complex	27/739	229/15161	1.96633e-05	0.00112955	0.00100271	SFPQ/GTF2B/TAF13/BCL9/ATF3/TAF5L/FOSL1/VDR/HIF1A/ANXA2/TLE3/CBFB/TAF4B/SMAD7/E2F6/FOSL2/MAFB/NFATC2/BACH1/XBP1/MAFF/ATXN7/MED10/TCF7/HNRNPAB/CREB3/NFIL3	27
CC	GO:0005667	transcription regulator complex	42/739	455/15161	5.37068e-05	0.00277664	0.00246486	SPEN/SFPQ/GTF2B/TAF13/BCL9/ETV3/ATF3/TAF5L/FOSL1/RBM14/VDR/HIF1A/ANXA2/TLE3/CBFB/AATF/TAF4B/SMAD7/GATAD2A/RELB/E2F6/FOSL2/NR4A2/MAFB/NFATC2/BACH1/XBP1/MAFF/ATXN7/GATA2/MSX1/MED10/SUB1/TCF7/HNRNPAB/FOXO3/BRF2/SOX17/CREB3/NFIL3/KLF4/RBBP7	42
CC	GO:0071013	catalytic step 2 spliceosome	14/739	87/15161	7.46928e-05	0.00351056	0.00311637	HNRNPR/SF3B2/CWC15/SNRPF/SNRPA1/SRSF1/DDX5/SNRPD1/HNRNPA3/SNRPB2/RALY/FRG1/SYNCRIP/HNRNPK	14
CC	GO:0032040	small-subunit processome	12/739	70/15161	0.000129351	0.00557289	0.00494712	DNTTIP2/WDR3/DHX37/AATF/FBL/NOL10/WDR43/NOP58/NOP56/UTP3/DCAF13/RCL1	12
CC	GO:0033290	eukaryotic 48S preinitiation complex	5/739	15/15161	0.000541493	0.0215347	0.0191167	EIF3M/EIF3J/EIF1/EIF3D/EIF1AX	5
CC	GO:0016282	eukaryotic 43S preinitiation complex	5/739	16/15161	0.000756218	0.027926	0.0247903	EIF3M/EIF3J/EIF1/EIF3D/EIF1AX	5
CC	GO:0070993	translation preinitiation complex	5/739	17/15161	0.00102864	0.0341438	0.0303099	EIF3M/EIF3J/EIF1/EIF3D/EIF1AX	5
CC	GO:0005925	focal adhesion	35/739	413/15161	0.00105668	0.0341438	0.0303099	CDC42/RPL5/HSPA8/PCBP2/PPP1CC/LCP1/LMO7/ARF6/RPL4/CORO2B/KIF23/ARMC5/BCAR1/PFN1/ACTG1/TPM4/PLAUR/KLF11/RHOB/EHD3/FHL2/SDC4/CDC42EP1/XIRP1/HSPA9/SPRY4/NPM1/FLOT1/AKAP12/RPL7/YWHAZ/HNRNPK/TNC/HSPA5/MSN	35
CC	GO:0001650	fibrillar center	16/739	142/15161	0.00151793	0.0439931	0.0390532	SIRT1/PSPC1/EXOSC8/UBTF/TAF4B/SMAD7/FBL/WDR43/NOP58/NOP56/SNRPB2/SNAI1/USO1/RAI14/POLR1E/DKC1	16
CC	GO:0030055	cell-substrate junction	35/739	422/15161	0.00153167	0.0439931	0.0390532	CDC42/RPL5/HSPA8/PCBP2/PPP1CC/LCP1/LMO7/ARF6/RPL4/CORO2B/KIF23/ARMC5/BCAR1/PFN1/ACTG1/TPM4/PLAUR/KLF11/RHOB/EHD3/FHL2/SDC4/CDC42EP1/XIRP1/HSPA9/SPRY4/NPM1/FLOT1/AKAP12/RPL7/YWHAZ/HNRNPK/TNC/HSPA5/MSN	35
CC	GO:0030687	preribosome, large subunit precursor	5/739	19/15161	0.00178233	0.0484982	0.0430524	MRTO4/NIP7/PES1/ZNF622/BOP1	5
MF	GO:0008135	translation factor activity, RNA binding	15/729	75/14658	3.41939e-06	0.00202338	0.00186159	EIF4G2/EIF3M/EIF1AD/EIF5/EIF3J/EIF1/EEF1B2/EEF1A2/EIF3D/GTPBP1/ETF1/CPEB4/EIF4H/AGO2/EIF1AX	15
MF	GO:0043021	ribonucleoprotein complex binding	22/729	151/14658	5.49632e-06	0.00202338	0.00186159	ZC3H12A/GTPBP4/STRAP/GEMIN4/EIF1/DDX5/SNRPB2/RBM39/YTHDF1/USP16/PES1/SRP72/ZNF622/ETF1/NPM1/CPEB4/SEC61G/DNAJC2/BOP1/SEC61B/HSPA5/RBM3	22
MF	GO:0031625	ubiquitin protein ligase binding	33/729	290/14658	7.91429e-06	0.00202338	0.00186159	RPL5/YOD1/USP2/HSPA8/PCBP2/PA2G4/UBE2N/UBC/NFKBIA/PSMA3/HIF1A/TRAF3/BAG5/AXIN1/MAP1LC3B/UBE2G1/ACTG1/SMAD7/RTN4/FZD5/USP13/HSPA9/UBE2D2/TUBB/HSP90AB1/UBE2J1/PDLIM2/CLU/YWHAZ/TRIB1/DNAJA1/VCP/HSPA5	33
MF	GO:0044389	ubiquitin-like protein ligase binding	34/729	307/14658	1.0403e-05	0.00202338	0.00186159	RPL5/YOD1/STAM/USP2/HSPA8/PCBP2/PA2G4/UBE2N/UBC/NFKBIA/PSMA3/HIF1A/TRAF3/BAG5/AXIN1/MAP1LC3B/UBE2G1/ACTG1/SMAD7/RTN4/FZD5/USP13/HSPA9/UBE2D2/TUBB/HSP90AB1/UBE2J1/PDLIM2/CLU/YWHAZ/TRIB1/DNAJA1/VCP/HSPA5	34
MF	GO:0003924	GTPase activity	32/729	294/14658	2.66806e-05	0.0041515	0.00381954	CDC42/GBP1/NRAS/RGS2/RGS7/GTPBP4/ENTPD7/RGS10/RAB35/RAN/ARF6/GCH1/TUBB3/TSR1/ARL4D/TUBB6/RHOB/ATL2/RAB1A/EEF1A2/RAB36/GTPBP1/ARF4/OPA1/RASL11B/TUBB/ARL4A/GNAI1/ARF5/RHEB/GEM/RGS3	32
MF	GO:0005525	GTP binding	34/729	331/14658	4.98258e-05	0.00450392	0.00414378	CDC42/GBP1/NRAS/GTPBP4/TUBA1C/RAB35/RAN/ARF6/GCH1/EIF5/SCG5/EHD4/TUBB3/TSR1/ARL4D/TUBB6/RHOB/EHD3/ATL2/RAB1A/EEF1A2/RAB36/GTPBP1/GNL3/ARF4/OPA1/RASL11B/TUBB/ARL4A/LANCL2/GNAI1/ARF5/RHEB/GEM	34
MF	GO:0019001	guanyl nucleotide binding	35/729	347/14658	5.63903e-05	0.00450392	0.00414378	CDC42/GBP1/NRAS/GTPBP4/TUBA1C/RAB35/RAN/ARF6/GCH1/EIF5/SCG5/EHD4/TUBB3/TSR1/ARL4D/TUBB6/RHOB/EHD3/ATL2/RAB1A/EEF1A2/RAB36/GTPBP1/GNL3/ARF4/OPA1/RASL11B/TUBB/PDE10A/ARL4A/LANCL2/GNAI1/ARF5/RHEB/GEM	35
MF	GO:0032561	guanyl ribonucleotide binding	35/729	347/14658	5.63903e-05	0.00450392	0.00414378	CDC42/GBP1/NRAS/GTPBP4/TUBA1C/RAB35/RAN/ARF6/GCH1/EIF5/SCG5/EHD4/TUBB3/TSR1/ARL4D/TUBB6/RHOB/EHD3/ATL2/RAB1A/EEF1A2/RAB36/GTPBP1/GNL3/ARF4/OPA1/RASL11B/TUBB/PDE10A/ARL4A/LANCL2/GNAI1/ARF5/RHEB/GEM	35
MF	GO:0003743	translation initiation factor activity	10/729	45/14658	5.69101e-05	0.00450392	0.00414378	EIF4G2/EIF3M/EIF1AD/EIF5/EIF3J/EIF1/EIF3D/EIF4H/AGO2/EIF1AX	10
MF	GO:0090079	translation regulator activity, nucleic acid binding	15/729	94/14658	5.78911e-05	0.00450392	0.00414378	EIF4G2/EIF3M/EIF1AD/EIF5/EIF3J/EIF1/EEF1B2/EEF1A2/EIF3D/GTPBP1/ETF1/CPEB4/EIF4H/AGO2/EIF1AX	15
MF	GO:0045296	cadherin binding	32/729	308/14658	6.62611e-05	0.0045067	0.00414634	EFHD2/TAGLN2/EIF4G2/HSPA8/RAN/EIF5/EHD4/ANXA2/VASN/PFN1/LRRC59/RTN4/RAB1A/COBLL1/ZC3H15/BZW1/NOP56/RANBP1/TBC1D10A/CDC42EP1/CHMP2B/USO1/DBN1/HSP90AB1/FSCN1/EIF4H/YWHAZ/TJP2/HNRNPK/HSPA5/SH3GLB2/EMD	32
MF	GO:0003712	transcription coregulator activity	43/729	466/14658	6.95121e-05	0.0045067	0.00414634	SPEN/BCL9/TAF5L/IRF2BP2/NCOA4/SIRT1/LCOR/PPRC1/SF1/RBM14/ETS1/SMARCD1/PA2G4/TDG/PSMD9/UBE3A/TLE3/CBFB/SMARCE1/SRSF2/CBX4/RUVBL2/DDX1/SERTAD2/KDM3A/FHL2/RALY/USP16/DYRK1A/RRP1B/EWSR1/RYBP/RNF4/TADA2B/NFKB1/HMGB2/MED10/SUB1/TCERG1/WWC1/NPM1/SMARCD3/BCOR	43
MF	GO:0030515	snoRNA binding	8/729	31/14658	0.000102382	0.00612718	0.00563724	WDR3/SDE2/DDX21/DHX37/TSR1/NOP58/NOP56/DKC1	8
MF	GO:0003729	mRNA binding	33/729	331/14658	0.000114073	0.00633922	0.00583232	SPEN/HNRNPR/ZC3H12A/PABPC4/RPL5/EIF4G2/SF1/STRAP/PCBP2/EXOSC8/NUDT21/SRSF1/DDX5/PTBP1/HNRNPA3/NCL/YTHDF1/EIF3D/GNL3/TRA2B/SLBP/HNRNPD/NOCT/HNRNPA0/ETF1/CPEB4/HNRNPAB/RBM24/SYNCRIP/SCAF8/RPL7/AGO2/HNRNPK	33
MF	GO:0140297	DNA-binding transcription factor binding	41/729	453/14658	0.000155279	0.007778	0.00715606	SPEN/GTF2B/NOTCH2/MEF2D/CD34/SIRT1/LCOR/ETS1/BHLHE41/VDR/TDG/CRY1/TBX3/PSMD9/NFKBIA/HIF1A/SMARCE1/DDX5/PTPN2/TAF4B/KDM3A/FHL2/NR4A2/PTMA/SIK1/ETS2/BHLHE40/GATA2/HMGB2/CXXC5/TCERG1/NPM1/SMARCD3/ZNF703/SOX17/YWHAZ/DCAF13/TRIB1/DNAJA1/KLF4/BCOR	41
MF	GO:0035925	mRNA 3'-UTR AU-rich region binding	7/729	25/14658	0.000159959	0.007778	0.00715606	ZC3H12A/EXOSC8/NUDT21/HNRNPD/HNRNPA0/RBM24/AGO2	7
MF	GO:0051082	unfolded protein binding	15/729	107/14658	0.000258003	0.0118074	0.0108633	TOMM20/HSPA8/PTGES3/SCG5/TRAP1/AFG3L2/RUVBL2/DNAJB11/HSPA9/NPM1/HSP90AB1/CCT6A/CLU/DNAJA1/HSPA5	15
MF	GO:0061629	RNA polymerase II-specific DNA-binding transcription factor binding	31/729	325/14658	0.000396386	0.0171327	0.0157627	SPEN/GTF2B/NOTCH2/MEF2D/CD34/SIRT1/LCOR/ETS1/BHLHE41/VDR/CRY1/TBX3/NFKBIA/HIF1A/SMARCE1/DDX5/PTPN2/TAF4B/KDM3A/NR4A2/ETS2/BHLHE40/GATA2/TCERG1/NPM1/SMARCD3/SOX17/DCAF13/TRIB1/DNAJA1/KLF4	31
MF	GO:0061650	ubiquitin-like protein conjugating enzyme activity	8/729	39/14658	0.000561364	0.0229864	0.0211484	UBE2N/UBE2I/UBE2G1/UBE2S/UBE2G2/UBE2E2/UBE2D2/UBE2J1	8
MF	GO:0001217	DNA-binding transcription repressor activity	29/729	305/14658	0.000634507	0.0246823	0.0227087	PRDM2/ETV3/ATF3/BHLHE41/TBX3/HIF1A/IRF8/HIC1/MNT/KLF16/ERF/E2F6/FOXS1/SNAI1/NFATC2/BACH1/ETS2/ZBTB21/BHLHE40/MSX1/NFKB1/TCF7/NR3C1/FOXP4/FOXO3/ZBTB2/ZBTB10/GLIS3/NFIL3	29
MF	GO:0101005	deubiquitinase activity	12/729	83/14658	0.000786947	0.0280215	0.0257809	ZC3H12A/USP1/YOD1/USP54/USP2/USP36/USP14/PSMD14/USP16/USP13/USP38/TNFAIP3	12
MF	GO:0031072	heat shock protein binding	15/729	119/14658	0.000816126	0.0280215	0.0257809	GBP1/HSPA8/PTGES3/HIF1A/TELO2/IQCG/SGTB/HSPA9/NR3C1/HSP90AB1/DNAJC2/DNAJB9/DNAJA1/HSPA5/BCOR	15
MF	GO:0005092	GDP-dissociation inhibitor activity	5/729	16/14658	0.0008284	0.0280215	0.0257809	SESN2/EIF5/ARHGDIA/RANBP1/GPSM1	5
MF	GO:0043022	ribosome binding	13/729	96/14658	0.000910099	0.0295024	0.0271433	ZC3H12A/EIF1/YTHDF1/USP16/SRP72/ETF1/NPM1/CPEB4/SEC61G/DNAJC2/SEC61B/HSPA5/RBM3	13
MF	GO:0046982	protein heterodimerization activity	22/729	213/14658	0.000950073	0.0295663	0.0272021	GADD45A/TAF13/MEF2D/ATP1B1/ATF3/ABTB2/BHLHE41/RAN/HIF1A/BDKRB2/MAPK6/BCL2A1/TAF4B/TPM4/NR4A2/DGKD/XBP1/BHLHE40/IRAK2/PPP2CA/TENM2/ALG2	22
MF	GO:0061631	ubiquitin conjugating enzyme activity	7/729	33/14658	0.00100472	0.0300643	0.0276603	UBE2N/UBE2G1/UBE2S/UBE2G2/UBE2E2/UBE2D2/UBE2J1	7
MF	GO:0004843	cysteine-type deubiquitinase activity	11/729	77/14658	0.00142181	0.0407989	0.0375365	ZC3H12A/USP1/YOD1/USP54/USP2/USP36/USP14/USP16/USP13/USP38/TNFAIP3	11
MF	GO:0003725	double-stranded RNA binding	10/729	66/14658	0.00146834	0.0407989	0.0375365	YRDC/ILF2/DDX21/DDX1/DGCR8/RFTN1/DHX15/HSP90AB1/AGO2/MSN	10
MF	GO:0001046	core promoter sequence-specific DNA binding	7/729	36/14658	0.00172469	0.0462693	0.0425695	GTF2B/UBTF/RUVBL2/NR3C1/NPM1/KLF10/AGO2	7
MF	GO:0001227	DNA-binding transcription repressor activity, RNA polymerase II-specific	27/729	297/14658	0.00185943	0.0482213	0.0443654	PRDM2/ETV3/ATF3/BHLHE41/TBX3/IRF8/HIC1/MNT/KLF16/ERF/E2F6/FOXS1/SNAI1/NFATC2/BACH1/ETS2/ZBTB21/BHLHE40/MSX1/NFKB1/NR3C1/FOXP4/FOXO3/ZBTB2/ZBTB10/GLIS3/NFIL3	27

## Sheet: mPOCs_Cluster_6
Supplementary Table S3 (Sheet 6): Information on the gene pattern enriched GO against all annotated genes for cluster 6 in mPOCs
ONTOLOGY	ID	Description	GeneRatio	BgRatio	pvalue	p.adjust	qvalue	geneID	Count
CC	GO:0043202	lysosomal lumen	8/249	90/15161	0.000114902	0.0391815	0.0374942	SMPD1/TPP1/CSPG4/MAN2B1/SDC1/GPC1/VCAN/HGSNAT	8
