# Supplementary material for: Acute high-dose irradiation disrupts cell adhesion and Silk-Ovarioid formation in human primary ovarian cells
Source: J Ovarian Res. 2026 Jan 2;19:79. doi: 10.1186/s13048-025-01932-8 (PMC12930946; doi:10.1186/s13048-025-01932-8)
Supplement: Supplementary file 4 — Supplementary Material 4. [file 13048_2025_1932_MOESM4_ESM.xlsx]

## Sheet: cPOCS_IR1h_vs_1hCtrl_DEGs
Supplementary Table S1 (Sheet 1): Information on upregulated (positive log2FoldChange) and downregulated (negative log2FoldChange) DEGs in irradiated (IR) 1 h cPOCs compared to 1 h control cPOCs.
geneid	baseMean	log2FoldChange	lfcSE	stat	pvalue	padj	ensembl_gene_id	entrezgene_id	description
BTG2	3081.83	0.427569	0.0825597	5.1789	2.23193e-07	0.00133134	ENSG00000159388	7832	BTG anti-proliferation factor 2 [Source:HGNC Symbol;Acc:HGNC:1131]
FBXL3	3309.57	0.171849	0.0395191	4.3485	1.37071e-05	0.0308018	ENSG00000005812	26224	F-box and leucine rich repeat protein 3 [Source:HGNC Symbol;Acc:HGNC:13599]
ITGA2	8130.49	0.310824	0.0719237	4.32158	1.54913e-05	0.0308018	ENSG00000164171	3673	integrin subunit alpha 2 [Source:HGNC Symbol;Acc:HGNC:6137]

## Sheet: cPOCS_IR4h_vs_1hCtrl_DEGs
Supplementary Table S1 (Sheet 2): Information on upregulated (positive log2FoldChange) and downregulated (negative log2FoldChange) DEGs in irradiated (IR) 4 h cPOCs compared to 1 h control cPOCs.
geneid	baseMean	log2FoldChange	lfcSE	stat	pvalue	padj	ensembl_gene_id	entrezgene_id	description
AADACP1	562.208	-0.351032	0.128224	-2.73765	0.00618797	0.0369045	ENSG00000240602		arylacetamide deacetylase pseudogene 1 [Source:HGNC Symbol;Acc:HGNC:50305]
AADACP1	562.208	-0.351032	0.128224	-2.73765	0.00618797	0.0369045	ENSG00000291076	201651	arylacetamide deacetylase pseudogene 1 [Source:NCBI gene (formerly Entrezgene);Acc:201651]
AAED1	914.726	0.207292	0.0594791	3.48511	0.000491928	0.00465728
AARS	9294.13	-0.277699	0.0350235	-7.92895	2.21e-15	2.05596e-13
AASDH	578.018	-0.540215	0.0868181	-6.22238	4.89667e-10	2.07564e-08	ENSG00000157426	132949	aminoadipate-semialdehyde dehydrogenase [Source:HGNC Symbol;Acc:HGNC:23993]
ABCA1	14633.8	-0.236662	0.0483916	-4.89056	1.00549e-06	2.13991e-05	ENSG00000165029	19	ATP binding cassette subfamily A member 1 [Source:HGNC Symbol;Acc:HGNC:29]
ABCA11P	226.664	-0.405115	0.132409	-3.05958	0.00221649	0.01639	ENSG00000293360	79963	ATP binding cassette subfamily A member 11, pseudogene [Source:NCBI gene (formerly Entrezgene);Acc:79963]
ABCA11P	226.664	-0.405115	0.132409	-3.05958	0.00221649	0.01639	ENSG00000251595		ATP binding cassette subfamily A member 11, pseudogene [Source:HGNC Symbol;Acc:HGNC:31]
ABCB9	572.702	0.286314	0.0711587	4.0236	5.73154e-05	0.00075207	ENSG00000150967	23457	ATP binding cassette subfamily B member 9 [Source:HGNC Symbol;Acc:HGNC:50]
ABCC10	2609.03	-0.188178	0.052101	-3.61179	0.000304088	0.00310401	ENSG00000124574	89845	ATP binding cassette subfamily C member 10 [Source:HGNC Symbol;Acc:HGNC:52]
ABCD3	3893.85	0.184641	0.0392687	4.70199	2.57633e-06	5.0347e-05	ENSG00000117528	5825	ATP binding cassette subfamily D member 3 [Source:HGNC Symbol;Acc:HGNC:67]
ABHD16B	356.921	-0.452787	0.145327	-3.11565	0.0018354	0.0140744	ENSG00000183260	140701	abhydrolase domain containing 16B [Source:HGNC Symbol;Acc:HGNC:16128]
ABHD17B	1147.06	0.477206	0.0800583	5.96073	2.5111e-09	9.37799e-08	ENSG00000107362	51104	abhydrolase domain containing 17B, depalmitoylase [Source:HGNC Symbol;Acc:HGNC:24278]
ABHD17C	955.012	0.398093	0.0770037	5.16979	2.34354e-07	5.68895e-06	ENSG00000136379	58489	abhydrolase domain containing 17C, depalmitoylase [Source:HGNC Symbol;Acc:HGNC:26925]
ABI2	5209.2	-0.0970301	0.0314918	-3.08112	0.0020622	0.0154625	ENSG00000138443	10152	abl interactor 2 [Source:HGNC Symbol;Acc:HGNC:24011]
ABL2	14414.5	0.413829	0.0748223	5.53083	3.18717e-08	9.4858e-07	ENSG00000143322	27	ABL proto-oncogene 2, non-receptor tyrosine kinase [Source:HGNC Symbol;Acc:HGNC:77]
ABR	8929.5	-0.103072	0.0354734	-2.9056	0.00366547	0.0244721	ENSG00000276016	29	ABR activator of RhoGEF and GTPase [Source:HGNC Symbol;Acc:HGNC:81]
ABR	8929.5	-0.103072	0.0354734	-2.9056	0.00366547	0.0244721	ENSG00000159842	29	ABR activator of RhoGEF and GTPase [Source:HGNC Symbol;Acc:HGNC:81]
ABR	8929.5	-0.103072	0.0354734	-2.9056	0.00366547	0.0244721	ENSG00000278741	29	ABR activator of RhoGEF and GTPase [Source:HGNC Symbol;Acc:HGNC:81]
ACACA	9356.14	-0.120385	0.0427163	-2.81824	0.00482876	0.0302865	ENSG00000278540	31	acetyl-CoA carboxylase alpha [Source:HGNC Symbol;Acc:HGNC:84]
ACACA	9356.14	-0.120385	0.0427163	-2.81824	0.00482876	0.0302865	ENSG00000275176	31	acetyl-CoA carboxylase alpha [Source:HGNC Symbol;Acc:HGNC:84]
ACAT2	3487.73	0.164113	0.0499358	3.28648	0.00101448	0.00858442	ENSG00000120437	39	acetyl-CoA acetyltransferase 2 [Source:HGNC Symbol;Acc:HGNC:94]
ACBD3	6933.93	0.14093	0.0443049	3.18092	0.00146809	0.0116845	ENSG00000182827	64746	acyl-CoA binding domain containing 3 [Source:HGNC Symbol;Acc:HGNC:15453]
ACIN1	7985.44	-0.16563	0.0413339	-4.00711	6.14652e-05	0.000795415	ENSG00000100813	22985	apoptotic chromatin condensation inducer 1 [Source:HGNC Symbol;Acc:HGNC:17066]
ACKR3	392.218	0.416988	0.111915	3.72594	0.000194591	0.00212749	ENSG00000144476	57007	atypical chemokine receptor 3 [Source:HGNC Symbol;Acc:HGNC:23692]
ACP1	4760.48	0.106979	0.0346246	3.08968	0.00200374	0.0151123	ENSG00000143727	52	acid phosphatase 1 [Source:HGNC Symbol;Acc:HGNC:122]
ACSL1	3916.69	0.152277	0.0336123	4.5304	5.88708e-06	0.000103425	ENSG00000151726	2180	acyl-CoA synthetase long chain family member 1 [Source:HGNC Symbol;Acc:HGNC:3569]
ACTA1	136.015	-0.675463	0.25856	-2.6124	0.00899095	0.0497271	ENSG00000143632	58	actin alpha 1, skeletal muscle [Source:HGNC Symbol;Acc:HGNC:129]
ACTG2	41484.2	-0.213666	0.0736447	-2.90131	0.00371603	0.0247141	ENSG00000163017	72	actin gamma 2, smooth muscle [Source:HGNC Symbol;Acc:HGNC:145]
ACTN2	327.929	-0.365568	0.131548	-2.77898	0.00545292	0.0333924	ENSG00000077522	88	actinin alpha 2 [Source:HGNC Symbol;Acc:HGNC:164]
ACTR8	2520.09	-0.159492	0.047231	-3.37684	0.000733238	0.00654689	ENSG00000113812	93973	actin related protein 8 [Source:HGNC Symbol;Acc:HGNC:14672]
ACVR1B	1712.96	0.156777	0.0508712	3.08183	0.00205731	0.0154333	ENSG00000135503	91	activin A receptor type 1B [Source:HGNC Symbol;Acc:HGNC:172]
ADAM17	4382.08	0.226737	0.0413362	5.48519	4.13033e-08	1.20618e-06	ENSG00000151694	6868	ADAM metallopeptidase domain 17 [Source:HGNC Symbol;Acc:HGNC:195]
ADAM19	7046.85	-0.21845	0.0674066	-3.24079	0.001192	0.00987671	ENSG00000135074	8728	ADAM metallopeptidase domain 19 [Source:HGNC Symbol;Acc:HGNC:197]
ADAMTS12	4435.25	-0.21053	0.0761625	-2.76423	0.00570577	0.0345999	ENSG00000281690	81792	ADAM metallopeptidase with thrombospondin type 1 motif 12 [Source:HGNC Symbol;Acc:HGNC:14605]
ADAMTS12	4435.25	-0.21053	0.0761625	-2.76423	0.00570577	0.0345999	ENSG00000151388	81792	ADAM metallopeptidase with thrombospondin type 1 motif 12 [Source:HGNC Symbol;Acc:HGNC:14605]
ADAMTS4	301.867	-0.382882	0.127282	-3.00815	0.00262844	0.0187663	ENSG00000158859	9507	ADAM metallopeptidase with thrombospondin type 1 motif 4 [Source:HGNC Symbol;Acc:HGNC:220]
ADAMTS9	2830.43	-0.430266	0.0746411	-5.76447	8.19164e-09	2.8032e-07	ENSG00000163638	56999	ADAM metallopeptidase with thrombospondin type 1 motif 9 [Source:HGNC Symbol;Acc:HGNC:13202]
ADAT2	355.999	-0.270126	0.101445	-2.66279	0.00774955	0.0441015	ENSG00000189007	134637	adenosine deaminase tRNA specific 2 [Source:HGNC Symbol;Acc:HGNC:21172]
ADCK2	1135.85	-0.164039	0.0617139	-2.65805	0.00785933	0.0446608	ENSG00000133597	90956	aarF domain containing kinase 2 [Source:HGNC Symbol;Acc:HGNC:19039]
ADGRA2	6147.44	-0.16509	0.0588421	-2.80564	0.00502165	0.0312316	ENSG00000020181	25960	adhesion G protein-coupled receptor A2 [Source:HGNC Symbol;Acc:HGNC:17849]
ADGRA3	2452.56	0.15505	0.0502353	3.08647	0.00202547	0.0152203	ENSG00000152990	166647	adhesion G protein-coupled receptor A3 [Source:HGNC Symbol;Acc:HGNC:13839]
ADGRL1	1733.03	0.261762	0.0496394	5.27326	1.34018e-07	3.43582e-06	ENSG00000072071	22859	adhesion G protein-coupled receptor L1 [Source:HGNC Symbol;Acc:HGNC:20973]
ADGRL1	1733.03	0.261762	0.0496394	5.27326	1.34018e-07	3.43582e-06	ENSG00000288324	22859	adhesion G protein-coupled receptor L1 [Source:HGNC Symbol;Acc:HGNC:20973]
ADIPOR2	5607.92	0.109781	0.0371996	2.95112	0.00316621	0.0216984	ENSG00000006831	79602	adiponectin receptor 2 [Source:HGNC Symbol;Acc:HGNC:24041]
ADIPOR2	5607.92	0.109781	0.0371996	2.95112	0.00316621	0.0216984	ENSG00000285070	79602	adiponectin receptor 2 [Source:HGNC Symbol;Acc:HGNC:24041]
ADM	7318.12	-0.294746	0.0788821	-3.73654	0.000186567	0.00205131	ENSG00000148926	133	adrenomedullin [Source:HGNC Symbol;Acc:HGNC:259]
ADM2	760.114	-0.54846	0.0798643	-6.8674	6.53837e-12	3.73224e-10	ENSG00000128165	79924	adrenomedullin 2 [Source:HGNC Symbol;Acc:HGNC:28898]
ADNP2	2602.38	0.209564	0.0542755	3.86112	0.000112868	0.0013355	ENSG00000101544	22850	ADNP homeobox 2 [Source:HGNC Symbol;Acc:HGNC:23803]
ADORA2B	970.333	-0.402821	0.089495	-4.50105	6.76199e-06	0.000116082	ENSG00000170425	136	adenosine A2b receptor [Source:HGNC Symbol;Acc:HGNC:264]
ADRM1	6523.45	0.131077	0.0450089	2.91225	0.00358836	0.0240193	ENSG00000130706	11047	ADRM1 26S proteasome ubiquitin receptor [Source:HGNC Symbol;Acc:HGNC:15759]
AEBP1	28768.4	-0.278644	0.0724207	-3.84757	0.000119294	0.0013956	ENSG00000106624	165	AE binding protein 1 [Source:HGNC Symbol;Acc:HGNC:303]
AEN	4459.09	0.731487	0.0855677	8.54864	1.24545e-17	1.51166e-15	ENSG00000181026	64782	apoptosis enhancing nuclease [Source:HGNC Symbol;Acc:HGNC:25722]
AFAP1	8187.02	-0.204045	0.0528965	-3.85743	0.000114586	0.00134967	ENSG00000196526	60312	actin filament associated protein 1 [Source:HGNC Symbol;Acc:HGNC:24017]
AFF1	9641.06	-0.165404	0.0430392	-3.8431	0.00012149	0.0014149	ENSG00000172493	4299	ALF transcription elongation factor 1 [Source:HGNC Symbol;Acc:HGNC:7135]
AFF4	29630.4	0.144701	0.0390658	3.70403	0.000212204	0.00229902	ENSG00000072364	27125	ALF transcription elongation factor 4 [Source:HGNC Symbol;Acc:HGNC:17869]
AFG3L2	4033.58	0.157928	0.0397139	3.97664	6.98968e-05	0.00088574	ENSG00000141385	10939	AFG3 like matrix AAA peptidase subunit 2 [Source:HGNC Symbol;Acc:HGNC:315]
AGER	58.7955	-0.690214	0.240864	-2.86558	0.00416245	0.0269113	ENSG00000206320	177	advanced glycosylation end-product specific receptor [Source:HGNC Symbol;Acc:HGNC:320]
AGER	58.7955	-0.690214	0.240864	-2.86558	0.00416245	0.0269113	ENSG00000230514	177	advanced glycosylation end-product specific receptor [Source:HGNC Symbol;Acc:HGNC:320]
AGER	58.7955	-0.690214	0.240864	-2.86558	0.00416245	0.0269113	ENSG00000234729	177	advanced glycosylation end-product specific receptor [Source:HGNC Symbol;Acc:HGNC:320]
AGER	58.7955	-0.690214	0.240864	-2.86558	0.00416245	0.0269113	ENSG00000231268	177	advanced glycosylation end-product specific receptor [Source:HGNC Symbol;Acc:HGNC:320]
AGER	58.7955	-0.690214	0.240864	-2.86558	0.00416245	0.0269113	ENSG00000237405	177	advanced glycosylation end-product specific receptor [Source:HGNC Symbol;Acc:HGNC:320]
AGER	58.7955	-0.690214	0.240864	-2.86558	0.00416245	0.0269113	ENSG00000229058	177	advanced glycosylation end-product specific receptor [Source:HGNC Symbol;Acc:HGNC:320]
AGER	58.7955	-0.690214	0.240864	-2.86558	0.00416245	0.0269113	ENSG00000204305	177	advanced glycosylation end-product specific receptor [Source:HGNC Symbol;Acc:HGNC:320]
AGO3	892.766	-0.205549	0.0766542	-2.68151	0.00732917	0.0422665	ENSG00000126070	192669	argonaute RISC catalytic component 3 [Source:HGNC Symbol;Acc:HGNC:18421]
AGPAT4	1326.39	-0.174111	0.0572325	-3.04217	0.00234876	0.0171477	ENSG00000026652	56895	1-acylglycerol-3-phosphate O-acyltransferase 4 [Source:HGNC Symbol;Acc:HGNC:20885]
AGPAT5	2271.06	-0.11816	0.0449752	-2.62722	0.00860864	0.0480402	ENSG00000155189	55326	1-acylglycerol-3-phosphate O-acyltransferase 5 [Source:HGNC Symbol;Acc:HGNC:20886]
AGPAT5	2271.06	-0.11816	0.0449752	-2.62722	0.00860864	0.0480402	ENSG00000284980	55326	1-acylglycerol-3-phosphate O-acyltransferase 5 [Source:HGNC Symbol;Acc:HGNC:20886]
AHNAK	131980	-0.237623	0.0780479	-3.04458	0.00233009	0.0170515	ENSG00000124942	79026	AHNAK nucleoprotein [Source:HGNC Symbol;Acc:HGNC:347]
AHNAK2	20463.9	-0.282073	0.0632851	-4.45719	8.3042e-06	0.000137249	ENSG00000185567	113146	AHNAK nucleoprotein 2 [Source:HGNC Symbol;Acc:HGNC:20125]
AKAP10	2396.63	-0.271564	0.0517804	-5.24453	1.5668e-07	3.95159e-06	ENSG00000108599	11216	A-kinase anchoring protein 10 [Source:HGNC Symbol;Acc:HGNC:368]
AKAP11	6853.49	-0.149766	0.0514318	-2.91194	0.00359195	0.0240329	ENSG00000023516	11215	A-kinase anchoring protein 11 [Source:HGNC Symbol;Acc:HGNC:369]
AKAP12	50764.8	-0.174376	0.0547928	-3.18246	0.00146028	0.0116283	ENSG00000131016	9590	A-kinase anchoring protein 12 [Source:HGNC Symbol;Acc:HGNC:370]
AKAP7	417.538	0.25976	0.0866994	2.9961	0.00273456	0.0193305	ENSG00000118507	9465	A-kinase anchoring protein 7 [Source:HGNC Symbol;Acc:HGNC:377]
AKAP8	2064.93	0.390078	0.0526943	7.40267	1.33474e-13	9.46874e-12	ENSG00000105127	10270	A-kinase anchoring protein 8 [Source:HGNC Symbol;Acc:HGNC:378]
AKAP8L	3433.41	0.257963	0.042362	6.08948	1.13275e-09	4.43283e-08	ENSG00000011243	26993	A-kinase anchoring protein 8 like [Source:HGNC Symbol;Acc:HGNC:29857]
AKNA	899.824	-0.292752	0.0717938	-4.07769	4.54861e-05	0.000619888	ENSG00000106948	80709	AT-hook transcription factor [Source:HGNC Symbol;Acc:HGNC:24108]
ALDH3A2	7376.38	0.173288	0.0578735	2.99427	0.00275107	0.0194187	ENSG00000072210	224	aldehyde dehydrogenase 3 family member A2 [Source:HGNC Symbol;Acc:HGNC:403]
ALMS1-IT1	33.7056	0.986711	0.265725	3.71328	0.000204594	0.00221967	ENSG00000291477		ALMS1 intronic transcript 1 [Source:HGNC Symbol;Acc:HGNC:41305]
ALMS1-IT1	33.7056	0.986711	0.265725	3.71328	0.000204594	0.00221967	ENSG00000230002		ALMS1 intronic transcript 1 [Source:HGNC Symbol;Acc:HGNC:41305]
ALPK1	653.769	-0.263219	0.0646441	-4.07182	4.66466e-05	0.000632927	ENSG00000073331	80216	alpha kinase 1 [Source:HGNC Symbol;Acc:HGNC:20917]
ALYREF	2252.73	0.137037	0.0422481	3.24362	0.00118023	0.00979487	ENSG00000183684	10189	Aly/REF export factor [Source:HGNC Symbol;Acc:HGNC:19071]
AMD1	5993.48	0.234322	0.048929	4.78902	1.67599e-06	3.41708e-05	ENSG00000123505	262	adenosylmethionine decarboxylase 1 [Source:HGNC Symbol;Acc:HGNC:457]
AMER1	833.448	0.835879	0.086002	9.71931	2.49477e-22	5.38316e-20	ENSG00000184675	139285	APC membrane recruitment protein 1 [Source:HGNC Symbol;Acc:HGNC:26837]
AMFR	8326.41	0.155513	0.0411126	3.78262	0.000155189	0.00174458	ENSG00000159461	267	autocrine motility factor receptor [Source:HGNC Symbol;Acc:HGNC:463]
AMPD3	3892.65	-0.222494	0.0580886	-3.83025	0.000128012	0.00147976	ENSG00000133805	272	adenosine monophosphate deaminase 3 [Source:HGNC Symbol;Acc:HGNC:470]
ANAPC1	3979.62	-0.115195	0.0436791	-2.6373	0.00835682	0.0468681	ENSG00000153107	64682	anaphase promoting complex subunit 1 [Source:HGNC Symbol;Acc:HGNC:19988]
ANAPC7	3139.24	-0.139251	0.042525	-3.27456	0.00105826	0.00891122	ENSG00000196510	51434	anaphase promoting complex subunit 7 [Source:HGNC Symbol;Acc:HGNC:17380]
ANGPT2	282.896	-0.627829	0.121058	-5.18618	2.14647e-07	5.26817e-06	ENSG00000091879	285	angiopoietin 2 [Source:HGNC Symbol;Acc:HGNC:485]
ANGPTL4	14403.3	-0.421557	0.155115	-2.7177	0.00657376	0.0388092	ENSG00000167772	51129	angiopoietin like 4 [Source:HGNC Symbol;Acc:HGNC:16039]
ANKEF1	359.414	-0.287444	0.0912563	-3.14985	0.00163353	0.0128045	ENSG00000132623	63926	ankyrin repeat and EF-hand domain containing 1 [Source:HGNC Symbol;Acc:HGNC:15803]
ANKFY1	6673.63	-0.157753	0.0447174	-3.52778	0.000419063	0.00406656	ENSG00000185722	51479	ankyrin repeat and FYVE domain containing 1 [Source:HGNC Symbol;Acc:HGNC:20763]
ANKRD1	75342.8	-0.627381	0.111788	-5.61223	1.99734e-08	6.18142e-07	ENSG00000148677	27063	ankyrin repeat domain 1 [Source:HGNC Symbol;Acc:HGNC:15819]
ANKRD12	3544.11	0.542712	0.0541214	10.0277	1.15179e-23	2.75295e-21	ENSG00000101745	23253	ankyrin repeat domain 12 [Source:HGNC Symbol;Acc:HGNC:29135]
ANKRD13C	2784.86	0.194687	0.0417286	4.66556	3.07773e-06	5.87415e-05	ENSG00000118454	81573	ankyrin repeat domain 13C [Source:HGNC Symbol;Acc:HGNC:25374]
ANKRD13D	1230.79	-0.247429	0.0538609	-4.59385	4.3514e-06	7.93467e-05	ENSG00000172932	338692	ankyrin repeat domain 13D [Source:HGNC Symbol;Acc:HGNC:27880]
ANKRD17	11114	-0.147703	0.0413001	-3.57635	0.000348432	0.00348566	ENSG00000132466	26057	ankyrin repeat domain 17 [Source:HGNC Symbol;Acc:HGNC:23575]
ANKRD26	1077.87	-0.316191	0.0699398	-4.52089	6.1579e-06	0.000107373	ENSG00000107890	22852	ankyrin repeat domain containing 26 [Source:HGNC Symbol;Acc:HGNC:29186]
ANKRD27	2070.19	-0.447417	0.0538809	-8.3038	1.00829e-16	1.12696e-14	ENSG00000105186	84079	ankyrin repeat domain 27 [Source:HGNC Symbol;Acc:HGNC:25310]
ANKRD33B	355.388	1.04343	0.166101	6.28191	3.34437e-10	1.43531e-08	ENSG00000164236	651746	ankyrin repeat domain 33B [Source:HGNC Symbol;Acc:HGNC:35240]
ANKRD42	1571.82	-0.195052	0.0466607	-4.18022	2.91228e-05	0.000419715	ENSG00000137494	338699	ankyrin repeat domain 42 [Source:HGNC Symbol;Acc:HGNC:26752]
ANKRD46	486.82	-0.35749	0.0834537	-4.28369	1.83817e-05	0.00027943	ENSG00000186106	157567	ankyrin repeat domain 46 [Source:HGNC Symbol;Acc:HGNC:27229]
ANKS1A	2220.97	-0.169418	0.0496607	-3.4115	0.000646057	0.00586582	ENSG00000064999	23294	ankyrin repeat and sterile alpha motif domain containing 1A [Source:HGNC Symbol;Acc:HGNC:20961]
ANKS3	660.6	-0.237767	0.0668776	-3.55525	0.000377623	0.00372132	ENSG00000168096	124401	ankyrin repeat and sterile alpha motif domain containing 3 [Source:HGNC Symbol;Acc:HGNC:29422]
ANKZF1	1168.36	-0.468635	0.0867943	-5.39937	6.68756e-08	1.88563e-06	ENSG00000163516	55139	ankyrin repeat and zinc finger peptidyl tRNA hydrolase 1 [Source:HGNC Symbol;Acc:HGNC:25527]
ANPEP	233.265	-0.603176	0.203664	-2.96163	0.00306016	0.0211019	ENSG00000166825	290	alanyl aminopeptidase, membrane [Source:HGNC Symbol;Acc:HGNC:500]
AP1AR	2069.91	-0.183659	0.0407623	-4.50561	6.61834e-06	0.000114374	ENSG00000138660	55435	adaptor related protein complex 1 associated regulatory protein [Source:HGNC Symbol;Acc:HGNC:28808]
AP1G1	9888.15	0.137887	0.031031	4.44351	8.85012e-06	0.000145498	ENSG00000166747	164	adaptor related protein complex 1 subunit gamma 1 [Source:HGNC Symbol;Acc:HGNC:555]
AP1S3	3537.08	-0.346762	0.0730667	-4.74583	2.07653e-06	4.15199e-05	ENSG00000152056	130340	adaptor related protein complex 1 subunit sigma 3 [Source:HGNC Symbol;Acc:HGNC:18971]
AP3B1	5974.31	0.140398	0.0422344	3.32425	0.000886554	0.00767463	ENSG00000132842	8546	adaptor related protein complex 3 subunit beta 1 [Source:HGNC Symbol;Acc:HGNC:566]
AP3M2	3041.96	-0.175907	0.0452586	-3.88671	0.000101613	0.00121999	ENSG00000070718	10947	adaptor related protein complex 3 subunit mu 2 [Source:HGNC Symbol;Acc:HGNC:570]
AP5B1	2648.45	0.132136	0.0498838	2.64888	0.00807593	0.0456744	ENSG00000254470	91056	adaptor related protein complex 5 subunit beta 1 [Source:HGNC Symbol;Acc:HGNC:25104]
APAF1	1556.07	-0.391969	0.0981008	-3.99557	6.4539e-05	0.000829345	ENSG00000120868	317	apoptotic peptidase activating factor 1 [Source:HGNC Symbol;Acc:HGNC:576]
APC2	357.292	-0.295875	0.0966322	-3.06187	0.00219958	0.0162882	ENSG00000115266	10297	APC regulator of WNT signaling pathway 2 [Source:HGNC Symbol;Acc:HGNC:24036]
APEX2	1485.39	-0.168365	0.0572432	-2.94123	0.00326915	0.0222347	ENSG00000169188	27301	apurinic/apyrimidinic endodeoxyribonuclease 2 [Source:HGNC Symbol;Acc:HGNC:17889]
APLN	862.474	-0.614968	0.219454	-2.80226	0.00507459	0.0314852	ENSG00000171388	8862	apelin [Source:HGNC Symbol;Acc:HGNC:16665]
APLNR	108.998	-0.807735	0.252404	-3.20016	0.0013735	0.0110793	ENSG00000134817	187	apelin receptor [Source:HGNC Symbol;Acc:HGNC:339]
APOBEC3C	3611.41	0.156152	0.0456333	3.42188	0.000621902	0.00568336	ENSG00000244509	27350	apolipoprotein B mRNA editing enzyme catalytic subunit 3C [Source:HGNC Symbol;Acc:HGNC:17353]
APOBEC3F	476.751	-0.260787	0.0929081	-2.80694	0.00500148	0.0311435	ENSG00000128394	200316	apolipoprotein B mRNA editing enzyme catalytic subunit 3F [Source:HGNC Symbol;Acc:HGNC:17356]
APOL1	3277.32	-0.255892	0.089177	-2.86949	0.00411137	0.0266723	ENSG00000100342	8542	apolipoprotein L1 [Source:HGNC Symbol;Acc:HGNC:618]
APOLD1	861.199	-0.309028	0.104487	-2.95757	0.00310076	0.0213345	ENSG00000178878	81575	apolipoprotein L domain containing 1 [Source:HGNC Symbol;Acc:HGNC:25268]
APPL1	2916.9	0.197638	0.0490995	4.02525	5.69138e-05	0.000748698	ENSG00000157500	26060	adaptor protein, phosphotyrosine interacting with PH domain and leucine zipper 1 [Source:HGNC Symbol;Acc:HGNC:24035]
ARAP2	1904.73	0.470274	0.0797867	5.89415	3.7662e-09	1.36391e-07	ENSG00000047365	116984	ArfGAP with RhoGAP domain, ankyrin repeat and PH domain 2 [Source:HGNC Symbol;Acc:HGNC:16924]
AREL1	6073.62	0.136959	0.0331312	4.13383	3.56773e-05	0.000500707	ENSG00000119682	9870	apoptosis resistant E3 ubiquitin protein ligase 1 [Source:HGNC Symbol;Acc:HGNC:20363]
ARF6	12859.8	-0.118714	0.0430353	-2.75853	0.00580623	0.0350994	ENSG00000165527	382	ADP ribosylation factor 6 [Source:HGNC Symbol;Acc:HGNC:659]
ARFGAP2	4207.78	0.105409	0.0332894	3.16643	0.0015432	0.0121578	ENSG00000149182	84364	ADP ribosylation factor GTPase activating protein 2 [Source:HGNC Symbol;Acc:HGNC:13504]
ARFIP2	3045.24	0.1718	0.0460617	3.72979	0.000191642	0.00209968	ENSG00000132254	23647	ADP ribosylation factor interacting protein 2 [Source:HGNC Symbol;Acc:HGNC:17160]
ARFRP1	2039.87	-0.208518	0.0447395	-4.6607	3.15129e-06	5.99982e-05	ENSG00000101246	10139	ADP ribosylation factor related protein 1 [Source:HGNC Symbol;Acc:HGNC:662]
ARHGAP11B	35.5326	-1.09964	0.349269	-3.14841	0.0016416	0.0128483	ENSG00000285077	89839	Rho GTPase activating protein 11B [Source:HGNC Symbol;Acc:HGNC:15782]
ARHGAP11B	35.5326	-1.09964	0.349269	-3.14841	0.0016416	0.0128483	ENSG00000274734	89839	Rho GTPase activating protein 11B [Source:HGNC Symbol;Acc:HGNC:15782]
ARHGAP11B	35.5326	-1.09964	0.349269	-3.14841	0.0016416	0.0128483	ENSG00000286139	89839	Rho GTPase activating protein 11B [Source:HGNC Symbol;Acc:HGNC:15782]
ARHGAP12	2881.53	-0.164205	0.042767	-3.83953	0.000123269	0.00143239	ENSG00000165322	94134	Rho GTPase activating protein 12 [Source:HGNC Symbol;Acc:HGNC:16348]
ARHGAP18	5488.63	-0.164391	0.0487471	-3.37233	0.00074536	0.00662845	ENSG00000146376	93663	Rho GTPase activating protein 18 [Source:HGNC Symbol;Acc:HGNC:21035]
ARHGAP21	10972.2	0.161264	0.0385297	4.18545	2.846e-05	0.000412073	ENSG00000107863	57584	Rho GTPase activating protein 21 [Source:HGNC Symbol;Acc:HGNC:23725]
ARHGAP22	2227.59	-0.353573	0.0787795	-4.48813	7.18517e-06	0.0001216	ENSG00000128805	58504	Rho GTPase activating protein 22 [Source:HGNC Symbol;Acc:HGNC:30320]
ARHGAP25	527.202	-0.466079	0.0992585	-4.69561	2.65816e-06	5.16861e-05	ENSG00000163219	9938	Rho GTPase activating protein 25 [Source:HGNC Symbol;Acc:HGNC:28951]
ARHGAP27	582.605	-0.501819	0.0988416	-5.07701	3.83424e-07	8.95771e-06	ENSG00000276836	201176	Rho GTPase activating protein 27 [Source:HGNC Symbol;Acc:HGNC:31813]
ARHGAP27	582.605	-0.501819	0.0988416	-5.07701	3.83424e-07	8.95771e-06	ENSG00000276907	201176	Rho GTPase activating protein 27 [Source:HGNC Symbol;Acc:HGNC:31813]
ARHGAP27	582.605	-0.501819	0.0988416	-5.07701	3.83424e-07	8.95771e-06	ENSG00000159314	201176	Rho GTPase activating protein 27 [Source:HGNC Symbol;Acc:HGNC:31813]
ARHGAP29	2525.52	-0.333277	0.0732135	-4.55212	5.3107e-06	9.46182e-05	ENSG00000137962	105378858	Rho GTPase activating protein 29 [Source:HGNC Symbol;Acc:HGNC:30207]
ARHGAP29	2525.52	-0.333277	0.0732135	-4.55212	5.3107e-06	9.46182e-05	ENSG00000137962	9411	Rho GTPase activating protein 29 [Source:HGNC Symbol;Acc:HGNC:30207]
ARHGAP5	9278.06	0.174985	0.038626	4.53024	5.89156e-06	0.000103425	ENSG00000100852	394	Rho GTPase activating protein 5 [Source:HGNC Symbol;Acc:HGNC:675]
ARHGEF1	3666.6	-0.142333	0.0496179	-2.86857	0.00412326	0.0266912	ENSG00000076928	9138	Rho guanine nucleotide exchange factor 1 [Source:HGNC Symbol;Acc:HGNC:681]
ARHGEF10	3522.88	-0.238554	0.0357504	-6.67275	2.51045e-11	1.34029e-09	ENSG00000274726	9639	Rho guanine nucleotide exchange factor 10 [Source:HGNC Symbol;Acc:HGNC:14103]
ARHGEF10	3522.88	-0.238554	0.0357504	-6.67275	2.51045e-11	1.34029e-09	ENSG00000104728	9639	Rho guanine nucleotide exchange factor 10 [Source:HGNC Symbol;Acc:HGNC:14103]
ARHGEF11	5418.69	-0.0943503	0.0315626	-2.98931	0.00279611	0.0197098	ENSG00000132694	9826	Rho guanine nucleotide exchange factor 11 [Source:HGNC Symbol;Acc:HGNC:14580]
ARHGEF2	7561.72	-0.716972	0.0692105	-10.3593	3.79757e-25	1.1346e-22	ENSG00000116584	9181	Rho/Rac guanine nucleotide exchange factor 2 [Source:HGNC Symbol;Acc:HGNC:682]
ARHGEF28	4207.38	-0.270838	0.0480745	-5.63371	1.76375e-08	5.52001e-07	ENSG00000214944	64283	Rho guanine nucleotide exchange factor 28 [Source:HGNC Symbol;Acc:HGNC:30322]
ARHGEF3	1637.37	0.254196	0.0729766	3.48325	0.000495371	0.00467847	ENSG00000163947	50650	Rho guanine nucleotide exchange factor 3 [Source:HGNC Symbol;Acc:HGNC:683]
ARHGEF4	971.928	-0.249558	0.0823259	-3.03134	0.00243474	0.0176757	ENSG00000136002	50649	Rho guanine nucleotide exchange factor 4 [Source:HGNC Symbol;Acc:HGNC:684]
ARHGEF5	532.027	-0.267286	0.100346	-2.66363	0.0077302	0.0440487	ENSG00000050327	7984	Rho guanine nucleotide exchange factor 5 [Source:HGNC Symbol;Acc:HGNC:13209]
ARHGEF5	532.027	-0.267286	0.100346	-2.66363	0.0077302	0.0440487	ENSG00000284933	7984	Rho guanine nucleotide exchange factor 5 [Source:HGNC Symbol;Acc:HGNC:13209]
ARID3B	154.51	0.53485	0.144082	3.71213	0.00020552	0.00222817	ENSG00000179361	10620	AT-rich interaction domain 3B [Source:HGNC Symbol;Acc:HGNC:14350]
ARID5A	1349.72	0.247338	0.0825824	2.99504	0.00274407	0.0193782	ENSG00000196843	10865	AT-rich interaction domain 5A [Source:HGNC Symbol;Acc:HGNC:17361]
ARID5B	11613.9	0.250357	0.0708386	3.53418	0.000409037	0.0039842	ENSG00000150347	84159	AT-rich interaction domain 5B [Source:HGNC Symbol;Acc:HGNC:17362]
ARIH1	6128.81	0.0923628	0.0281522	3.28084	0.00103498	0.00874832	ENSG00000166233	25820	ariadne RBR E3 ubiquitin protein ligase 1 [Source:HGNC Symbol;Acc:HGNC:689]
ARL10	682.737	-0.397119	0.108336	-3.66562	0.000246737	0.00260631	ENSG00000175414	285598	ADP ribosylation factor like GTPase 10 [Source:HGNC Symbol;Acc:HGNC:22042]
ARL13B	651.482	-0.284931	0.0736814	-3.86706	0.000110155	0.00130539	ENSG00000169379	200894	ADP ribosylation factor like GTPase 13B [Source:HGNC Symbol;Acc:HGNC:25419]
ARL14EP	1300.12	-0.188658	0.0667158	-2.82778	0.00468716	0.0296376	ENSG00000152219	120534	ADP ribosylation factor like GTPase 14 effector protein [Source:HGNC Symbol;Acc:HGNC:26798]
ARL4A	1330.32	0.623733	0.0801764	7.7795	7.28104e-15	6.21529e-13	ENSG00000122644	10124	ADP ribosylation factor like GTPase 4A [Source:HGNC Symbol;Acc:HGNC:695]
ARL4D	1768.25	0.372701	0.0675688	5.51587	3.47055e-08	1.02312e-06	ENSG00000175906	379	ADP ribosylation factor like GTPase 4D [Source:HGNC Symbol;Acc:HGNC:656]
ARL5B	1834.73	0.786004	0.0623461	12.6071	1.92964e-36	1.30343e-33	ENSG00000165997	221079	ADP ribosylation factor like GTPase 5B [Source:HGNC Symbol;Acc:HGNC:23052]
ARL6IP1	10785.3	0.164755	0.0327905	5.02448	5.04809e-07	1.15334e-05	ENSG00000170540	23204	ADP ribosylation factor like GTPase 6 interacting protein 1 [Source:HGNC Symbol;Acc:HGNC:697]
ARL8A	6474.82	0.113677	0.0411943	2.75952	0.0057886	0.035021	ENSG00000143862	127829	ADP ribosylation factor like GTPase 8A [Source:HGNC Symbol;Acc:HGNC:25192]
ARL8B	12447	0.129021	0.0381413	3.38272	0.000717726	0.00641945	ENSG00000134108	55207	ADP ribosylation factor like GTPase 8B [Source:HGNC Symbol;Acc:HGNC:25564]
ARMC5	1263.9	0.176028	0.0657437	2.67748	0.00741778	0.0426824	ENSG00000140691	79798	armadillo repeat containing 5 [Source:HGNC Symbol;Acc:HGNC:25781]
ARMC7	664.083	-0.184478	0.0649925	-2.83845	0.00453338	0.028865	ENSG00000125449	79637	armadillo repeat containing 7 [Source:HGNC Symbol;Acc:HGNC:26168]
ARMCX1	2239.01	-0.142061	0.0463628	-3.06411	0.00218315	0.0161975	ENSG00000126947	51309	armadillo repeat containing X-linked 1 [Source:HGNC Symbol;Acc:HGNC:18073]
ARMCX4	2546.67	0.234286	0.0617738	3.79265	0.000149051	0.00168411	ENSG00000196440	100131755	armadillo repeat containing X-linked 4 [Source:HGNC Symbol;Acc:HGNC:28615]
ARPP19	12245.5	0.137841	0.0363564	3.79137	0.000149816	0.00169153	ENSG00000128989	10776	cAMP regulated phosphoprotein 19 [Source:HGNC Symbol;Acc:HGNC:16967]
ARSJ	3715.86	-0.24756	0.0426008	-5.81115	6.20462e-09	2.16618e-07	ENSG00000180801	79642	arylsulfatase family member J [Source:HGNC Symbol;Acc:HGNC:26286]
ASAP2	9688.34	-0.273216	0.0471419	-5.79561	6.80749e-09	2.36602e-07	ENSG00000151693	8853	ArfGAP with SH3 domain, ankyrin repeat and PH domain 2 [Source:HGNC Symbol;Acc:HGNC:2721]
ASB6	2781.52	0.282854	0.0533285	5.30399	1.13302e-07	2.9734e-06	ENSG00000148331	140459	ankyrin repeat and SOCS box containing 6 [Source:HGNC Symbol;Acc:HGNC:17181]
ASF1A	1425.54	0.180966	0.0667065	2.71287	0.00667037	0.0391355	ENSG00000111875	25842	anti-silencing function 1A histone chaperone [Source:HGNC Symbol;Acc:HGNC:20995]
ASH1L	5789.2	-0.157781	0.0603823	-2.61303	0.00897437	0.0496531	ENSG00000116539	55870	ASH1 like histone lysine methyltransferase [Source:HGNC Symbol;Acc:HGNC:19088]
ASNSD1	3771.55	0.127219	0.0472695	2.69135	0.00711631	0.0412534	ENSG00000138381	54529	asparagine synthetase domain containing 1 [Source:HGNC Symbol;Acc:HGNC:24910]
ASS1	4302.69	0.147688	0.0515898	2.86274	0.00419995	0.0270974	ENSG00000130707	445	argininosuccinate synthase 1 [Source:HGNC Symbol;Acc:HGNC:758]
ASXL2	4037.41	-0.468652	0.053707	-8.72609	2.63635e-18	3.47105e-16	ENSG00000143970	55252	ASXL transcriptional regulator 2 [Source:HGNC Symbol;Acc:HGNC:23805]
ASXL3	63.2698	0.841074	0.225267	3.73368	0.000188701	0.00207038	ENSG00000141431	80816	ASXL transcriptional regulator 3 [Source:HGNC Symbol;Acc:HGNC:29357]
ATAD1	5436.82	0.119098	0.0418777	2.84394	0.0044559	0.0285001	ENSG00000138138	84896	ATPase family AAA domain containing 1 [Source:HGNC Symbol;Acc:HGNC:25903]
ATF2	3304.8	-0.118409	0.0430668	-2.74944	0.00596975	0.0358647	ENSG00000115966	1386	activating transcription factor 2 [Source:HGNC Symbol;Acc:HGNC:784]
ATF3	3147.66	1.18643	0.083456	14.2163	7.26405e-46	1.25394e-42	ENSG00000162772	467	activating transcription factor 3 [Source:HGNC Symbol;Acc:HGNC:785]
ATF5	3589.8	0.30903	0.0622698	4.96275	6.9501e-07	1.52942e-05	ENSG00000169136	22809	activating transcription factor 5 [Source:HGNC Symbol;Acc:HGNC:790]
ATF7	2820.64	-0.262145	0.0447714	-5.85519	4.76475e-09	1.69394e-07	ENSG00000170653	11016	activating transcription factor 7 [Source:HGNC Symbol;Acc:HGNC:792]
ATF7IP2	606.388	-0.690623	0.111881	-6.17286	6.70662e-10	2.75645e-08	ENSG00000166669	80063	activating transcription factor 7 interacting protein 2 [Source:HGNC Symbol;Acc:HGNC:20397]
ATG13	7432.31	0.127011	0.0345181	3.67955	0.00023365	0.00249312	ENSG00000175224	9776	autophagy related 13 [Source:HGNC Symbol;Acc:HGNC:29091]
ATG4D	738.221	0.313812	0.071087	4.41448	1.01253e-05	0.00016369	ENSG00000130734	84971	autophagy related 4D cysteine peptidase [Source:HGNC Symbol;Acc:HGNC:20789]
ATG9B	116.279	-0.659528	0.249775	-2.64049	0.00827871	0.046567	ENSG00000181652	285973	autophagy related 9B [Source:HGNC Symbol;Acc:HGNC:21899]
ATL2	1879.99	0.141871	0.0535947	2.64711	0.00811838	0.0458644	ENSG00000119787	64225	atlastin GTPase 2 [Source:HGNC Symbol;Acc:HGNC:24047]
ATM	5226.65	-0.192084	0.0435721	-4.40842	1.04128e-05	0.000167815	ENSG00000149311	472	ATM serine/threonine kinase [Source:HGNC Symbol;Acc:HGNC:795]
ATMIN	5671.97	0.146659	0.0368183	3.98331	6.79624e-05	0.000864754	ENSG00000166454	23300	ATM interactor [Source:HGNC Symbol;Acc:HGNC:29034]
ATMIN	5671.97	0.146659	0.0368183	3.98331	6.79624e-05	0.000864754	ENSG00000291953	23300	ATM interactor [Source:HGNC Symbol;Acc:HGNC:29034]
ATOH8	670.547	0.615595	0.111516	5.52026	3.38501e-08	1.00362e-06	ENSG00000168874	84913	atonal bHLH transcription factor 8 [Source:HGNC Symbol;Acc:HGNC:24126]
ATOX1	3053.76	0.126231	0.0467361	2.70092	0.00691476	0.0402955	ENSG00000177556	475	antioxidant 1 copper chaperone [Source:HGNC Symbol;Acc:HGNC:798]
ATP1B1	3403.27	0.228775	0.0632563	3.61664	0.000298457	0.00306263	ENSG00000143153	481	ATPase Na+/K+ transporting subunit beta 1 [Source:HGNC Symbol;Acc:HGNC:804]
ATP2A2	41749.9	0.0999588	0.0275102	3.63352	0.000279585	0.00290933	ENSG00000174437	488	ATPase sarcoplasmic/endoplasmic reticulum Ca2+ transporting 2 [Source:HGNC Symbol;Acc:HGNC:812]
ATP2B4	123897	-0.125271	0.0394314	-3.17694	0.0014884	0.0118159	ENSG00000058668	493	ATPase plasma membrane Ca2+ transporting 4 [Source:HGNC Symbol;Acc:HGNC:817]
ATP2C2	39.8622	-1.00598	0.264727	-3.80005	0.000144668	0.00164176	ENSG00000064270	9914	ATPase secretory pathway Ca2+ transporting 2 [Source:HGNC Symbol;Acc:HGNC:29103]
ATP5L	6349.65	0.143338	0.0387008	3.70375	0.000212435	0.00229992
ATP6V0C	22259.1	0.107114	0.0367533	2.91442	0.00356354	0.0238634	ENSG00000185883	527	ATPase H+ transporting V0 subunit c [Source:HGNC Symbol;Acc:HGNC:855]
ATP6V1A	13768.7	0.119826	0.040157	2.98392	0.00284577	0.0199602	ENSG00000114573	523	ATPase H+ transporting V1 subunit A [Source:HGNC Symbol;Acc:HGNC:851]
ATP6V1G1	11116.3	0.0928572	0.0307168	3.02301	0.00250277	0.0180265	ENSG00000136888	9550	ATPase H+ transporting V1 subunit G1 [Source:HGNC Symbol;Acc:HGNC:864]
ATP8A1	323.634	0.323524	0.104754	3.08843	0.0020122	0.0151535	ENSG00000124406	10396	ATPase phospholipid transporting 8A1 [Source:HGNC Symbol;Acc:HGNC:13531]
ATP8B1	15394.8	-0.438157	0.0546911	-8.01149	1.13323e-15	1.10036e-13	ENSG00000081923	5205	ATPase phospholipid transporting 8B1 [Source:HGNC Symbol;Acc:HGNC:3706]
ATP8B2	6239.35	-0.254359	0.0562489	-4.52203	6.1249e-06	0.000106934	ENSG00000143515	57198	ATPase phospholipid transporting 8B2 [Source:HGNC Symbol;Acc:HGNC:13534]
ATPIF1	4505.13	0.133247	0.0481616	2.76666	0.00566332	0.0344231
ATR	3339.56	-0.160057	0.047448	-3.37332	0.000742667	0.00661207	ENSG00000175054	545	ATR serine/threonine kinase [Source:HGNC Symbol;Acc:HGNC:882]
ATRIP	593.086	-0.252952	0.0796056	-3.17756	0.00148518	0.0118025	ENSG00000164053	84126	ATR interacting protein [Source:HGNC Symbol;Acc:HGNC:33499]
ATXN1L	4837.3	0.197004	0.0442023	4.45688	8.31628e-06	0.000137303	ENSG00000224470	342371	ataxin 1 like [Source:HGNC Symbol;Acc:HGNC:33279]
ATXN2	4472.96	-0.324906	0.0504636	-6.43842	1.20721e-10	5.71807e-09	ENSG00000204842	6311	ataxin 2 [Source:HGNC Symbol;Acc:HGNC:10555]
ATXN2L	11381.2	-0.143268	0.0368494	-3.88794	0.000101099	0.00121476	ENSG00000168488	11273	ataxin 2 like [Source:HGNC Symbol;Acc:HGNC:31326]
ATXN7	1889.72	0.321447	0.0670475	4.79432	1.63225e-06	3.33666e-05	ENSG00000163635	6314	ataxin 7 [Source:HGNC Symbol;Acc:HGNC:10560]
ATXN7L1	624.997	-0.332103	0.0818059	-4.05965	4.91474e-05	0.000660706	ENSG00000146776	222255	ataxin 7 like 1 [Source:HGNC Symbol;Acc:HGNC:22210]
ATXN7L3B	5145.05	-0.113497	0.0340827	-3.33006	0.000868284	0.00754455	ENSG00000253719	552889	ataxin 7 like 3B [Source:HGNC Symbol;Acc:HGNC:37931]
AVL9	6057.07	-0.212927	0.0377003	-5.64789	1.62426e-08	5.10821e-07	ENSG00000105778	23080	AVL9 cell migration associated [Source:HGNC Symbol;Acc:HGNC:28994]
AVPI1	852.426	0.238617	0.0820339	2.90876	0.00362866	0.0242577	ENSG00000119986	60370	arginine vasopressin induced 1 [Source:HGNC Symbol;Acc:HGNC:30898]
AVPR1A	1157.02	0.485678	0.108729	4.46686	7.9376e-06	0.000131892	ENSG00000166148	552	arginine vasopressin receptor 1A [Source:HGNC Symbol;Acc:HGNC:895]
AXIN2	470.559	1.60477	0.157546	10.1861	2.28832e-24	6.02565e-22	ENSG00000168646	8313	axin 2 [Source:HGNC Symbol;Acc:HGNC:904]
AXL	24712.9	-0.115932	0.0413652	-2.80265	0.00506847	0.0314598	ENSG00000167601	558	AXL receptor tyrosine kinase [Source:HGNC Symbol;Acc:HGNC:905]
B3GALT2	408.337	-0.397501	0.118932	-3.34226	0.000830989	0.00729392	ENSG00000162630	8707	beta-1,3-galactosyltransferase 2 [Source:HGNC Symbol;Acc:HGNC:917]
B3GLCT	1176.12	0.150088	0.0568553	2.63983	0.00829468	0.0466132	ENSG00000187676	145173	beta 3-glucosyltransferase [Source:HGNC Symbol;Acc:HGNC:20207]
B3GNT2	4910.22	0.202062	0.0668649	3.02195	0.00251152	0.0180811	ENSG00000170340	10678	UDP-GlcNAc:betaGal beta-1,3-N-acetylglucosaminyltransferase 2 [Source:HGNC Symbol;Acc:HGNC:15629]
B3GNT7	416.456	0.951236	0.140805	6.75568	1.42162e-11	7.8599e-10	ENSG00000156966	93010	UDP-GlcNAc:betaGal beta-1,3-N-acetylglucosaminyltransferase 7 [Source:HGNC Symbol;Acc:HGNC:18811]
BACE1-AS	35.4909	-0.879892	0.284785	-3.08967	0.00200382	0.0151123	ENSG00000278768	100379571	BACE1 antisense RNA [Source:HGNC Symbol;Acc:HGNC:37125]
BACH1	3823.26	0.323143	0.0378758	8.53165	1.44271e-17	1.72415e-15	ENSG00000156273	571	BTB domain and CNC homolog 1 [Source:HGNC Symbol;Acc:HGNC:935]
BACH1	3823.26	0.323143	0.0378758	8.53165	1.44271e-17	1.72415e-15	ENSG00000156273	100379661	BTB domain and CNC homolog 1 [Source:HGNC Symbol;Acc:HGNC:935]
BAG3	9401.74	0.147136	0.0450274	3.26771	0.00108423	0.00910026	ENSG00000151929	9531	BAG cochaperone 3 [Source:HGNC Symbol;Acc:HGNC:939]
BAG5	3789.2	0.171827	0.0457572	3.75519	0.000173207	0.00192211	ENSG00000166170	9529	BAG cochaperone 5 [Source:HGNC Symbol;Acc:HGNC:941]
BAIAP2	2645.97	-0.166648	0.0623153	-2.67427	0.0074893	0.0429667	ENSG00000175866	10458	BAR/IMD domain containing adaptor protein 2 [Source:HGNC Symbol;Acc:HGNC:947]
BAMBI	3795.99	0.384932	0.0734364	5.2417	1.59107e-07	4.00594e-06	ENSG00000095739	25805	BMP and activin membrane bound inhibitor [Source:HGNC Symbol;Acc:HGNC:30251]
BANP	803.11	-0.597534	0.0803211	-7.43932	1.01207e-13	7.38197e-12	ENSG00000172530	54971	BTG3 associated nuclear protein [Source:HGNC Symbol;Acc:HGNC:13450]
BAZ1A	3593.64	-0.364847	0.0708831	-5.14717	2.64451e-07	6.35009e-06	ENSG00000198604	11177	bromodomain adjacent to zinc finger domain 1A [Source:HGNC Symbol;Acc:HGNC:960]
BAZ1B	8703.08	-0.143907	0.0331484	-4.3413	1.41645e-05	0.000221835	ENSG00000009954	9031	bromodomain adjacent to zinc finger domain 1B [Source:HGNC Symbol;Acc:HGNC:961]
BAZ2B	1856.37	0.236013	0.0690334	3.41882	0.000628941	0.00573429	ENSG00000123636	29994	bromodomain adjacent to zinc finger domain 2B [Source:HGNC Symbol;Acc:HGNC:963]
BBC3	1102.79	1.06237	0.074895	14.1848	1.13803e-45	1.76805e-42	ENSG00000105327	27113	BCL2 binding component 3 [Source:HGNC Symbol;Acc:HGNC:17868]
BBS10	849.135	-0.282032	0.0653201	-4.3177	1.57666e-05	0.000244217	ENSG00000179941	79738	Bardet-Biedl syndrome 10 [Source:HGNC Symbol;Acc:HGNC:26291]
BBS5	1066.79	-0.19526	0.0597529	-3.2678	0.00108388	0.00910026	ENSG00000163093	129880	Bardet-Biedl syndrome 5 [Source:HGNC Symbol;Acc:HGNC:970]
BCAR3	3903.45	-0.193707	0.0488016	-3.96928	7.20895e-05	0.000911296	ENSG00000137936	8412	BCAR3 adaptor protein, NSP family member [Source:HGNC Symbol;Acc:HGNC:973]
BCAS2	2248.09	0.153131	0.0492281	3.11064	0.00186682	0.0142731	ENSG00000116752	10286	BCAS2 pre-mRNA processing factor [Source:HGNC Symbol;Acc:HGNC:975]
BCDIN3D	168.433	-0.408213	0.150062	-2.7203	0.00652231	0.0385434	ENSG00000186666	144233	BCDIN3 domain containing RNA methyltransferase [Source:HGNC Symbol;Acc:HGNC:27050]
BCL2	320.767	-0.330557	0.11286	-2.92892	0.00340147	0.0229762	ENSG00000171791	596	BCL2 apoptosis regulator [Source:HGNC Symbol;Acc:HGNC:990]
BCL2L11	466.314	0.799602	0.0993465	8.04862	8.37332e-16	8.33896e-14	ENSG00000153094	10018	BCL2 like 11 [Source:HGNC Symbol;Acc:HGNC:994]
BCL6	2791.95	0.157959	0.058502	2.70007	0.00693252	0.0403838	ENSG00000113916	604	BCL6 transcription repressor [Source:HGNC Symbol;Acc:HGNC:1001]
BCL7A	2062.07	0.274838	0.0699546	3.9288	8.53707e-05	0.00105263	ENSG00000110987	605	BAF chromatin remodeling complex subunit BCL7A [Source:HGNC Symbol;Acc:HGNC:1004]
BCL7B	3691.44	0.161397	0.0416668	3.87352	0.000107273	0.00127611	ENSG00000106635	9275	BAF chromatin remodeling complex subunit BCL7B [Source:HGNC Symbol;Acc:HGNC:1005]
BCL9	1937.81	0.214662	0.0551391	3.89311	9.89683e-05	0.00119099	ENSG00000116128	607	BCL9 transcription coactivator [Source:HGNC Symbol;Acc:HGNC:1008]
BCLAF1	10543.6	0.309838	0.0390227	7.93996	2.02246e-15	1.91591e-13	ENSG00000029363	9774	BCL2 associated transcription factor 1 [Source:HGNC Symbol;Acc:HGNC:16863]
BCOR	3094.26	0.51139	0.0711708	7.18538	6.70186e-13	4.32034e-11	ENSG00000183337	54880	BCL6 corepressor [Source:HGNC Symbol;Acc:HGNC:20893]
BCORL1	1220.39	-0.564071	0.079182	-7.12373	1.05047e-12	6.63419e-11	ENSG00000085185	63035	BCL6 corepressor like 1 [Source:HGNC Symbol;Acc:HGNC:25657]
BDNF	3008.3	-0.271472	0.0630186	-4.30781	1.64876e-05	0.000253364	ENSG00000176697	627	brain derived neurotrophic factor [Source:HGNC Symbol;Acc:HGNC:1033]
BDP1	3961.23	-0.227892	0.0544629	-4.18436	2.85975e-05	0.000413678	ENSG00000274803	55814	B double prime 1, subunit of RNA polymerase III transcription initiation factor IIIB [Source:HGNC Symbol;Acc:HGNC:13652]
BDP1	3961.23	-0.227892	0.0544629	-4.18436	2.85975e-05	0.000413678	ENSG00000273873	55814	B double prime 1, subunit of RNA polymerase III transcription initiation factor IIIB [Source:HGNC Symbol;Acc:HGNC:13652]
BDP1	3961.23	-0.227892	0.0544629	-4.18436	2.85975e-05	0.000413678	ENSG00000145734	55814	B double prime 1, subunit of RNA polymerase III transcription initiation factor IIIB [Source:HGNC Symbol;Acc:HGNC:13652]
BEST3	95.5226	-0.90739	0.245732	-3.69261	0.000221968	0.00238981	ENSG00000127325	144453	bestrophin 3 [Source:HGNC Symbol;Acc:HGNC:17105]
BHLHE41	4244.58	0.172244	0.0503292	3.42235	0.000620826	0.00567696	ENSG00000123095	79365	basic helix-loop-helix family member e41 [Source:HGNC Symbol;Acc:HGNC:16617]
BICC1	6309.89	-0.185571	0.0641352	-2.89343	0.00381059	0.0251172	ENSG00000122870	80114	BicC family RNA binding protein 1 [Source:HGNC Symbol;Acc:HGNC:19351]
BICD1	2001.59	-0.219488	0.0485102	-4.52458	6.05164e-06	0.000105996	ENSG00000151746	636	BICD cargo adaptor 1 [Source:HGNC Symbol;Acc:HGNC:1049]
BIVM	755.595	-0.218959	0.0687455	-3.18507	0.0014472	0.0115593	ENSG00000134897	54841	basic, immunoglobulin-like variable motif containing [Source:HGNC Symbol;Acc:HGNC:16034]
BLM	277.102	-0.355542	0.123806	-2.87178	0.00408172	0.0265662	ENSG00000197299	641	BLM RecQ like helicase [Source:HGNC Symbol;Acc:HGNC:1058]
BLOC1S2	3686.69	0.344429	0.0616395	5.5878	2.29965e-08	7.01914e-07	ENSG00000196072	282991	biogenesis of lysosomal organelles complex 1 subunit 2 [Source:HGNC Symbol;Acc:HGNC:20984]
BLOC1S3	1259.12	0.42741	0.0761439	5.61319	1.98634e-08	6.15965e-07	ENSG00000189114	388552	biogenesis of lysosomal organelles complex 1 subunit 3 [Source:HGNC Symbol;Acc:HGNC:20914]
BLOC1S6	7055.73	0.139464	0.0395002	3.53072	0.000414434	0.00402919	ENSG00000104164	26258	biogenesis of lysosomal organelles complex 1 subunit 6 [Source:HGNC Symbol;Acc:HGNC:8549]
BMF	434.473	1.95029	0.280979	6.94107	3.89153e-12	2.30759e-10	ENSG00000104081	90427	Bcl2 modifying factor [Source:HGNC Symbol;Acc:HGNC:24132]
BMP2K	2754.73	-0.206262	0.0552272	-3.7348	0.000187866	0.00206268	ENSG00000138756	55589	BMP2 inducible kinase [Source:HGNC Symbol;Acc:HGNC:18041]
BMPER	948.641	-0.437023	0.0668524	-6.53713	6.27109e-11	3.09294e-09	ENSG00000164619	168667	BMP binding endothelial regulator [Source:HGNC Symbol;Acc:HGNC:24154]
BMPR1A	2594.5	0.179181	0.0485433	3.69115	0.000223239	0.00240016	ENSG00000107779	657	bone morphogenetic protein receptor type 1A [Source:HGNC Symbol;Acc:HGNC:1076]
BNC2	2155.36	-0.192615	0.0686647	-2.80515	0.00502933	0.0312668	ENSG00000173068	54796	basonuclin zinc finger protein 2 [Source:HGNC Symbol;Acc:HGNC:30988]
BNIP1	652.808	0.422458	0.0830649	5.08588	3.65928e-07	8.57475e-06	ENSG00000113734	662	BCL2 interacting protein 1 [Source:HGNC Symbol;Acc:HGNC:1082]
BNIP2	4821.29	0.203696	0.0403061	5.05371	4.33302e-07	9.99177e-06	ENSG00000140299	663	BCL2 interacting protein 2 [Source:HGNC Symbol;Acc:HGNC:1083]
BNIP3L	17857.5	0.147268	0.0371765	3.96133	7.45329e-05	0.000936847	ENSG00000104765	665	BCL2 interacting protein 3 like [Source:HGNC Symbol;Acc:HGNC:1085]
BOC	1583.98	-0.154849	0.0578417	-2.67712	0.00742588	0.0427132	ENSG00000144857	91653	BOC cell adhesion associated, oncogene regulated [Source:HGNC Symbol;Acc:HGNC:17173]
BOLA3-AS1	286.758	-0.315737	0.105364	-2.99662	0.00272987	0.019313
BORA	174.793	-0.409505	0.137338	-2.98173	0.00286624	0.0200467	ENSG00000136122	79866	BORA aurora kinase A activator [Source:HGNC Symbol;Acc:HGNC:24724]
BPGM	2453.46	0.161996	0.0486749	3.32813	0.000874299	0.00758833	ENSG00000172331	669	bisphosphoglycerate mutase [Source:HGNC Symbol;Acc:HGNC:1093]
BPTF	6938.99	-0.248449	0.0462948	-5.36666	8.02086e-08	2.20065e-06	ENSG00000171634	2186	bromodomain PHD finger transcription factor [Source:HGNC Symbol;Acc:HGNC:3581]
BRAP	1943.06	0.144402	0.0498991	2.89389	0.00380505	0.025102	ENSG00000089234	8315	BRCA1 associated protein [Source:HGNC Symbol;Acc:HGNC:1099]
BRD1	2026.75	0.477486	0.0531892	8.97714	2.77906e-19	4.11194e-17	ENSG00000100425	23774	bromodomain containing 1 [Source:HGNC Symbol;Acc:HGNC:1102]
BRD2	15004.3	0.166604	0.0425075	3.9194	8.87702e-05	0.00108679	ENSG00000234704	6046	bromodomain containing 2 [Source:HGNC Symbol;Acc:HGNC:1103]
BRD2	15004.3	0.166604	0.0425075	3.9194	8.87702e-05	0.00108679	ENSG00000230678	6046	bromodomain containing 2 [Source:HGNC Symbol;Acc:HGNC:1103]
BRD2	15004.3	0.166604	0.0425075	3.9194	8.87702e-05	0.00108679	ENSG00000236227	6046	bromodomain containing 2 [Source:HGNC Symbol;Acc:HGNC:1103]
BRD2	15004.3	0.166604	0.0425075	3.9194	8.87702e-05	0.00108679	ENSG00000204256	6046	bromodomain containing 2 [Source:HGNC Symbol;Acc:HGNC:1103]
BRD2	15004.3	0.166604	0.0425075	3.9194	8.87702e-05	0.00108679	ENSG00000215077	6046	bromodomain containing 2 [Source:HGNC Symbol;Acc:HGNC:1103]
BRD2	15004.3	0.166604	0.0425075	3.9194	8.87702e-05	0.00108679	ENSG00000234507	6046	bromodomain containing 2 [Source:HGNC Symbol;Acc:HGNC:1103]
BRD2	15004.3	0.166604	0.0425075	3.9194	8.87702e-05	0.00108679	ENSG00000235307	6046	bromodomain containing 2 [Source:HGNC Symbol;Acc:HGNC:1103]
BRD4	7142.77	0.158592	0.0407259	3.89414	9.85473e-05	0.00118916	ENSG00000141867	23476	bromodomain containing 4 [Source:HGNC Symbol;Acc:HGNC:13575]
BRD8	2183.51	-0.257181	0.0539018	-4.77128	1.83059e-06	3.71279e-05	ENSG00000112983	10902	bromodomain containing 8 [Source:HGNC Symbol;Acc:HGNC:19874]
BRF2	1185.22	0.438531	0.0539325	8.13111	4.25381e-16	4.31942e-14	ENSG00000104221	55290	BRF2 RNA polymerase III transcription initiation factor subunit [Source:HGNC Symbol;Acc:HGNC:17298]
BRINP1	1470.75	0.433223	0.0866812	4.99789	5.79623e-07	1.3013e-05	ENSG00000078725	1620	BMP/retinoic acid inducible neural specific 1 [Source:HGNC Symbol;Acc:HGNC:2687]
BRIX1	1878.99	0.127865	0.0430545	2.96985	0.0029795	0.0206557	ENSG00000113460	55299	biogenesis of ribosomes BRX1 [Source:HGNC Symbol;Acc:HGNC:24170]
BRPF1	1780.21	0.447898	0.0609675	7.34651	2.03446e-13	1.42375e-11	ENSG00000156983	7862	bromodomain and PHD finger containing 1 [Source:HGNC Symbol;Acc:HGNC:14255]
BRPF3	4802.81	0.18666	0.0398573	4.68321	2.82418e-06	5.42354e-05	ENSG00000096070	27154	bromodomain and PHD finger containing 3 [Source:HGNC Symbol;Acc:HGNC:14256]
BRWD1	3696.32	-0.345218	0.0681838	-5.06305	4.12594e-07	9.56726e-06	ENSG00000185658	54014	bromodomain and WD repeat domain containing 1 [Source:HGNC Symbol;Acc:HGNC:12760]
BTF3	17056.2	0.0813387	0.0302415	2.68963	0.00715305	0.0414509	ENSG00000145741	689	basic transcription factor 3 [Source:HGNC Symbol;Acc:HGNC:1125]
BTG1	4892.07	0.361324	0.0624586	5.78502	7.25055e-09	2.51439e-07	ENSG00000133639	694	BTG anti-proliferation factor 1 [Source:HGNC Symbol;Acc:HGNC:1130]
BTG2	3081.83	2.06194	0.0814429	25.3177	2.04186e-141	3.17223e-137	ENSG00000159388	7832	BTG anti-proliferation factor 2 [Source:HGNC Symbol;Acc:HGNC:1131]
BTRC	3863.24	-0.140959	0.0434227	-3.24621	0.00116952	0.00972679	ENSG00000166167	8945	beta-transducin repeat containing E3 ubiquitin protein ligase [Source:HGNC Symbol;Acc:HGNC:1144]
C10orf10	2008.44	-0.853146	0.222166	-3.84013	0.000122968	0.00142997
C10orf88	714.241	-0.295555	0.0850992	-3.47306	0.000514554	0.00484198	ENSG00000119965	80007	chromosome 10 open reading frame 88 [Source:HGNC Symbol;Acc:HGNC:25822]
C11orf30	1314.74	-0.316544	0.0593977	-5.32922	9.86346e-08	2.61054e-06
C11orf68	3300.59	-0.188312	0.0528395	-3.56384	0.000365464	0.00363266	ENSG00000175573	83638	chromosome 11 open reading frame 68 [Source:HGNC Symbol;Acc:HGNC:28801]
C12orf65	568.095	-0.384597	0.0823624	-4.66957	3.01825e-06	5.76771e-05
C12orf66	310.515	-0.402883	0.119502	-3.37135	0.000748011	0.00664823
C14orf1	2685.22	0.260173	0.0673978	3.86026	0.000113266	0.00133919
C15orf39	2070.33	0.23783	0.0529546	4.4912	7.08214e-06	0.000119987	ENSG00000167173	56905	chromosome 15 open reading frame 39 [Source:HGNC Symbol;Acc:HGNC:24497]
C15orf41	921.722	-0.231329	0.0708093	-3.26694	0.00108718	0.00911859
C15orf52	5449.81	-0.503727	0.0539348	-9.33955	9.67438e-21	1.83294e-18
C16orf52	901.866	-0.22892	0.0752215	-3.04328	0.00234015	0.017109
C16orf70	1041.49	-0.182779	0.0564534	-3.2377	0.00120498	0.00996448
C16orf87	776.348	0.294727	0.0630975	4.67098	2.99764e-06	5.73539e-05	ENSG00000155330	388272	chromosome 16 open reading frame 87 [Source:HGNC Symbol;Acc:HGNC:33754]
C17orf51	2157.85	-0.155948	0.0530111	-2.9418	0.00326313	0.0222059
C17orf59	1110.9	0.267465	0.0841848	3.17712	0.00148746	0.0118145
C17orf80	1125.83	-0.554487	0.0832731	-6.65866	2.76343e-11	1.45534e-09
C17orf97	214.682	-0.346547	0.121909	-2.84268	0.00447357	0.0285662
C18orf25	2681.07	0.170763	0.0543232	3.14346	0.00166964	0.0130219
C18orf54	283.982	-0.542045	0.110014	-4.92703	8.34882e-07	1.79899e-05	ENSG00000166845	162681	chromosome 18 open reading frame 54 [Source:HGNC Symbol;Acc:HGNC:13796]
C19orf18	30.3916	-1.03978	0.351376	-2.95917	0.00308465	0.021252	ENSG00000177025	147685	chromosome 19 open reading frame 18 [Source:HGNC Symbol;Acc:HGNC:28642]
C19orf44	229.444	-0.416198	0.102536	-4.05905	4.92725e-05	0.000661623	ENSG00000105072	84167	chromosome 19 open reading frame 44 [Source:HGNC Symbol;Acc:HGNC:26141]
C19orf48	2006.8	0.258917	0.0780358	3.31793	0.000906861	0.00782288
C19orf52	727.577	0.224987	0.0648632	3.46863	0.000523121	0.00490181
C1orf112	381.024	-0.269227	0.0970932	-2.77287	0.00555648	0.0339196
C1orf131	478.935	-0.263786	0.0799737	-3.2984	0.000972358	0.00829575	ENSG00000143633	128061	chromosome 1 open reading frame 131 [Source:HGNC Symbol;Acc:HGNC:25332]
C1orf198	20554.4	0.195388	0.0622986	3.13632	0.00171083	0.0132831	ENSG00000119280	84886	chromosome 1 open reading frame 198 [Source:HGNC Symbol;Acc:HGNC:25900]
C20orf194	3033.52	-0.322001	0.0490705	-6.56201	5.30872e-11	2.66053e-09
C21orf91	1226.83	0.263464	0.0496285	5.30872	1.10397e-07	2.90208e-06	ENSG00000154642	54149	chromosome 21 open reading frame 91 [Source:HGNC Symbol;Acc:HGNC:16459]
C22orf29	2196.45	-0.230705	0.0685917	-3.36346	0.000769719	0.00681776
C22orf46	1254.64	-0.192714	0.0693009	-2.78084	0.00542193	0.0332682
C2CD3	3364.56	-0.144441	0.048924	-2.95236	0.00315359	0.0216302	ENSG00000168014	26005	C2 domain containing 3 centriole elongation regulator [Source:HGNC Symbol;Acc:HGNC:24564]
C2CD5	1447.23	-0.351145	0.059905	-5.8617	4.58163e-09	1.63633e-07	ENSG00000111731	9847	C2 calcium dependent domain containing 5 [Source:HGNC Symbol;Acc:HGNC:29062]
C2orf42	533.079	-0.42037	0.0788603	-5.33056	9.79105e-08	2.59766e-06	ENSG00000115998	54980	chromosome 2 open reading frame 42 [Source:HGNC Symbol;Acc:HGNC:26056]
C2orf44	701.622	-0.526021	0.0764478	-6.88078	5.95266e-12	3.42521e-10
C3orf17	2930.85	0.149808	0.0469222	3.19269	0.00140955	0.0113172
C3orf52	740.08	0.374963	0.0786643	4.76662	1.87346e-06	3.78492e-05	ENSG00000114529	79669	chromosome 3 open reading frame 52 [Source:HGNC Symbol;Acc:HGNC:26255]
C4orf46	1006.23	0.20939	0.0761814	2.74858	0.00598546	0.0358958	ENSG00000205208	201725	chromosome 4 open reading frame 46 [Source:HGNC Symbol;Acc:HGNC:27320]
C5orf30	1749.51	-0.182833	0.066895	-2.73313	0.00627354	0.0373289
C5orf34	165.473	-0.625243	0.155386	-4.02382	5.72628e-05	0.000752017	ENSG00000172244	375444	chromosome 5 open reading frame 34 [Source:HGNC Symbol;Acc:HGNC:24738]
C5orf42	3172.41	-0.214429	0.056844	-3.77223	0.000161792	0.00180834
C5orf51	3844.65	-0.299018	0.0577029	-5.18203	2.19482e-07	5.36145e-06
C5orf66	84.0908	0.729622	0.237138	3.07678	0.00209249	0.0156318
C7orf13	209.778	-0.465633	0.137035	-3.3979	0.000679043	0.0061198
C7orf25	1323.05	-0.20017	0.0489787	-4.08688	4.37207e-05	0.000600039	ENSG00000136197	79020	chromosome 7 open reading frame 25 [Source:HGNC Symbol;Acc:HGNC:21703]
C8orf49	151.298	0.390369	0.147871	2.63993	0.00829239	0.0466132
C8orf58	1447.82	-0.407027	0.0853868	-4.76686	1.8712e-06	3.78492e-05	ENSG00000241852	541565	chromosome 8 open reading frame 58 [Source:HGNC Symbol;Acc:HGNC:32233]
C9orf114	1177.99	-0.152928	0.0552797	-2.76643	0.00566732	0.0344339
C9orf40	570.373	-0.215568	0.0770821	-2.7966	0.00516427	0.0319268	ENSG00000135045	55071	chromosome 9 open reading frame 40 [Source:HGNC Symbol;Acc:HGNC:23433]
C9orf47	46.9058	0.750959	0.264388	2.84037	0.00450613	0.0287268
C9orf64	852.365	-0.193426	0.0666831	-2.90068	0.00372355	0.0247516
C9orf78	4023.91	0.105752	0.0360968	2.92967	0.00339323	0.0229305	ENSG00000136819	51759	chromosome 9 open reading frame 78 [Source:HGNC Symbol;Acc:HGNC:24932]
C9orf91	1741.76	0.23077	0.0639657	3.60771	0.000308912	0.00313882
CABLES1	1717.83	0.277447	0.0719393	3.85668	0.000114937	0.00135277	ENSG00000134508	91768	Cdk5 and Abl enzyme substrate 1 [Source:HGNC Symbol;Acc:HGNC:25097]
CAD	4911.13	-0.248123	0.0451652	-5.49368	3.93648e-08	1.15609e-06	ENSG00000084774	790	carbamoyl-phosphate synthetase 2, aspartate transcarbamylase, and dihydroorotase [Source:HGNC Symbol;Acc:HGNC:1424]
CALM1	30091.3	0.0813425	0.0305275	2.66456	0.00770888	0.0439666	ENSG00000198668	801	calmodulin 1 [Source:HGNC Symbol;Acc:HGNC:1442]
CAMK2A	381.812	-0.621922	0.14647	-4.24608	2.17543e-05	0.000322187	ENSG00000070808	815	calcium/calmodulin dependent protein kinase II alpha [Source:HGNC Symbol;Acc:HGNC:1460]
CAMKK1	652.411	0.383521	0.0671109	5.71475	1.09868e-08	3.61635e-07	ENSG00000004660	84254	calcium/calmodulin dependent protein kinase kinase 1 [Source:HGNC Symbol;Acc:HGNC:1469]
CAMSAP1	5732.5	0.112723	0.0347607	3.24283	0.0011835	0.00981677	ENSG00000130559	157922	calmodulin regulated spectrin associated protein 1 [Source:HGNC Symbol;Acc:HGNC:19946]
CAMSAP2	10579.4	0.159206	0.0373708	4.26018	2.04267e-05	0.000304557	ENSG00000118200	23271	calmodulin regulated spectrin associated protein family member 2 [Source:HGNC Symbol;Acc:HGNC:29188]
CAMTA2	3787.58	-0.213357	0.0490614	-4.34877	1.36904e-05	0.000215496	ENSG00000108509	23125	calmodulin binding transcription activator 2 [Source:HGNC Symbol;Acc:HGNC:18807]
CAND1	11860.9	0.0969968	0.0320249	3.02879	0.00245532	0.0177505	ENSG00000111530	55832	cullin associated and neddylation dissociated 1 [Source:HGNC Symbol;Acc:HGNC:30688]
CAPN10-AS1	44.3776	1.27016	0.290095	4.37845	1.19527e-05	0.000189875
CAPN15	2962.52	-0.195348	0.0662534	-2.9485	0.00319322	0.0218353	ENSG00000282214	6650	calpain 15 [Source:HGNC Symbol;Acc:HGNC:11182]
CAPN15	2962.52	-0.195348	0.0662534	-2.9485	0.00319322	0.0218353	ENSG00000103326	6650	calpain 15 [Source:HGNC Symbol;Acc:HGNC:11182]
CAPN3	136.453	-0.897556	0.215749	-4.16018	3.17991e-05	0.000453239	ENSG00000092529	825	calpain 3 [Source:HGNC Symbol;Acc:HGNC:1480]
CAPN5	2143.71	0.163823	0.0489176	3.34895	0.000811192	0.00714033	ENSG00000149260	726	calpain 5 [Source:HGNC Symbol;Acc:HGNC:1482]
CAPRIN2	2624.12	-0.225298	0.0657628	-3.42592	0.000612724	0.00561609	ENSG00000110888	65981	caprin family member 2 [Source:HGNC Symbol;Acc:HGNC:21259]
CARD6	1184.9	-0.157581	0.0596022	-2.64387	0.0081964	0.0462211	ENSG00000132357	84674	caspase recruitment domain family member 6 [Source:HGNC Symbol;Acc:HGNC:16394]
CARD8	774.111	-0.312482	0.0817955	-3.82028	0.000133302	0.00152952	ENSG00000105483	22900	caspase recruitment domain family member 8 [Source:HGNC Symbol;Acc:HGNC:17057]
CARHSP1	3778.48	0.192342	0.0525534	3.65994	0.000252275	0.00265376	ENSG00000153048	23589	calcium regulated heat stable protein 1 [Source:HGNC Symbol;Acc:HGNC:17150]
CASC5	552.696	-0.302592	0.104285	-2.90159	0.00371277	0.0247133
CASP3	3353.94	0.136221	0.0391587	3.47869	0.000503874	0.00475011	ENSG00000164305	836	caspase 3 [Source:HGNC Symbol;Acc:HGNC:1504]
CASP8	918.352	-0.228711	0.0638223	-3.58355	0.00033895	0.00340396	ENSG00000064012	841	caspase 8 [Source:HGNC Symbol;Acc:HGNC:1509]
CASP8AP2	1099.21	-0.734799	0.0797135	-9.218	3.02684e-20	5.40517e-18	ENSG00000288475	9994	caspase 8 associated protein 2 [Source:HGNC Symbol;Acc:HGNC:1510]
CASP8AP2	1099.21	-0.734799	0.0797135	-9.218	3.02684e-20	5.40517e-18	ENSG00000118412	9994	caspase 8 associated protein 2 [Source:HGNC Symbol;Acc:HGNC:1510]
CASZ1	584.001	0.291517	0.0886811	3.28725	0.00101169	0.0085655	ENSG00000130940	54897	castor zinc finger 1 [Source:HGNC Symbol;Acc:HGNC:26002]
CBFA2T2	2045.98	-0.264827	0.059985	-4.41488	1.01065e-05	0.000163557	ENSG00000078699	9139	CBFA2/RUNX1 partner transcriptional co-repressor 2 [Source:HGNC Symbol;Acc:HGNC:1536]
CBL	5280.17	-0.272585	0.0577046	-4.7238	2.31484e-06	4.58716e-05	ENSG00000110395	867	Cbl proto-oncogene [Source:HGNC Symbol;Acc:HGNC:1541]
CBLB	4675.73	-0.276273	0.0721999	-3.8265	0.000129979	0.00149683	ENSG00000114423	868	Cbl proto-oncogene B [Source:HGNC Symbol;Acc:HGNC:1542]
CBLL1	1906.47	0.242196	0.0524861	4.61447	3.94094e-06	7.23717e-05	ENSG00000105879	79872	Cbl proto-oncogene like 1 [Source:HGNC Symbol;Acc:HGNC:21225]
CBR3-AS1	43.1108	-0.749086	0.284298	-2.63487	0.00841706	0.0471064	ENSG00000236830	100506428	CBR3 antisense RNA 1 [Source:HGNC Symbol;Acc:HGNC:43664]
CBX4	2375.78	0.50309	0.0801563	6.27636	3.46589e-10	1.48336e-08	ENSG00000141582	8535	chromobox 4 [Source:HGNC Symbol;Acc:HGNC:1554]
CC2D1B	3399.29	-0.18395	0.0402989	-4.56464	5.00356e-06	8.96601e-05	ENSG00000154222	200014	coiled-coil and C2 domain containing 1B [Source:HGNC Symbol;Acc:HGNC:29386]
CCDC101	432.418	-0.297456	0.0860446	-3.457	0.000546225	0.00509068
CCDC117	1668.32	0.165453	0.047188	3.50625	0.00045447	0.00435037	ENSG00000159873	150275	coiled-coil domain containing 117 [Source:HGNC Symbol;Acc:HGNC:26599]
CCDC12	1128.89	0.337864	0.0691429	4.88647	1.02662e-06	2.18188e-05	ENSG00000160799	151903	coiled-coil domain containing 12 [Source:HGNC Symbol;Acc:HGNC:28332]
CCDC122	260.184	-0.257952	0.0975863	-2.64332	0.00820963	0.0462622	ENSG00000151773	160857	coiled-coil domain containing 122 [Source:HGNC Symbol;Acc:HGNC:26478]
CCDC130	937.825	-0.340143	0.0721323	-4.71554	2.41068e-06	4.74682e-05
CCDC15	169.544	-0.437329	0.130897	-3.34101	0.000834739	0.00731445	ENSG00000149548	80071	coiled-coil domain containing 15 [Source:HGNC Symbol;Acc:HGNC:25798]
CCDC18	409.645	-0.285741	0.0854031	-3.34579	0.000820479	0.00721798	ENSG00000122483	343099	coiled-coil domain containing 18 [Source:HGNC Symbol;Acc:HGNC:30370]
CCDC36	82.3992	-0.650973	0.207162	-3.14235	0.001676	0.0130649
CCDC40	216.051	-0.37027	0.125376	-2.95326	0.00314434	0.0215771	ENSG00000291505	55036	coiled-coil domain 40 molecular ruler complex subunit [Source:HGNC Symbol;Acc:HGNC:26090]
CCDC40	216.051	-0.37027	0.125376	-2.95326	0.00314434	0.0215771	ENSG00000141519	55036	coiled-coil domain 40 molecular ruler complex subunit [Source:HGNC Symbol;Acc:HGNC:26090]
CCDC47	9024.24	0.0900795	0.0319197	2.82206	0.00477157	0.0300613	ENSG00000108588	57003	coiled-coil domain containing 47 [Source:HGNC Symbol;Acc:HGNC:24856]
CCDC59	1042.2	0.226246	0.0563715	4.01349	5.98283e-05	0.000779776	ENSG00000133773	29080	coiled-coil domain containing 59 [Source:HGNC Symbol;Acc:HGNC:25005]
CCDC66	426.567	-0.642194	0.106813	-6.0123	1.82913e-09	6.94802e-08	ENSG00000180376	285331	coiled-coil domain containing 66 [Source:HGNC Symbol;Acc:HGNC:27709]
CCDC71	1171.19	-0.309357	0.0578257	-5.34981	8.80443e-08	2.37063e-06	ENSG00000177352	64925	coiled-coil domain containing 71 [Source:HGNC Symbol;Acc:HGNC:25760]
CCDC71L	2199.08	-0.355146	0.0712657	-4.9834	6.2476e-07	1.39288e-05	ENSG00000253276	168455	coiled-coil domain containing 71 like [Source:HGNC Symbol;Acc:HGNC:26685]
CCDC8	3131.38	-0.342798	0.0636447	-5.38612	7.19965e-08	2.00455e-06	ENSG00000169515	83987	coiled-coil domain containing 8 [Source:HGNC Symbol;Acc:HGNC:25367]
CCDC87	40.6008	-0.931356	0.286922	-3.24603	0.00117029	0.00972796	ENSG00000182791	55231	coiled-coil domain containing 87 [Source:HGNC Symbol;Acc:HGNC:25579]
CCDC9	1171.73	0.278612	0.0515717	5.40242	6.5747e-08	1.85717e-06	ENSG00000105321	26093	coiled-coil domain containing 9 [Source:HGNC Symbol;Acc:HGNC:24560]
CCDC94	816.855	0.317148	0.0707728	4.48121	7.42197e-06	0.000124792
CCL5	32.8353	-1.55291	0.344839	-4.50329	6.69099e-06	0.00011542	ENSG00000271503	6352	C-C motif chemokine ligand 5 [Source:HGNC Symbol;Acc:HGNC:10632]
CCL5	32.8353	-1.55291	0.344839	-4.50329	6.69099e-06	0.00011542	ENSG00000274233	6352	C-C motif chemokine ligand 5 [Source:HGNC Symbol;Acc:HGNC:10632]
CCNA1	5085.5	-0.260249	0.0780332	-3.33511	0.000852664	0.00743795	ENSG00000133101	8900	cyclin A1 [Source:HGNC Symbol;Acc:HGNC:1577]
CCNC	2742.71	0.160975	0.057976	2.77657	0.0054935	0.0335827	ENSG00000112237	892	cyclin C [Source:HGNC Symbol;Acc:HGNC:1581]
CCNE1	805.113	0.212659	0.0709125	2.99889	0.00270968	0.0192051	ENSG00000105173	898	cyclin E1 [Source:HGNC Symbol;Acc:HGNC:1589]
CCNF	556.453	-0.570756	0.0891614	-6.40138	1.53982e-10	7.18397e-09	ENSG00000162063	899	cyclin F [Source:HGNC Symbol;Acc:HGNC:1591]
CCNG1	9041	0.411269	0.0527006	7.80389	6.00292e-15	5.18119e-13	ENSG00000113328	900	cyclin G1 [Source:HGNC Symbol;Acc:HGNC:1592]
CCNJ	946.59	0.517083	0.107162	4.82523	1.39843e-06	2.90066e-05	ENSG00000107443	54619	cyclin J [Source:HGNC Symbol;Acc:HGNC:23434]
CCNK	5842.73	0.181941	0.0506715	3.59061	0.000329906	0.00332554	ENSG00000090061	8812	cyclin K [Source:HGNC Symbol;Acc:HGNC:1596]
CCNT2	1838.71	0.222535	0.0512022	4.3462	1.38518e-05	0.000217594	ENSG00000082258	905	cyclin T2 [Source:HGNC Symbol;Acc:HGNC:1600]
CCP110	1181.43	-0.182793	0.0619448	-2.95091	0.00316843	0.0217041	ENSG00000103540	9738	centriolar coiled-coil protein 110 [Source:HGNC Symbol;Acc:HGNC:24342]
CCRL2	38.3442	-1.05557	0.301178	-3.50479	0.000456963	0.00436885	ENSG00000121797	9034	C-C motif chemokine receptor like 2 [Source:HGNC Symbol;Acc:HGNC:1612]
CCT6P1	143.424	0.837512	0.175971	4.75937	1.94197e-06	3.91824e-05	ENSG00000228409		chaperonin containing TCP1 subunit 6 pseudogene 1 [Source:HGNC Symbol;Acc:HGNC:33094]
CD200	4163.9	-0.383872	0.0759989	-5.05102	4.39456e-07	1.01147e-05	ENSG00000091972	4345	CD200 molecule [Source:HGNC Symbol;Acc:HGNC:7203]
CD274	1024.52	-0.957138	0.115659	-8.27552	1.27894e-16	1.40919e-14	ENSG00000120217	29126	CD274 molecule [Source:HGNC Symbol;Acc:HGNC:17635]
CD93	562.603	-0.280258	0.0938109	-2.98748	0.00281287	0.019801	ENSG00000125810	22918	CD93 molecule [Source:HGNC Symbol;Acc:HGNC:15855]
CDC14A	414.752	1.06528	0.0946419	11.2559	2.16487e-29	9.60953e-27	ENSG00000079335	8556	cell division cycle 14A [Source:HGNC Symbol;Acc:HGNC:1718]
CDC20	826.095	-0.298238	0.0955103	-3.12257	0.0017928	0.0138365	ENSG00000117399	991	cell division cycle 20 [Source:HGNC Symbol;Acc:HGNC:1723]
CDC42	24023.5	0.0920486	0.0317828	2.89618	0.00377735	0.0249708	ENSG00000070831	998	cell division cycle 42 [Source:HGNC Symbol;Acc:HGNC:1736]
CDC42EP1	9143.01	0.200958	0.0516299	3.89228	9.93065e-05	0.00119414	ENSG00000128283	11135	CDC42 effector protein 1 [Source:HGNC Symbol;Acc:HGNC:17014]
CDC7	353.373	-0.480607	0.0975023	-4.92918	8.25736e-07	1.78308e-05	ENSG00000097046	8317	cell division cycle 7 [Source:HGNC Symbol;Acc:HGNC:1745]
CDC73	4802.03	0.107454	0.0358648	2.99607	0.00273483	0.0193305	ENSG00000134371	79577	cell division cycle 73 [Source:HGNC Symbol;Acc:HGNC:16783]
CDCA7	272.504	-0.475604	0.144215	-3.29787	0.000974207	0.00830696	ENSG00000144354	83879	cell division cycle associated 7 [Source:HGNC Symbol;Acc:HGNC:14628]
CDK12	7508.92	0.321859	0.0462066	6.96565	3.26901e-12	1.9609e-10	ENSG00000167258	51755	cyclin dependent kinase 12 [Source:HGNC Symbol;Acc:HGNC:24224]
CDKL5	497.677	-0.222189	0.0730457	-3.04178	0.00235186	0.0171623	ENSG00000008086	6792	cyclin dependent kinase like 5 [Source:HGNC Symbol;Acc:HGNC:11411]
CDKN1A	100173	0.64354	0.0751526	8.56312	1.09858e-17	1.3439e-15	ENSG00000124762	1026	cyclin dependent kinase inhibitor 1A [Source:HGNC Symbol;Acc:HGNC:1784]
CDKN1C	142.613	0.713549	0.187823	3.79905	0.000145249	0.00164594	ENSG00000273707	1028	cyclin dependent kinase inhibitor 1C [Source:HGNC Symbol;Acc:HGNC:1786]
CDKN1C	142.613	0.713549	0.187823	3.79905	0.000145249	0.00164594	ENSG00000129757	1028	cyclin dependent kinase inhibitor 1C [Source:HGNC Symbol;Acc:HGNC:1786]
CDKN2AIP	1125.72	0.277003	0.051715	5.35633	8.4929e-08	2.31078e-06	ENSG00000168564	55602	CDKN2A interacting protein [Source:HGNC Symbol;Acc:HGNC:24325]
CDR2L	5249.99	0.177549	0.0411604	4.31359	1.60624e-05	0.00024781	ENSG00000109089	30850	cerebellar degeneration related protein 2 like [Source:HGNC Symbol;Acc:HGNC:29999]
CDS2	5715.56	0.173496	0.0374327	4.63488	3.57144e-06	6.64502e-05	ENSG00000101290	8760	CDP-diacylglycerol synthase 2 [Source:HGNC Symbol;Acc:HGNC:1801]
CDSN	129.114	-0.658393	0.209309	-3.14556	0.00165771	0.0129549	ENSG00000237165	1041	corneodesmosin [Source:HGNC Symbol;Acc:HGNC:1802]
CDSN	129.114	-0.658393	0.209309	-3.14556	0.00165771	0.0129549	ENSG00000237123	1041	corneodesmosin [Source:HGNC Symbol;Acc:HGNC:1802]
CDSN	129.114	-0.658393	0.209309	-3.14556	0.00165771	0.0129549	ENSG00000137197	1041	corneodesmosin [Source:HGNC Symbol;Acc:HGNC:1802]
CDSN	129.114	-0.658393	0.209309	-3.14556	0.00165771	0.0129549	ENSG00000237114	1041	corneodesmosin [Source:HGNC Symbol;Acc:HGNC:1802]
CDSN	129.114	-0.658393	0.209309	-3.14556	0.00165771	0.0129549	ENSG00000206460	1041	corneodesmosin [Source:HGNC Symbol;Acc:HGNC:1802]
CDSN	129.114	-0.658393	0.209309	-3.14556	0.00165771	0.0129549	ENSG00000204539	1041	corneodesmosin [Source:HGNC Symbol;Acc:HGNC:1802]
CEACAM19	749.986	-0.63196	0.140476	-4.49871	6.8367e-06	0.000116977	ENSG00000186567	56971	CEA cell adhesion molecule 19 [Source:HGNC Symbol;Acc:HGNC:31951]
CEBPD	1110.44	0.680183	0.108193	6.28675	3.24179e-10	1.39514e-08	ENSG00000221869	1052	CCAAT enhancer binding protein delta [Source:HGNC Symbol;Acc:HGNC:1835]
CECR2	145.939	0.682372	0.194367	3.51073	0.000446873	0.00428822	ENSG00000099954	27443	CECR2 histone acetyl-lysine reader [Source:HGNC Symbol;Acc:HGNC:1840]
CELF6	95.229	-0.655894	0.244267	-2.68515	0.00724975	0.0419018	ENSG00000140488	60677	CUGBP Elav-like family member 6 [Source:HGNC Symbol;Acc:HGNC:14059]
CENPC	754.697	0.513288	0.0622536	8.24512	1.64996e-16	1.79257e-14	ENSG00000145241	1060	centromere protein C [Source:HGNC Symbol;Acc:HGNC:1854]
CEP104	3167.46	-0.134144	0.0413775	-3.24195	0.00118715	0.00984182	ENSG00000116198	9731	centrosomal protein 104 [Source:HGNC Symbol;Acc:HGNC:24866]
CEP135	807.325	-0.286145	0.0768884	-3.72157	0.00019799	0.00215858	ENSG00000174799	9662	centrosomal protein 135 [Source:HGNC Symbol;Acc:HGNC:29086]
CEP162	431.039	-0.388879	0.0945107	-4.11465	3.8776e-05	0.000538359	ENSG00000135315	22832	centrosomal protein 162 [Source:HGNC Symbol;Acc:HGNC:21107]
CEP170	10111.1	-0.379198	0.0643785	-5.89013	3.85884e-09	1.39421e-07	ENSG00000143702	9859	centrosomal protein 170 [Source:HGNC Symbol;Acc:HGNC:28920]
CEP170	10111.1	-0.379198	0.0643785	-5.89013	3.85884e-09	1.39421e-07	ENSG00000276725	9859	centrosomal protein 170 [Source:HGNC Symbol;Acc:HGNC:28920]
CEP170B	9760.91	0.0886887	0.0324553	2.73264	0.0062829	0.037356	ENSG00000099814	283638	centrosomal protein 170B [Source:HGNC Symbol;Acc:HGNC:20362]
CEP250	6071.66	-0.18224	0.051328	-3.55051	0.000384487	0.00378063	ENSG00000126001	11190	centrosomal protein 250 [Source:HGNC Symbol;Acc:HGNC:1859]
CEP295	1361.91	-0.261531	0.0698222	-3.74568	0.000179907	0.00199077	ENSG00000166004	85459	centrosomal protein 295 [Source:HGNC Symbol;Acc:HGNC:29366]
CEP83	469.268	-0.300231	0.0892196	-3.36508	0.000765224	0.00678182	ENSG00000173588	51134	centrosomal protein 83 [Source:HGNC Symbol;Acc:HGNC:17966]
CEP85	970.656	-0.202676	0.0609568	-3.32491	0.000884463	0.00766798	ENSG00000130695	64793	centrosomal protein 85 [Source:HGNC Symbol;Acc:HGNC:25309]
CEP85L	746.441	0.603942	0.0703608	8.5835	9.20319e-18	1.15307e-15	ENSG00000111860	387119	centrosomal protein 85 like [Source:HGNC Symbol;Acc:HGNC:21638]
CEP89	1021.39	-0.208516	0.0578052	-3.60722	0.00030949	0.00314264	ENSG00000121289	84902	centrosomal protein 89 [Source:HGNC Symbol;Acc:HGNC:25907]
CEP97	977.91	-0.322335	0.0734264	-4.3899	1.13403e-05	0.000180886	ENSG00000182504	79598	centrosomal protein 97 [Source:HGNC Symbol;Acc:HGNC:26244]
CEPT1	1569.39	-0.268053	0.0501304	-5.34711	8.93681e-08	2.40212e-06	ENSG00000134255	10390	choline/ethanolamine phosphotransferase 1 [Source:HGNC Symbol;Acc:HGNC:24289]
CFAP44	184.437	-0.471652	0.171705	-2.74688	0.00601654	0.0360343	ENSG00000206530	55779	cilia and flagella associated protein 44 [Source:HGNC Symbol;Acc:HGNC:25631]
CFL2	10709.4	0.115607	0.0412918	2.79976	0.00511412	0.0316294	ENSG00000165410	1073	cofilin 2 [Source:HGNC Symbol;Acc:HGNC:1875]
CHAC1	755.031	-1.27782	0.131413	-9.7237	2.38948e-22	5.2286e-20	ENSG00000128965	79094	ChaC glutathione specific gamma-glutamylcyclotransferase 1 [Source:HGNC Symbol;Acc:HGNC:28680]
CHAMP1	2736.57	0.237131	0.0527792	4.49289	7.02619e-06	0.00011943	ENSG00000198824	283489	chromosome alignment maintaining phosphoprotein 1 [Source:HGNC Symbol;Acc:HGNC:20311]
CHD2	8597.99	0.134807	0.0509595	2.64538	0.00816004	0.0460496	ENSG00000173575	1106	chromodomain helicase DNA binding protein 2 [Source:HGNC Symbol;Acc:HGNC:1917]
CHD6	4007.44	0.153125	0.0528606	2.89676	0.00377035	0.0249472	ENSG00000124177	84181	chromodomain helicase DNA binding protein 6 [Source:HGNC Symbol;Acc:HGNC:19057]
CHD7	1171.51	0.470874	0.0944664	4.98457	6.20999e-07	1.39018e-05	ENSG00000171316	55636	chromodomain helicase DNA binding protein 7 [Source:HGNC Symbol;Acc:HGNC:20626]
CHD9	6598.98	-0.337627	0.0693688	-4.86713	1.13231e-06	2.39342e-05	ENSG00000177200	80205	chromodomain helicase DNA binding protein 9 [Source:HGNC Symbol;Acc:HGNC:25701]
CHKA	1377.7	0.32148	0.071398	4.50265	6.71102e-06	0.000115462	ENSG00000110721	1119	choline kinase alpha [Source:HGNC Symbol;Acc:HGNC:1937]
CHM	3130.34	-0.18667	0.0359904	-5.18666	2.14099e-07	5.26304e-06	ENSG00000188419	1121	CHM Rab escort protein [Source:HGNC Symbol;Acc:HGNC:1940]
CHML	3043.93	0.185239	0.0464828	3.98511	6.74479e-05	0.000859615	ENSG00000203668	1122	CHM like Rab escort protein [Source:HGNC Symbol;Acc:HGNC:1941]
CHML	3043.93	0.185239	0.0464828	3.98511	6.74479e-05	0.000859615	ENSG00000203668	23596	CHM like Rab escort protein [Source:HGNC Symbol;Acc:HGNC:1941]
CHMP1B	5157.07	0.138711	0.0388438	3.57099	0.000355632	0.00354628	ENSG00000255112	57132	charged multivesicular body protein 1B [Source:HGNC Symbol;Acc:HGNC:24287]
CHMP2B	5629.17	0.186204	0.0476286	3.90951	9.2483e-05	0.00112339	ENSG00000083937	25978	charged multivesicular body protein 2B [Source:HGNC Symbol;Acc:HGNC:24537]
CHODL	3703.81	0.230722	0.0735383	3.13744	0.00170428	0.0132455	ENSG00000154645	140578	chondrolectin [Source:HGNC Symbol;Acc:HGNC:17807]
CHORDC1	2507.26	-0.162523	0.0610444	-2.66237	0.00775924	0.0441404	ENSG00000285023	26973	cysteine and histidine rich domain containing 1 [Source:HGNC Symbol;Acc:HGNC:14525]
CHORDC1	2507.26	-0.162523	0.0610444	-2.66237	0.00775924	0.0441404	ENSG00000110172	26973	cysteine and histidine rich domain containing 1 [Source:HGNC Symbol;Acc:HGNC:14525]
CHP1	7266.44	0.106459	0.0334764	3.18012	0.00147214	0.0117048	ENSG00000187446	11261	calcineurin like EF-hand protein 1 [Source:HGNC Symbol;Acc:HGNC:17433]
CHRAC1	1324.76	0.180191	0.0528433	3.40991	0.000649836	0.00589367	ENSG00000104472	54108	chromatin accessibility complex subunit 1 [Source:HGNC Symbol;Acc:HGNC:13544]
CHRM4	32.5208	0.929079	0.285435	3.25496	0.00113409	0.00948289	ENSG00000180720	1132	cholinergic receptor muscarinic 4 [Source:HGNC Symbol;Acc:HGNC:1953]
CIART	494.87	1.1026	0.0877924	12.5592	3.53857e-36	2.29063e-33	ENSG00000159208	148523	circadian associated repressor of transcription [Source:HGNC Symbol;Acc:HGNC:25200]
CIR1	1568.41	0.216617	0.0605642	3.57665	0.000348024	0.00348463	ENSG00000138433	9541	corepressor interacting with RBPJ, CIR1 [Source:HGNC Symbol;Acc:HGNC:24217]
CIRBP	7018.97	0.13308	0.0463301	2.87243	0.00407327	0.0265223	ENSG00000099622	1153	cold inducible RNA binding protein [Source:HGNC Symbol;Acc:HGNC:1982]
CISD2	1361.12	0.144922	0.0539818	2.68464	0.00726078	0.0419188	ENSG00000145354	493856	CDGSH iron sulfur domain 2 [Source:HGNC Symbol;Acc:HGNC:24212]
CISH	106.037	0.824225	0.166017	4.96469	6.88106e-07	1.51852e-05	ENSG00000114737	1154	cytokine inducible SH2 containing protein [Source:HGNC Symbol;Acc:HGNC:1984]
CLCN4	979.719	0.226367	0.0651824	3.47283	0.000515007	0.00484331	ENSG00000073464	1183	chloride voltage-gated channel 4 [Source:HGNC Symbol;Acc:HGNC:2022]
CLCN5	3174.38	-0.121036	0.0462552	-2.6167	0.0088784	0.0492624	ENSG00000171365	1184	chloride voltage-gated channel 5 [Source:HGNC Symbol;Acc:HGNC:2023]
CLDN4	57.1616	-0.974018	0.265673	-3.66623	0.000246155	0.00260332	ENSG00000189143	1364	claudin 4 [Source:HGNC Symbol;Acc:HGNC:2046]
CLGN	399.08	0.236459	0.0870288	2.71702	0.00658728	0.0388092	ENSG00000153132	1047	calmegin [Source:HGNC Symbol;Acc:HGNC:2060]
CLHC1	203.22	-0.481841	0.156317	-3.08245	0.00205301	0.0154085	ENSG00000162994	130162	clathrin heavy chain linker domain containing 1 [Source:HGNC Symbol;Acc:HGNC:26453]
CLK1	1220.11	1.22968	0.0903855	13.6049	3.74597e-42	3.87982e-39	ENSG00000013441	1195	CDC like kinase 1 [Source:HGNC Symbol;Acc:HGNC:2068]
CLK2	968.995	-0.400456	0.105434	-3.79817	0.000145771	0.00164945	ENSG00000176444	1196	CDC like kinase 2 [Source:HGNC Symbol;Acc:HGNC:2069]
CLK2	968.995	-0.400456	0.105434	-3.79817	0.000145771	0.00164945	ENSG00000261893	1196	CDC like kinase 2 [Source:HGNC Symbol;Acc:HGNC:2069]
CLK4	355.156	0.545138	0.131011	4.16101	3.16844e-05	0.000452342	ENSG00000113240	57396	CDC like kinase 4 [Source:HGNC Symbol;Acc:HGNC:13659]
CLMP	2012.89	-0.240278	0.0765661	-3.13818	0.00169999	0.0132253	ENSG00000166250	79827	CXADR like membrane protein [Source:HGNC Symbol;Acc:HGNC:24039]
CLN8	3641.28	0.144546	0.0487575	2.96459	0.00303088	0.0209465	ENSG00000182372	2055	CLN8 transmembrane ER and ERGIC protein [Source:HGNC Symbol;Acc:HGNC:2079]
CLN8	3641.28	0.144546	0.0487575	2.96459	0.00303088	0.0209465	ENSG00000278220	2055	CLN8 transmembrane ER and ERGIC protein [Source:HGNC Symbol;Acc:HGNC:2079]
CLOCK	4753.66	-0.132223	0.0423157	-3.12468	0.00177998	0.0137561	ENSG00000134852	9575	clock circadian regulator [Source:HGNC Symbol;Acc:HGNC:2082]
CLP1	907.37	0.350153	0.0712992	4.91103	9.05977e-07	1.94678e-05	ENSG00000172409	10978	cleavage factor polyribonucleotide kinase subunit 1 [Source:HGNC Symbol;Acc:HGNC:16999]
CMIP	3687.13	0.118116	0.0423386	2.78979	0.00527429	0.0325344	ENSG00000153815	80790	c-Maf inducing protein [Source:HGNC Symbol;Acc:HGNC:24319]
CMPK1	12099.4	0.09402	0.0319259	2.94494	0.00323016	0.0220491	ENSG00000162368	51727	cytidine/uridine monophosphate kinase 1 [Source:HGNC Symbol;Acc:HGNC:18170]
CMTM4	2770.6	0.214414	0.0542183	3.95464	7.66496e-05	0.000960346	ENSG00000183723	146223	CKLF like MARVEL transmembrane domain containing 4 [Source:HGNC Symbol;Acc:HGNC:19175]
CMTM6	8223.78	0.136113	0.0435047	3.1287	0.00175581	0.0136051	ENSG00000091317	54918	CKLF like MARVEL transmembrane domain containing 6 [Source:HGNC Symbol;Acc:HGNC:19177]
CMTR2	2079.02	-0.380262	0.0509481	-7.46372	8.41145e-14	6.31306e-12	ENSG00000292378	55783	cap methyltransferase 2 [Source:HGNC Symbol;Acc:HGNC:25635]
CMTR2	2079.02	-0.380262	0.0509481	-7.46372	8.41145e-14	6.31306e-12	ENSG00000180917	55783	cap methyltransferase 2 [Source:HGNC Symbol;Acc:HGNC:25635]
CNBP	13786.4	0.155397	0.0327215	4.74909	2.04336e-06	4.09622e-05	ENSG00000169714	7555	CCHC-type zinc finger nucleic acid binding protein [Source:HGNC Symbol;Acc:HGNC:13164]
CNNM2	2968.06	0.235926	0.0540852	4.36211	1.28813e-05	0.000203379	ENSG00000148842	54805	cyclin and CBS domain divalent metal cation transport mediator 2 [Source:HGNC Symbol;Acc:HGNC:103]
CNNM4	1226.69	0.188449	0.0640583	2.94183	0.00326282	0.0222059	ENSG00000158158	26504	cyclin and CBS domain divalent metal cation transport mediator 4 [Source:HGNC Symbol;Acc:HGNC:105]
CNOT1	13461.3	-0.088592	0.0321362	-2.75676	0.00583763	0.0352618	ENSG00000125107	23019	CCR4-NOT transcription complex subunit 1 [Source:HGNC Symbol;Acc:HGNC:7877]
CNOT2	3568.99	0.123482	0.0326604	3.7808	0.000156327	0.00175484	ENSG00000111596	4848	CCR4-NOT transcription complex subunit 2 [Source:HGNC Symbol;Acc:HGNC:7878]
CNOT4	1667.38	-0.234098	0.0560043	-4.18	2.91514e-05	0.000419737	ENSG00000080802	4850	CCR4-NOT transcription complex subunit 4 [Source:HGNC Symbol;Acc:HGNC:7880]
CNOT7	5404.76	0.133224	0.0398859	3.34013	0.000837394	0.00733357	ENSG00000198791	29883	CCR4-NOT transcription complex subunit 7 [Source:HGNC Symbol;Acc:HGNC:14101]
CNTN4	636.791	0.275564	0.0909221	3.03077	0.0024393	0.0176923	ENSG00000144619	152330	contactin 4 [Source:HGNC Symbol;Acc:HGNC:2174]
CNTN6	229.486	0.361453	0.124347	2.9068	0.00365141	0.0243888	ENSG00000134115	27255	contactin 6 [Source:HGNC Symbol;Acc:HGNC:2176]
CNTRL	451.23	-0.530263	0.0951957	-5.57024	2.54394e-08	7.71925e-07	ENSG00000119397	11064	centriolin [Source:HGNC Symbol;Acc:HGNC:1858]
COA7	1290.26	-0.250592	0.0481246	-5.20715	1.9176e-07	4.74391e-06	ENSG00000162377	65260	cytochrome c oxidase assembly factor 7 [Source:HGNC Symbol;Acc:HGNC:25716]
COL1A1	772894	-0.173944	0.0656984	-2.64761	0.00810625	0.0458125	ENSG00000108821	1277	collagen type I alpha 1 chain [Source:HGNC Symbol;Acc:HGNC:2197]
COL4A2-AS1	39.2608	-1.40675	0.353724	-3.97696	6.98027e-05	0.000885269	ENSG00000232814	100874203	COL4A2 antisense RNA 1 [Source:HGNC Symbol;Acc:HGNC:40156]
COL4A5	3511.8	-0.144429	0.0499207	-2.89318	0.00381367	0.0251268	ENSG00000188153	1287	collagen type IV alpha 5 chain [Source:HGNC Symbol;Acc:HGNC:2207]
COL6A3	29375.8	-0.192526	0.054811	-3.51254	0.000443846	0.00426971	ENSG00000163359	1293	collagen type VI alpha 3 chain [Source:HGNC Symbol;Acc:HGNC:2213]
COL7A1	3954.07	-0.261561	0.0924315	-2.82978	0.00465795	0.0294649	ENSG00000114270	1294	collagen type VII alpha 1 chain [Source:HGNC Symbol;Acc:HGNC:2214]
COMMD9	2611.73	0.123002	0.0412021	2.98535	0.00283259	0.0198857	ENSG00000110442	29099	COMM domain containing 9 [Source:HGNC Symbol;Acc:HGNC:25014]
COPS2	7082.7	0.176272	0.0420948	4.18751	2.82034e-05	0.00040912	ENSG00000166200	9318	COP9 signalosome subunit 2 [Source:HGNC Symbol;Acc:HGNC:30747]
COPS3	4102.45	0.13941	0.0410795	3.39367	0.000689615	0.00620734	ENSG00000141030	8533	COP9 signalosome subunit 3 [Source:HGNC Symbol;Acc:HGNC:2239]
COPS7B	1725.24	-0.16261	0.0541885	-3.00082	0.00269254	0.0191098	ENSG00000144524	64708	COP9 signalosome subunit 7B [Source:HGNC Symbol;Acc:HGNC:16760]
COQ10B	4304.51	0.211442	0.0411961	5.13257	2.85816e-07	6.82096e-06	ENSG00000115520	80219	coenzyme Q10B [Source:HGNC Symbol;Acc:HGNC:25819]
CORO2A	688.354	-0.225604	0.0758281	-2.9752	0.00292798	0.020353	ENSG00000106789	7464	coronin 2A [Source:HGNC Symbol;Acc:HGNC:2255]
CORO2B	2497.83	-0.251285	0.0576098	-4.36185	1.28968e-05	0.000203417	ENSG00000103647	10391	coronin 2B [Source:HGNC Symbol;Acc:HGNC:2256]
COX10-AS1	139.696	-0.454443	0.155365	-2.92501	0.00344442	0.0232159
COX19	1153.89	0.641029	0.0763469	8.39627	4.60894e-17	5.38379e-15	ENSG00000240230	90639	cytochrome c oxidase assembly factor COX19 [Source:HGNC Symbol;Acc:HGNC:28074]
CPEB2	3854.34	0.365067	0.0562882	6.48567	8.8337e-11	4.24893e-09	ENSG00000137449	132864	cytoplasmic polyadenylation element binding protein 2 [Source:HGNC Symbol;Acc:HGNC:21745]
CPEB4	8800.2	0.542892	0.0628911	8.63225	6.01544e-18	7.59804e-16	ENSG00000113742	80315	cytoplasmic polyadenylation element binding protein 4 [Source:HGNC Symbol;Acc:HGNC:21747]
CPED1	2613.8	-0.182194	0.0465056	-3.91768	8.94071e-05	0.00109266	ENSG00000106034	79974	cadherin like and PC-esterase domain containing 1 [Source:HGNC Symbol;Acc:HGNC:26159]
CPPED1	5778.11	-0.0998304	0.0360128	-2.77208	0.00556995	0.0339752	ENSG00000103381	55313	calcineurin like phosphoesterase domain containing 1 [Source:HGNC Symbol;Acc:HGNC:25632]
CPSF4	1342.14	0.246523	0.0543641	4.53467	5.76933e-06	0.000101624	ENSG00000160917	10898	cleavage and polyadenylation specific factor 4 [Source:HGNC Symbol;Acc:HGNC:2327]
CPSF6	4126.75	0.255404	0.0456718	5.59216	2.2426e-08	6.87199e-07	ENSG00000111605	11052	cleavage and polyadenylation specific factor 6 [Source:HGNC Symbol;Acc:HGNC:13871]
CREB1	2402.51	-0.209902	0.0543822	-3.85975	0.000113501	0.00134096	ENSG00000118260	1385	cAMP responsive element binding protein 1 [Source:HGNC Symbol;Acc:HGNC:2345]
CREB5	1512.56	0.482286	0.0869753	5.54509	2.93804e-08	8.79486e-07	ENSG00000146592	9586	cAMP responsive element binding protein 5 [Source:HGNC Symbol;Acc:HGNC:16844]
CREBRF	1078.43	0.338622	0.0875777	3.86653	0.000110396	0.00130725	ENSG00000164463	153222	CREB3 regulatory factor [Source:HGNC Symbol;Acc:HGNC:24050]
CRISPLD2	3087.3	0.259102	0.0588403	4.40348	1.0653e-05	0.0001708	ENSG00000103196	83716	cysteine rich secretory protein LCCL domain containing 2 [Source:HGNC Symbol;Acc:HGNC:25248]
CRLF3	619.153	-0.348017	0.0978905	-3.55517	0.000377737	0.00372132	ENSG00000176390	51379	cytokine receptor like factor 3 [Source:HGNC Symbol;Acc:HGNC:17177]
CRTC3	3283.05	0.224272	0.0351292	6.3842	1.72295e-10	7.83751e-09	ENSG00000140577	64784	CREB regulated transcription coactivator 3 [Source:HGNC Symbol;Acc:HGNC:26148]
CRY1	1660.77	0.529602	0.0432763	12.2377	1.95515e-34	1.21501e-31	ENSG00000008405	1407	cryptochrome circadian regulator 1 [Source:HGNC Symbol;Acc:HGNC:2384]
CRY2	1070.57	0.802252	0.0718695	11.1626	6.2126e-29	2.53997e-26	ENSG00000121671	1408	cryptochrome circadian regulator 2 [Source:HGNC Symbol;Acc:HGNC:2385]
CRYBG3	3632.23	-0.2173	0.05674	-3.82974	0.000128278	0.00148172	ENSG00000080200	131544	crystallin beta-gamma domain containing 3 [Source:HGNC Symbol;Acc:HGNC:34427]
CSDE1	45072.9	0.123235	0.0324412	3.79872	0.000145446	0.00164698	ENSG00000009307	7812	cold shock domain containing E1 [Source:HGNC Symbol;Acc:HGNC:29905]
CSGALNACT2	4691.58	0.171658	0.0508929	3.37293	0.00074373	0.00661775	ENSG00000169826	55454	chondroitin sulfate N-acetylgalactosaminyltransferase 2 [Source:HGNC Symbol;Acc:HGNC:24292]
CSMD2	149.46	-0.417293	0.15079	-2.76739	0.00565076	0.0343736	ENSG00000121904	114784	CUB and Sushi multiple domains 2 [Source:HGNC Symbol;Acc:HGNC:19290]
CSNK1D	10811.4	0.0764112	0.0272481	2.80427	0.00504303	0.0313394	ENSG00000141551	1453	casein kinase 1 delta [Source:HGNC Symbol;Acc:HGNC:2452]
CSNK1G1	3556.42	-0.186136	0.0516667	-3.60264	0.000315	0.0031965	ENSG00000169118	53944	casein kinase 1 gamma 1 [Source:HGNC Symbol;Acc:HGNC:2454]
CSNK2A2	2532.37	0.104885	0.0382148	2.74462	0.00605816	0.0362556	ENSG00000070770	1459	casein kinase 2 alpha 2 [Source:HGNC Symbol;Acc:HGNC:2459]
CSRNP3	449.324	-0.422422	0.10488	-4.02767	5.63329e-05	0.000742429	ENSG00000178662	80034	cysteine and serine rich nuclear protein 3 [Source:HGNC Symbol;Acc:HGNC:30729]
CSRP2	2790.88	0.230066	0.0743144	3.09584	0.00196254	0.0148515	ENSG00000175183	1466	cysteine and glycine rich protein 2 [Source:HGNC Symbol;Acc:HGNC:2470]
CSRP2BP	1006.66	-0.316068	0.0659112	-4.79536	1.62379e-06	3.32374e-05
CSTF1	1186.22	-0.181564	0.0587387	-3.09105	0.00199451	0.0150714	ENSG00000101138	1477	cleavage stimulation factor subunit 1 [Source:HGNC Symbol;Acc:HGNC:2483]
CSTF3	2609.48	-0.237993	0.0732444	-3.2493	0.0011569	0.00963736	ENSG00000176102	1479	cleavage stimulation factor subunit 3 [Source:HGNC Symbol;Acc:HGNC:2485]
CTBP1-AS2	980.759	-0.171645	0.0534358	-3.21218	0.00131732	0.0107095
CTBP2	4587.24	-0.185613	0.044651	-4.15697	3.2249e-05	0.00045923	ENSG00000175029	1488	C-terminal binding protein 2 [Source:HGNC Symbol;Acc:HGNC:2495]
CTC1	842.295	-0.283999	0.063497	-4.47264	7.72583e-06	0.000128924	ENSG00000178971	80169	CST telomere replication complex component 1 [Source:HGNC Symbol;Acc:HGNC:26169]
CTDP1	2556.53	0.230245	0.0547534	4.20514	2.60924e-05	0.000382066	ENSG00000282752	9150	CTD phosphatase subunit 1 [Source:HGNC Symbol;Acc:HGNC:2498]
CTDP1	2556.53	0.230245	0.0547534	4.20514	2.60924e-05	0.000382066	ENSG00000060069	9150	CTD phosphatase subunit 1 [Source:HGNC Symbol;Acc:HGNC:2498]
CTDSPL2	1619.04	0.229497	0.0592703	3.87203	0.000107931	0.00128295	ENSG00000137770	51496	CTD small phosphatase like 2 [Source:HGNC Symbol;Acc:HGNC:26936]
CTGF	155331	-0.23149	0.0722535	-3.20386	0.00135597	0.0109835
CTNNAL1	9229.42	0.15177	0.0496243	3.05837	0.00222542	0.0164404	ENSG00000119326	8727	catenin alpha like 1 [Source:HGNC Symbol;Acc:HGNC:2512]
CTSO	2244.78	0.148081	0.0564359	2.62389	0.00869325	0.0484601	ENSG00000256043	1519	cathepsin O [Source:HGNC Symbol;Acc:HGNC:2542]
CTSO	2244.78	0.148081	0.0564359	2.62389	0.00869325	0.0484601	ENSG00000263238	1519	cathepsin O [Source:HGNC Symbol;Acc:HGNC:2542]
CTTNBP2NL	6160.08	-0.199466	0.0532668	-3.74466	0.000180635	0.0019974	ENSG00000143079	55917	CTTNBP2 N-terminal like [Source:HGNC Symbol;Acc:HGNC:25330]
CUL1	6146.39	0.119845	0.0333592	3.59256	0.000327444	0.00330765	ENSG00000055130	8454	cullin 1 [Source:HGNC Symbol;Acc:HGNC:2551]
CUL3	6120.06	0.224998	0.0301559	7.46116	8.57627e-14	6.37517e-12	ENSG00000036257	8452	cullin 3 [Source:HGNC Symbol;Acc:HGNC:2553]
CUL4A	8631.6	-0.0892648	0.0324709	-2.74907	0.00597638	0.0358906	ENSG00000139842	8451	cullin 4A [Source:HGNC Symbol;Acc:HGNC:2554]
CWC22	1015.47	-0.288714	0.0794528	-3.63379	0.000279292	0.00290823	ENSG00000163510	57703	CWC22 spliceosome associated protein homolog [Source:HGNC Symbol;Acc:HGNC:29322]
CX3CL1	142.195	0.752654	0.257122	2.92722	0.00342007	0.0230718	ENSG00000006210	6376	C-X3-C motif chemokine ligand 1 [Source:HGNC Symbol;Acc:HGNC:10647]
CXADR	1956.57	0.218374	0.0774506	2.81953	0.00480947	0.0302101	ENSG00000154639	1525	CXADR Ig-like cell adhesion molecule [Source:HGNC Symbol;Acc:HGNC:2559]
CXCL1	396.747	0.974793	0.282452	3.45118	0.000558132	0.00518404	ENSG00000163739	2919	C-X-C motif chemokine ligand 1 [Source:HGNC Symbol;Acc:HGNC:4602]
CXCL10	38.1767	-3.01639	1.11622	-2.70233	0.00688562	0.0401708	ENSG00000169245	3627	C-X-C motif chemokine ligand 10 [Source:HGNC Symbol;Acc:HGNC:10637]
CXXC5	3468.31	0.298395	0.0764819	3.90151	9.55947e-05	0.00115577	ENSG00000171604	51523	CXXC finger protein 5 [Source:HGNC Symbol;Acc:HGNC:26943]
CYP1A1	73.6955	0.627793	0.198565	3.16165	0.00156877	0.0123467	ENSG00000140465	1543	cytochrome P450 family 1 subfamily A member 1 [Source:HGNC Symbol;Acc:HGNC:2595]
CYP1B1	26769.2	0.422963	0.0785113	5.38729	7.15293e-08	1.99512e-06	ENSG00000138061	1545	cytochrome P450 family 1 subfamily B member 1 [Source:HGNC Symbol;Acc:HGNC:2597]
CYP20A1	2021.56	-0.150083	0.0522434	-2.87276	0.00406907	0.026513	ENSG00000119004	57404	cytochrome P450 family 20 subfamily A member 1 [Source:HGNC Symbol;Acc:HGNC:20576]
CYP51A1	18685	0.203745	0.0522897	3.89646	9.76093e-05	0.00117921	ENSG00000001630	1595	cytochrome P450 family 51 subfamily A member 1 [Source:HGNC Symbol;Acc:HGNC:2649]
CYR61	62988.5	-0.27917	0.0653532	-4.27171	1.93977e-05	0.000292301
CYTH2	4118.82	0.140031	0.0506108	2.76681	0.0056607	0.0344206	ENSG00000105443	9266	cytohesin 2 [Source:HGNC Symbol;Acc:HGNC:9502]
DACT1	10014.2	0.276073	0.0664454	4.15489	3.25451e-05	0.000461941	ENSG00000165617	51339	dishevelled binding antagonist of beta catenin 1 [Source:HGNC Symbol;Acc:HGNC:17748]
DAGLB	3319.2	0.149491	0.0458366	3.2614	0.00110864	0.00929009	ENSG00000164535	221955	diacylglycerol lipase beta [Source:HGNC Symbol;Acc:HGNC:28923]
DAP	20732.4	0.156788	0.052302	2.99774	0.00271993	0.0192689	ENSG00000112977	1611	death associated protein [Source:HGNC Symbol;Acc:HGNC:2672]
DAXX	3146.52	-0.147474	0.0456305	-3.23192	0.00122959	0.0101504	ENSG00000206206	113523636	death domain associated protein [Source:HGNC Symbol;Acc:HGNC:2681]
DAXX	3146.52	-0.147474	0.0456305	-3.23192	0.00122959	0.0101504	ENSG00000206279	113523636	death domain associated protein [Source:HGNC Symbol;Acc:HGNC:2681]
DAXX	3146.52	-0.147474	0.0456305	-3.23192	0.00122959	0.0101504	ENSG00000206279	1616	death domain associated protein [Source:HGNC Symbol;Acc:HGNC:2681]
DAXX	3146.52	-0.147474	0.0456305	-3.23192	0.00122959	0.0101504	ENSG00000229396	1616	death domain associated protein [Source:HGNC Symbol;Acc:HGNC:2681]
DAXX	3146.52	-0.147474	0.0456305	-3.23192	0.00122959	0.0101504	ENSG00000229396	113523636	death domain associated protein [Source:HGNC Symbol;Acc:HGNC:2681]
DAXX	3146.52	-0.147474	0.0456305	-3.23192	0.00122959	0.0101504	ENSG00000231617	113523636	death domain associated protein [Source:HGNC Symbol;Acc:HGNC:2681]
DAXX	3146.52	-0.147474	0.0456305	-3.23192	0.00122959	0.0101504	ENSG00000204209	1616	death domain associated protein [Source:HGNC Symbol;Acc:HGNC:2681]
DAXX	3146.52	-0.147474	0.0456305	-3.23192	0.00122959	0.0101504	ENSG00000231617	1616	death domain associated protein [Source:HGNC Symbol;Acc:HGNC:2681]
DAXX	3146.52	-0.147474	0.0456305	-3.23192	0.00122959	0.0101504	ENSG00000227046	113523636	death domain associated protein [Source:HGNC Symbol;Acc:HGNC:2681]
DAXX	3146.52	-0.147474	0.0456305	-3.23192	0.00122959	0.0101504	ENSG00000206206	1616	death domain associated protein [Source:HGNC Symbol;Acc:HGNC:2681]
DAXX	3146.52	-0.147474	0.0456305	-3.23192	0.00122959	0.0101504	ENSG00000227046	1616	death domain associated protein [Source:HGNC Symbol;Acc:HGNC:2681]
DAXX	3146.52	-0.147474	0.0456305	-3.23192	0.00122959	0.0101504	ENSG00000204209	113523636	death domain associated protein [Source:HGNC Symbol;Acc:HGNC:2681]
DAZAP2	12277.5	0.116172	0.0393815	2.94992	0.00317856	0.0217602	ENSG00000183283	9802	DAZ associated protein 2 [Source:HGNC Symbol;Acc:HGNC:2684]
DBF4B	271.843	-0.390292	0.101266	-3.85414	0.000116138	0.00136381	ENSG00000161692	80174	DBF4B-CDC7 kinase regulatory subunit [Source:HGNC Symbol;Acc:HGNC:17883]
DBP	200.323	0.67116	0.154408	4.34666	1.38224e-05	0.000217353	ENSG00000105516	1628	D-box binding PAR bZIP transcription factor [Source:HGNC Symbol;Acc:HGNC:2697]
DBT	2324.35	-0.133122	0.0457942	-2.90696	0.00364963	0.0243874	ENSG00000137992	1629	dihydrolipoamide branched chain transacylase E2 [Source:HGNC Symbol;Acc:HGNC:2698]
DCAF16	1784.83	0.205109	0.0520393	3.94142	8.10009e-05	0.00100755	ENSG00000163257	54876	DDB1 and CUL4 associated factor 16 [Source:HGNC Symbol;Acc:HGNC:25987]
DCLK2	1309.66	0.377651	0.111002	3.4022	0.000668445	0.00604128	ENSG00000170390	166614	doublecortin like kinase 2 [Source:HGNC Symbol;Acc:HGNC:19002]
DCLRE1B	892.432	0.205073	0.0627189	3.26971	0.00107659	0.00904589	ENSG00000118655	64858	DNA cross-link repair 1B [Source:HGNC Symbol;Acc:HGNC:17641]
DCP1A	2508.41	0.335859	0.0636677	5.27519	1.3262e-07	3.41122e-06	ENSG00000272886	55802	decapping mRNA 1A [Source:HGNC Symbol;Acc:HGNC:18714]
DCP1B	857.677	-0.30119	0.0705525	-4.26901	1.9634e-05	0.000295003	ENSG00000151065	196513	decapping mRNA 1B [Source:HGNC Symbol;Acc:HGNC:24451]
DCP1B	857.677	-0.30119	0.0705525	-4.26901	1.9634e-05	0.000295003	ENSG00000284850	196513	decapping mRNA 1B [Source:HGNC Symbol;Acc:HGNC:24451]
DCUN1D2	513.846	0.251124	0.0797701	3.1481	0.00164335	0.0128555	ENSG00000150401	55208	defective in cullin neddylation 1 domain containing 2 [Source:HGNC Symbol;Acc:HGNC:20328]
DCUN1D3	1377.9	0.247662	0.0704629	3.51479	0.0004401	0.00424947	ENSG00000188215	123879	defective in cullin neddylation 1 domain containing 3 [Source:HGNC Symbol;Acc:HGNC:28734]
DDAH1	26996.6	-0.169473	0.0486961	-3.48022	0.000500997	0.00472873	ENSG00000153904	23576	dimethylarginine dimethylaminohydrolase 1 [Source:HGNC Symbol;Acc:HGNC:2715]
DDB1	29169.3	0.126927	0.0317816	3.99372	6.50449e-05	0.000835156	ENSG00000167986	1642	damage specific DNA binding protein 1 [Source:HGNC Symbol;Acc:HGNC:2717]
DDB2	2305.14	0.212203	0.0510661	4.15546	3.24632e-05	0.000461435	ENSG00000134574	1643	damage specific DNA binding protein 2 [Source:HGNC Symbol;Acc:HGNC:2718]
DDIT3	2558.28	-0.480569	0.0799513	-6.01077	1.84647e-09	6.99418e-08	ENSG00000175197	1649	DNA damage inducible transcript 3 [Source:HGNC Symbol;Acc:HGNC:2726]
DDIT4	4945.74	-0.746713	0.0540688	-13.8104	2.2052e-43	2.63538e-40	ENSG00000168209	54541	DNA damage inducible transcript 4 [Source:HGNC Symbol;Acc:HGNC:24944]
DDIT4L	175.093	-0.343729	0.131221	-2.61948	0.00880651	0.0489685	ENSG00000145358	115265	DNA damage inducible transcript 4 like [Source:HGNC Symbol;Acc:HGNC:30555]
DDN	43.6702	0.83461	0.242219	3.44568	0.000569622	0.00527078	ENSG00000181418	23109	dendrin [Source:HGNC Symbol;Acc:HGNC:24458]
DDX10	2056.19	-0.237626	0.0527917	-4.5012	6.75696e-06	0.000116082	ENSG00000178105	1662	DEAD-box helicase 10 [Source:HGNC Symbol;Acc:HGNC:2735]
DDX17	14986.6	-0.185773	0.0458447	-4.05223	5.07323e-05	0.000678293	ENSG00000100201	10521	DEAD-box helicase 17 [Source:HGNC Symbol;Acc:HGNC:2740]
DDX31	1275.5	-0.218728	0.0671165	-3.25893	0.00111833	0.00936623	ENSG00000125485	64794	DEAD-box helicase 31 [Source:HGNC Symbol;Acc:HGNC:16715]
DDX3X	30654.1	0.224254	0.0339464	6.60613	3.94496e-11	2.00947e-09	ENSG00000215301	1654	DEAD-box helicase 3 X-linked [Source:HGNC Symbol;Acc:HGNC:2745]
DDX5	33917.4	0.0930984	0.0293341	3.17373	0.00150494	0.0119229	ENSG00000108654	1655	DEAD-box helicase 5 [Source:HGNC Symbol;Acc:HGNC:2746]
DDX50	2849.79	-0.121641	0.0441781	-2.75342	0.00589769	0.0355417	ENSG00000107625	79009	DExD-box helicase 50 [Source:HGNC Symbol;Acc:HGNC:17906]
DDX6	10184.3	0.139783	0.0356097	3.92541	8.65817e-05	0.00106587	ENSG00000110367	1656	DEAD-box helicase 6 [Source:HGNC Symbol;Acc:HGNC:2747]
DEGS1	11271.6	0.118167	0.0358155	3.29932	0.000969199	0.00828233	ENSG00000143753	8560	delta 4-desaturase, sphingolipid 1 [Source:HGNC Symbol;Acc:HGNC:13709]
DEK	5669.27	0.144254	0.0434226	3.32209	0.00089345	0.00772864	ENSG00000124795	7913	DEK proto-oncogene [Source:HGNC Symbol;Acc:HGNC:2768]
DENND1B	714.534	0.211782	0.0748358	2.82996	0.00465543	0.029461	ENSG00000213047	163486	DENN domain containing 1B [Source:HGNC Symbol;Acc:HGNC:28404]
DENND2C	369.911	0.891804	0.14031	6.35595	2.07136e-10	9.19448e-09	ENSG00000175984	163259	DENN domain containing 2C [Source:HGNC Symbol;Acc:HGNC:24748]
DENND4B	2721.3	-0.138508	0.0504186	-2.74716	0.00601136	0.0360171	ENSG00000198837	9909	DENN domain containing 4B [Source:HGNC Symbol;Acc:HGNC:29044]
DENND4C	4080.1	-0.14711	0.0439916	-3.34405	0.000825639	0.00725787	ENSG00000137145	55667	DENN domain containing 4C [Source:HGNC Symbol;Acc:HGNC:26079]
DENND5B	3468.33	0.238053	0.0417227	5.70559	1.15937e-08	3.77611e-07	ENSG00000170456	160518	DENN domain containing 5B [Source:HGNC Symbol;Acc:HGNC:28338]
DERL1	6601.1	0.112237	0.0351873	3.18969	0.00142424	0.0114116	ENSG00000136986	79139	derlin 1 [Source:HGNC Symbol;Acc:HGNC:28454]
DESI2	4763.57	0.159368	0.0431487	3.69345	0.000221229	0.0023835	ENSG00000121644	51029	desumoylating isopeptidase 2 [Source:HGNC Symbol;Acc:HGNC:24264]
DET1	342.494	-0.400859	0.100273	-3.99766	6.39717e-05	0.000822735	ENSG00000140543	55070	DET1 partner of COP1 E3 ubiquitin ligase [Source:HGNC Symbol;Acc:HGNC:25477]
DFFB	309.44	-0.251893	0.0950156	-2.65107	0.0080237	0.0454121	ENSG00000169598	1677	DNA fragmentation factor subunit beta [Source:HGNC Symbol;Acc:HGNC:2773]
DGKE	507.248	0.346565	0.0910253	3.80735	0.000140464	0.00160224	ENSG00000153933	8526	diacylglycerol kinase epsilon [Source:HGNC Symbol;Acc:HGNC:2852]
DGKH	3203.91	-0.396439	0.100375	-3.94959	7.82855e-05	0.000977687	ENSG00000102780	160851	diacylglycerol kinase eta [Source:HGNC Symbol;Acc:HGNC:2854]
DHRS4-AS1	633.473	-0.239783	0.0756461	-3.16981	0.00152541	0.0120482	ENSG00000215256	55449	DHRS4 antisense RNA 1 [Source:HGNC Symbol;Acc:HGNC:23175]
DHRS4-AS1	633.473	-0.239783	0.0756461	-3.16981	0.00152541	0.0120482	ENSG00000285282	55449	DHRS4 antisense RNA 1 [Source:HGNC Symbol;Acc:HGNC:23175]
DHX15	9167.12	0.0878454	0.0307877	2.85326	0.00432726	0.0278033	ENSG00000109606	1665	DEAH-box helicase 15 [Source:HGNC Symbol;Acc:HGNC:2738]
DHX29	4841.91	0.133186	0.0433649	3.07129	0.00213135	0.0158814	ENSG00000067248	54505	DExH-box helicase 29 [Source:HGNC Symbol;Acc:HGNC:15815]
DHX34	1246.81	-0.303242	0.0626857	-4.8375	1.31485e-06	2.74563e-05	ENSG00000134815	9704	DExH-box helicase 34 [Source:HGNC Symbol;Acc:HGNC:16719]
DHX58	429.261	-0.526078	0.186561	-2.81988	0.00480422	0.0302101	ENSG00000108771	79132	DExH-box helicase 58 [Source:HGNC Symbol;Acc:HGNC:29517]
DHX8	3232.67	0.118769	0.0364923	3.25464	0.00113536	0.00948843	ENSG00000067596	1659	DEAH-box helicase 8 [Source:HGNC Symbol;Acc:HGNC:2749]
DHX9	13576.5	0.108432	0.035884	3.02173	0.00251333	0.0180858	ENSG00000135829	1660	DExH-box helicase 9 [Source:HGNC Symbol;Acc:HGNC:2750]
DICER1	5311.94	-0.212885	0.0511561	-4.16147	3.162e-05	0.000451931	ENSG00000100697	23405	dicer 1, ribonuclease III [Source:HGNC Symbol;Acc:HGNC:17098]
DIP2A	2007.2	-0.26233	0.0457608	-5.73264	9.8877e-09	3.27538e-07	ENSG00000160305	23181	disco interacting protein 2 homolog A [Source:HGNC Symbol;Acc:HGNC:17217]
DIP2C	6181.13	-0.0947855	0.0350277	-2.70602	0.00680954	0.0397718	ENSG00000151240	22982	disco interacting protein 2 homolog C [Source:HGNC Symbol;Acc:HGNC:29150]
DIRAS1	963.697	0.378217	0.123985	3.0505	0.00228462	0.0168058	ENSG00000176490	148252	DIRAS family GTPase 1 [Source:HGNC Symbol;Acc:HGNC:19127]
DIS3	4680.99	0.254814	0.0479544	5.31368	1.07431e-07	2.82888e-06	ENSG00000083520	22894	DIS3 homolog, exosome endoribonuclease and 3'-5' exoribonuclease [Source:HGNC Symbol;Acc:HGNC:20604]
DIS3L2	1402.23	-0.164228	0.0491778	-3.33948	0.000839356	0.00733835	ENSG00000144535	129563	DIS3 like 3'-5' exoribonuclease 2 [Source:HGNC Symbol;Acc:HGNC:28648]
DISP1	1408.74	0.311399	0.102469	3.03895	0.00237403	0.0172997	ENSG00000154309	84976	dispatched RND transporter family member 1 [Source:HGNC Symbol;Acc:HGNC:19711]
DKK1	5396.41	-0.34476	0.0757084	-4.55379	5.2688e-06	9.39794e-05	ENSG00000107984	22943	dickkopf WNT signaling pathway inhibitor 1 [Source:HGNC Symbol;Acc:HGNC:2891]
DLGAP1	995.993	-0.379347	0.0878887	-4.31622	1.58726e-05	0.000245371	ENSG00000170579	9229	DLG associated protein 1 [Source:HGNC Symbol;Acc:HGNC:2905]
DLGAP4	14151.8	-0.125292	0.0369895	-3.38723	0.000706033	0.00634042	ENSG00000080845	22839	DLG associated protein 4 [Source:HGNC Symbol;Acc:HGNC:24476]
DLL1	65.2854	1.4775	0.27053	5.46148	4.72169e-08	1.3635e-06	ENSG00000198719	28514	delta like canonical Notch ligand 1 [Source:HGNC Symbol;Acc:HGNC:2908]
DLL1	65.2854	1.4775	0.27053	5.46148	4.72169e-08	1.3635e-06	ENSG00000275555	28514	delta like canonical Notch ligand 1 [Source:HGNC Symbol;Acc:HGNC:2908]
DLX2	99.5732	1.2914	0.182063	7.09317	1.31074e-12	8.14545e-11	ENSG00000115844	1746	distal-less homeobox 2 [Source:HGNC Symbol;Acc:HGNC:2915]
DLX3	30.6913	1.0125	0.368127	2.75042	0.00595196	0.0357855	ENSG00000064195	1747	distal-less homeobox 3 [Source:HGNC Symbol;Acc:HGNC:2916]
DMRT2	105.193	0.604789	0.197455	3.06292	0.00219191	0.0162469	ENSG00000173253	10655	doublesex and mab-3 related transcription factor 2 [Source:HGNC Symbol;Acc:HGNC:2935]
DMRTA1	126.092	0.784955	0.15047	5.21668	1.82157e-07	4.54253e-06	ENSG00000176399	63951	DMRT like family A1 [Source:HGNC Symbol;Acc:HGNC:13826]
DNAJA3	3741.01	-0.203468	0.0468575	-4.34227	1.41015e-05	0.000221071	ENSG00000276726	9093	DnaJ heat shock protein family (Hsp40) member A3 [Source:HGNC Symbol;Acc:HGNC:11808]
DNAJA3	3741.01	-0.203468	0.0468575	-4.34227	1.41015e-05	0.000221071	ENSG00000103423	9093	DnaJ heat shock protein family (Hsp40) member A3 [Source:HGNC Symbol;Acc:HGNC:11808]
DNAJB12	4447.88	0.148147	0.0409961	3.6137	0.000301861	0.00308534	ENSG00000148719	54788	DnaJ heat shock protein family (Hsp40) member B12 [Source:HGNC Symbol;Acc:HGNC:14891]
DNAJB4	7676.81	-0.193521	0.073722	-2.62502	0.00866445	0.0483343	ENSG00000162616	11080	DnaJ heat shock protein family (Hsp40) member B4 [Source:HGNC Symbol;Acc:HGNC:14886]
DNAJB9	3084.63	0.341104	0.0605492	5.6335	1.76586e-08	5.52001e-07	ENSG00000128590	4189	DnaJ heat shock protein family (Hsp40) member B9 [Source:HGNC Symbol;Acc:HGNC:6968]
DNAJC13	10525.4	-0.129217	0.0319745	-4.04126	5.31643e-05	0.000707764	ENSG00000138246	23317	DnaJ heat shock protein family (Hsp40) member C13 [Source:HGNC Symbol;Acc:HGNC:30343]
DNAJC16	2512.11	-0.319756	0.0592979	-5.39237	6.95346e-08	1.94998e-06	ENSG00000116138	23341	DnaJ heat shock protein family (Hsp40) member C16 [Source:HGNC Symbol;Acc:HGNC:29157]
DNAJC2	1622.42	0.198234	0.0613497	3.23122	0.00123263	0.0101658	ENSG00000105821	27000	DnaJ heat shock protein family (Hsp40) member C2 [Source:HGNC Symbol;Acc:HGNC:13192]
DNAJC3	8057.98	0.146033	0.0467612	3.12295	0.00179047	0.0138254	ENSG00000102580	5611	DnaJ heat shock protein family (Hsp40) member C3 [Source:HGNC Symbol;Acc:HGNC:9439]
DNAJC6	2345.67	0.158056	0.0482325	3.27695	0.00104934	0.00885044	ENSG00000116675	9829	DnaJ heat shock protein family (Hsp40) member C6 [Source:HGNC Symbol;Acc:HGNC:15469]
DNASE1	285.026	-0.426513	0.106882	-3.99049	6.59364e-05	0.000843812	ENSG00000213918	1773	deoxyribonuclease 1 [Source:HGNC Symbol;Acc:HGNC:2956]
DNMT1	4461.35	-0.137598	0.0485688	-2.83305	0.00461066	0.0292594	ENSG00000130816	1786	DNA methyltransferase 1 [Source:HGNC Symbol;Acc:HGNC:2976]
DNMT3B	711.422	-0.31515	0.0649921	-4.84905	1.24056e-06	2.6045e-05	ENSG00000088305	1789	DNA methyltransferase 3 beta [Source:HGNC Symbol;Acc:HGNC:2979]
DNTTIP2	5046.49	0.179913	0.0462021	3.89404	9.85865e-05	0.00118916	ENSG00000067334	30836	deoxynucleotidyltransferase terminal interacting protein 2 [Source:HGNC Symbol;Acc:HGNC:24013]
DOCK10	2342.75	-0.277946	0.0625147	-4.44609	8.74476e-06	0.000143918	ENSG00000135905	55619	dedicator of cytokinesis 10 [Source:HGNC Symbol;Acc:HGNC:23479]
DOCK5	8972.98	-0.171798	0.0618305	-2.77853	0.00546057	0.0334261	ENSG00000147459	80005	dedicator of cytokinesis 5 [Source:HGNC Symbol;Acc:HGNC:23476]
DOCK9	2805.3	-0.199284	0.038262	-5.20841	1.90466e-07	4.71942e-06	ENSG00000088387	23348	dedicator of cytokinesis 9 [Source:HGNC Symbol;Acc:HGNC:14132]
DOK1	1137.13	-0.259252	0.0643901	-4.02627	5.66676e-05	0.000746092	ENSG00000115325	1796	docking protein 1 [Source:HGNC Symbol;Acc:HGNC:2990]
DOK5	1473.31	-0.152166	0.0518369	-2.93546	0.00333049	0.0225654	ENSG00000101134	55816	docking protein 5 [Source:HGNC Symbol;Acc:HGNC:16173]
DOPEY1	1207.05	-0.222756	0.082156	-2.71138	0.00670033	0.0392965
DOPEY2	3297.23	-0.119147	0.0418183	-2.84916	0.00438346	0.0281179
DPF3	977.651	-0.208693	0.0783431	-2.66383	0.0077256	0.0440459	ENSG00000205683	8110	double PHD fingers 3 [Source:HGNC Symbol;Acc:HGNC:17427]
DPH5	968.307	-0.197997	0.0718527	-2.75559	0.00585856	0.035347	ENSG00000117543	51611	diphthamide biosynthesis 5 [Source:HGNC Symbol;Acc:HGNC:24270]
DPM1	2988.16	0.157841	0.0555149	2.84322	0.00446605	0.0285323	ENSG00000000419	8813	dolichyl-phosphate mannosyltransferase subunit 1, catalytic [Source:HGNC Symbol;Acc:HGNC:3005]
DPP8	3186.1	0.14919	0.0412229	3.61909	0.000295638	0.00303571	ENSG00000074603	54878	dipeptidyl peptidase 8 [Source:HGNC Symbol;Acc:HGNC:16490]
DPYD	502.752	-0.220656	0.081672	-2.70174	0.00689779	0.040226	ENSG00000188641	1806	dihydropyrimidine dehydrogenase [Source:HGNC Symbol;Acc:HGNC:3012]
DRG1	3474.8	0.0978511	0.0373312	2.62116	0.00876301	0.0487615	ENSG00000185721	4733	developmentally regulated GTP binding protein 1 [Source:HGNC Symbol;Acc:HGNC:3029]
DROSHA	4193.62	-0.152207	0.0335387	-4.53826	5.67214e-06	0.000100253	ENSG00000113360	29102	drosha ribonuclease III [Source:HGNC Symbol;Acc:HGNC:17904]
DSE	8839.81	0.234323	0.0562014	4.16935	3.05469e-05	0.000437398	ENSG00000111817	29940	dermatan sulfate epimerase [Source:HGNC Symbol;Acc:HGNC:21144]
DSEL	5450.63	0.314066	0.0797524	3.93801	8.21605e-05	0.0010179	ENSG00000171451	92126	dermatan sulfate epimerase like [Source:HGNC Symbol;Acc:HGNC:18144]
DSEL	5450.63	0.314066	0.0797524	3.93801	8.21605e-05	0.0010179	ENSG00000262102	92126	dermatan sulfate epimerase like [Source:HGNC Symbol;Acc:HGNC:18144]
DSTYK	4206.47	0.243097	0.0422687	5.75122	8.85998e-09	2.97941e-07	ENSG00000133059	25778	dual serine/threonine and tyrosine protein kinase [Source:HGNC Symbol;Acc:HGNC:29043]
DTWD1	1205.96	-0.281676	0.0582373	-4.8367	1.32014e-06	2.74929e-05	ENSG00000104047	56986	DTW domain containing 1 [Source:HGNC Symbol;Acc:HGNC:30926]
DTX2	603.641	-0.41884	0.0864855	-4.84289	1.27964e-06	2.68247e-05	ENSG00000091073	113878	deltex E3 ubiquitin ligase 2 [Source:HGNC Symbol;Acc:HGNC:15973]
DTX2	603.641	-0.41884	0.0864855	-4.84289	1.27964e-06	2.68247e-05	ENSG00000282379	113878	deltex E3 ubiquitin ligase 2 [Source:HGNC Symbol;Acc:HGNC:15973]
DTX4	723.784	0.233826	0.0852415	2.7431	0.00608626	0.0363604	ENSG00000110042	23220	deltex E3 ubiquitin ligase 4 [Source:HGNC Symbol;Acc:HGNC:29151]
DUSP1	17422.9	-0.61816	0.0682956	-9.05123	1.41362e-19	2.23956e-17	ENSG00000120129	1843	dual specificity phosphatase 1 [Source:HGNC Symbol;Acc:HGNC:3064]
DUSP10	703.807	0.283209	0.0876158	3.2324	0.00122757	0.010139	ENSG00000143507	11221	dual specificity phosphatase 10 [Source:HGNC Symbol;Acc:HGNC:3065]
DUSP12	1062.66	0.227706	0.0630855	3.60949	0.000306799	0.00312348	ENSG00000081721	11266	dual specificity phosphatase 12 [Source:HGNC Symbol;Acc:HGNC:3067]
DUSP18	510.631	-0.25477	0.0754952	-3.37466	0.000739074	0.00658764	ENSG00000167065	150290	dual specificity phosphatase 18 [Source:HGNC Symbol;Acc:HGNC:18484]
DUSP26	104.77	0.573214	0.190743	3.00516	0.00265441	0.0189169	ENSG00000133878	78986	dual specificity phosphatase 26 [Source:HGNC Symbol;Acc:HGNC:28161]
DUSP5	3790.4	-0.528876	0.0646538	-8.18012	2.83551e-16	2.97753e-14	ENSG00000138166	1847	dual specificity phosphatase 5 [Source:HGNC Symbol;Acc:HGNC:3071]
DUSP6	2149.02	-1.26248	0.105616	-11.9536	6.22084e-33	3.57952e-30	ENSG00000139318	1848	dual specificity phosphatase 6 [Source:HGNC Symbol;Acc:HGNC:3072]
DYNC1LI1	4260.52	0.101464	0.0356474	2.84632	0.00442271	0.0283228	ENSG00000144635	51143	dynein cytoplasmic 1 light intermediate chain 1 [Source:HGNC Symbol;Acc:HGNC:18745]
DYRK1A	4529.23	0.391858	0.0382984	10.2317	1.42995e-24	4.03922e-22	ENSG00000157540	1859	dual specificity tyrosine phosphorylation regulated kinase 1A [Source:HGNC Symbol;Acc:HGNC:3091]
DYRK2	4535.04	0.27916	0.0448762	6.22066	4.95062e-10	2.09002e-08	ENSG00000127334	8445	dual specificity tyrosine phosphorylation regulated kinase 2 [Source:HGNC Symbol;Acc:HGNC:3093]
E2F3	3122.3	0.155867	0.0419467	3.71584	0.00020253	0.00220035	ENSG00000112242	1871	E2F transcription factor 3 [Source:HGNC Symbol;Acc:HGNC:3115]
E2F5	339.75	-0.29893	0.0967455	-3.08985	0.00200255	0.0151123	ENSG00000133740	1875	E2F transcription factor 5 [Source:HGNC Symbol;Acc:HGNC:3119]
E2F6	1233.89	0.414823	0.0570371	7.27287	3.51927e-13	2.38757e-11	ENSG00000169016	1876	E2F transcription factor 6 [Source:HGNC Symbol;Acc:HGNC:3120]
E2F7	3679.17	0.734363	0.169197	4.34028	1.42303e-05	0.00022264	ENSG00000165891	144455	E2F transcription factor 7 [Source:HGNC Symbol;Acc:HGNC:23820]
EAF1	3702.74	0.150693	0.0551248	2.73366	0.00626338	0.0372827	ENSG00000144597	85403	ELL associated factor 1 [Source:HGNC Symbol;Acc:HGNC:20907]
EAPP	1685.68	0.283447	0.0638784	4.43729	9.10965e-06	0.000149448	ENSG00000129518	55837	E2F associated phosphoprotein [Source:HGNC Symbol;Acc:HGNC:19312]
EDC3	2316.09	-0.23933	0.0621418	-3.85135	0.000117468	0.00137839	ENSG00000179151	80153	enhancer of mRNA decapping 3 [Source:HGNC Symbol;Acc:HGNC:26114]
EDEM3	5950.89	-0.120186	0.0454949	-2.64175	0.00824799	0.046411	ENSG00000116406	80267	ER degradation enhancing alpha-mannosidase like protein 3 [Source:HGNC Symbol;Acc:HGNC:16787]
EDN1	1974.37	-0.836661	0.0741634	-11.2813	1.62294e-29	7.41588e-27	ENSG00000078401	1906	endothelin 1 [Source:HGNC Symbol;Acc:HGNC:3176]
EEA1	6798.09	-0.26225	0.0394622	-6.6456	3.01991e-11	1.5744e-09	ENSG00000102189	8411	early endosome antigen 1 [Source:HGNC Symbol;Acc:HGNC:3185]
EEF1A2	5037.53	0.187935	0.068726	2.73456	0.00624646	0.037209	ENSG00000101210	1917	eukaryotic translation elongation factor 1 alpha 2 [Source:HGNC Symbol;Acc:HGNC:3192]
EFNA1	95.5499	0.718977	0.185291	3.88026	0.000104343	0.00124794	ENSG00000169242	1942	ephrin A1 [Source:HGNC Symbol;Acc:HGNC:3221]
EFNB1	3726.54	0.274135	0.0777226	3.52709	0.000420149	0.00407358	ENSG00000090776	1947	ephrin B1 [Source:HGNC Symbol;Acc:HGNC:3226]
EFTUD1	3830.78	-0.102951	0.0378865	-2.71734	0.00658088	0.0388092
EGR1	8170.25	-2.11983	0.177697	-11.9295	8.30766e-33	4.60957e-30	ENSG00000120738	1958	early growth response 1 [Source:HGNC Symbol;Acc:HGNC:3238]
EGR2	386.221	-0.486003	0.173053	-2.80841	0.00497866	0.0310262	ENSG00000122877	1959	early growth response 2 [Source:HGNC Symbol;Acc:HGNC:3239]
EHBP1	3171.25	-0.167389	0.04265	-3.92472	8.68314e-05	0.0010681	ENSG00000115504	23301	EH domain binding protein 1 [Source:HGNC Symbol;Acc:HGNC:29144]
EHD1	16154.6	0.128217	0.0481404	2.66341	0.00773535	0.0440529	ENSG00000110047	10938	EH domain containing 1 [Source:HGNC Symbol;Acc:HGNC:3242]
EHMT1	3009.23	-0.279929	0.0452895	-6.18088	6.37467e-10	2.64098e-08	ENSG00000181090	79813	euchromatic histone lysine methyltransferase 1 [Source:HGNC Symbol;Acc:HGNC:24650]
EID2	1479.86	0.254978	0.0467799	5.4506	5.02003e-08	1.44428e-06	ENSG00000176396	163126	EP300 interacting inhibitor of differentiation 2 [Source:HGNC Symbol;Acc:HGNC:28292]
EIF1	42082.8	0.0931311	0.0279482	3.33228	0.000861375	0.0074971	ENSG00000173812	10209	eukaryotic translation initiation factor 1 [Source:HGNC Symbol;Acc:HGNC:3249]
EIF1AD	1718.95	0.378428	0.0779373	4.85554	1.20057e-06	2.52738e-05	ENSG00000175376	84285	eukaryotic translation initiation factor 1A domain containing [Source:HGNC Symbol;Acc:HGNC:28147]
EIF2A	4635.67	0.120831	0.0390286	3.09596	0.0019618	0.0148515	ENSG00000144895	83939	eukaryotic translation initiation factor 2A [Source:HGNC Symbol;Acc:HGNC:3254]
EIF2AK3	2064.06	0.204744	0.0502802	4.07207	4.65977e-05	0.000632816	ENSG00000172071	9451	eukaryotic translation initiation factor 2 alpha kinase 3 [Source:HGNC Symbol;Acc:HGNC:3255]
EIF4A2	18756.1	-0.15589	0.0461763	-3.37596	0.000735582	0.00656105	ENSG00000156976	1974	eukaryotic translation initiation factor 4A2 [Source:HGNC Symbol;Acc:HGNC:3284]
EIF4EBP2	12207.9	0.171961	0.0394073	4.36369	1.27887e-05	0.000202491	ENSG00000148730	1979	eukaryotic translation initiation factor 4E binding protein 2 [Source:HGNC Symbol;Acc:HGNC:3289]
EIF4G2	95448.3	0.109722	0.0273552	4.01103	6.04549e-05	0.000787281	ENSG00000110321	1982	eukaryotic translation initiation factor 4 gamma 2 [Source:HGNC Symbol;Acc:HGNC:3297]
EIF4H	20608.9	0.0976652	0.0303108	3.22212	0.00127244	0.0103936	ENSG00000106682	7458	eukaryotic translation initiation factor 4H [Source:HGNC Symbol;Acc:HGNC:12741]
EIF5	21306.6	0.242055	0.0304947	7.93762	2.06097e-15	1.94056e-13	ENSG00000100664	1983	eukaryotic translation initiation factor 5 [Source:HGNC Symbol;Acc:HGNC:3299]
ELAC1	330.185	-0.367542	0.0949329	-3.87159	0.000108127	0.0012843	ENSG00000141642	55520	elaC ribonuclease Z 1 [Source:HGNC Symbol;Acc:HGNC:14197]
ELF1	3350.01	0.47658	0.0601685	7.92076	2.36068e-15	2.15739e-13	ENSG00000120690	1997	E74 like ETS transcription factor 1 [Source:HGNC Symbol;Acc:HGNC:3316]
ELF2	1415.77	0.390606	0.0566681	6.89287	5.46776e-12	3.15789e-10	ENSG00000109381	1998	E74 like ETS transcription factor 2 [Source:HGNC Symbol;Acc:HGNC:3317]
ELF4	4669.22	0.540498	0.0647635	8.34573	7.07776e-17	7.96812e-15	ENSG00000102034	2000	E74 like ETS transcription factor 4 [Source:HGNC Symbol;Acc:HGNC:3319]
ELFN2	622.938	0.69447	0.145079	4.78684	1.6943e-06	3.44989e-05	ENSG00000166897	114794	extracellular leucine rich repeat and fibronectin type III domain containing 2 [Source:HGNC Symbol;Acc:HGNC:29396]
ELFN2	622.938	0.69447	0.145079	4.78684	1.6943e-06	3.44989e-05	ENSG00000243902	114794	extracellular leucine rich repeat and fibronectin type III domain containing 2 [Source:NCBI gene (formerly Entrezgene);Acc:114794]
ELL	1411.53	0.510905	0.0577831	8.84176	9.42205e-19	1.29541e-16	ENSG00000105656	8178	elongation factor for RNA polymerase II [Source:HGNC Symbol;Acc:HGNC:23114]
ELMSAN1	3844.37	0.725466	0.0936769	7.74434	9.60761e-15	8.02493e-13
ELOVL6	3705.55	-0.133317	0.0406895	-3.27645	0.00105122	0.0088615	ENSG00000170522	79071	ELOVL fatty acid elongase 6 [Source:HGNC Symbol;Acc:HGNC:15829]
EMC3-AS1	299.802	0.331112	0.0998303	3.31675	0.000910725	0.00785185	ENSG00000180385		EMC3 antisense RNA 1 [Source:HGNC Symbol;Acc:HGNC:49223]
EML2	1607.09	-0.306497	0.0670277	-4.57269	4.81513e-06	8.66835e-05	ENSG00000125746	24139	EMAP like 2 [Source:HGNC Symbol;Acc:HGNC:18035]
EMP1	6970.06	-0.175618	0.0630765	-2.78421	0.00536583	0.0329761	ENSG00000134531	2012	epithelial membrane protein 1 [Source:HGNC Symbol;Acc:HGNC:3333]
ENAH	80841.1	0.132897	0.034734	3.82615	0.000130163	0.00149683	ENSG00000154380	55740	ENAH actin regulator [Source:HGNC Symbol;Acc:HGNC:18271]
ENC1	29397.5	-0.338504	0.0421064	-8.03925	9.03921e-16	8.88818e-14	ENSG00000171617	8507	ectodermal-neural cortex 1 [Source:HGNC Symbol;Acc:HGNC:3345]
ENO2	11265.2	-0.175458	0.0562215	-3.12084	0.00180334	0.0138863	ENSG00000111674	2026	enolase 2 [Source:HGNC Symbol;Acc:HGNC:3353]
EPB41L4A-AS1	389.263	0.265373	0.082169	3.2296	0.00123964	0.0102062	ENSG00000224032		EPB41L4A antisense RNA 1 [Source:HGNC Symbol;Acc:HGNC:30749]
EPB41L4B	522.243	0.249842	0.0870962	2.86858	0.00412321	0.0266912	ENSG00000095203	54566	erythrocyte membrane protein band 4.1 like 4B [Source:HGNC Symbol;Acc:HGNC:19818]
EPC1	1959.99	0.296255	0.0662132	4.47425	7.66799e-06	0.000128097	ENSG00000120616	80314	enhancer of polycomb homolog 1 [Source:HGNC Symbol;Acc:HGNC:19876]
EPC2	1747.71	0.162891	0.0606428	2.68607	0.00722973	0.0418017	ENSG00000135999	26122	enhancer of polycomb homolog 2 [Source:HGNC Symbol;Acc:HGNC:24543]
EPG5	15675.2	-0.369548	0.0397696	-9.29221	1.51115e-20	2.79491e-18	ENSG00000152223	57724	ectopic P-granules 5 autophagy tethering factor [Source:HGNC Symbol;Acc:HGNC:29331]
EPHB3	247.649	0.451012	0.137528	3.27942	0.00104021	0.00878296	ENSG00000182580	2049	EPH receptor B3 [Source:HGNC Symbol;Acc:HGNC:3394]
EPN2	2631.01	-0.226758	0.0429983	-5.27364	1.33742e-07	3.4344e-06	ENSG00000072134	22905	epsin 2 [Source:HGNC Symbol;Acc:HGNC:18639]
ERCC4	1122.97	-0.497227	0.056161	-8.85361	8.47323e-19	1.18595e-16	ENSG00000175595	2072	ERCC excision repair 4, endonuclease catalytic subunit [Source:HGNC Symbol;Acc:HGNC:3436]
ERCC6	1097.54	-0.486905	0.0963475	-5.05364	4.33474e-07	9.99177e-06	ENSG00000225830	2074	ERCC excision repair 6, chromatin remodeling factor [Source:HGNC Symbol;Acc:HGNC:3438]
ERF	4117.09	0.310734	0.0629431	4.93675	7.94364e-07	1.72605e-05	ENSG00000105722	2077	ETS2 repressor factor [Source:HGNC Symbol;Acc:HGNC:3444]
ERI2	513.537	-0.29695	0.0702672	-4.22601	2.37872e-05	0.000350957	ENSG00000196678	112479	ERI1 exoribonuclease family member 2 [Source:HGNC Symbol;Acc:HGNC:30541]
ESCO1	1783.5	0.348237	0.0464515	7.49679	6.54012e-14	5.00528e-12	ENSG00000141446	114799	establishment of sister chromatid cohesion N-acetyltransferase 1 [Source:HGNC Symbol;Acc:HGNC:24645]
ESM1	558.219	-0.351146	0.0819342	-4.28571	1.82157e-05	0.000277179	ENSG00000164283	11082	endothelial cell specific molecule 1 [Source:HGNC Symbol;Acc:HGNC:3466]
ESPL1	318.968	-0.343416	0.128332	-2.676	0.00745069	0.0428084	ENSG00000135476	9700	extra spindle pole bodies like 1, separase [Source:HGNC Symbol;Acc:HGNC:16856]
ETF1	15791.8	0.105704	0.0291583	3.62518	0.000288757	0.00298677	ENSG00000120705	2107	eukaryotic translation termination factor 1 [Source:HGNC Symbol;Acc:HGNC:3477]
ETS1	13828	0.225293	0.0530481	4.24696	2.16689e-05	0.000321536	ENSG00000134954	2113	ETS proto-oncogene 1, transcription factor [Source:HGNC Symbol;Acc:HGNC:3488]
ETS2	1964.48	0.564211	0.0598885	9.42102	4.46709e-21	8.78489e-19	ENSG00000157557	2114	ETS proto-oncogene 2, transcription factor [Source:HGNC Symbol;Acc:HGNC:3489]
ETV3	776.975	0.54436	0.0680121	8.00387	1.20566e-15	1.16343e-13	ENSG00000117036	2117	ETS variant transcription factor 3 [Source:HGNC Symbol;Acc:HGNC:3492]
ETV5	5434	0.144004	0.043608	3.30225	0.000959129	0.00820541	ENSG00000244405	2119	ETS variant transcription factor 5 [Source:HGNC Symbol;Acc:HGNC:3494]
EVA1A	783.922	-0.23669	0.0828552	-2.85667	0.00428116	0.0275641	ENSG00000115363	84141	eva-1 homolog A, regulator of programmed cell death [Source:HGNC Symbol;Acc:HGNC:25816]
EVC	4878.48	-0.176085	0.0565803	-3.11212	0.00185747	0.0142164	ENSG00000072840	2121	EvC ciliary complex subunit 1 [Source:HGNC Symbol;Acc:HGNC:3497]
EVI5	6724.49	0.115889	0.0378094	3.06509	0.00217605	0.0161524	ENSG00000067208	7813	ecotropic viral integration site 5 [Source:HGNC Symbol;Acc:HGNC:3501]
EWSR1	10597.5	0.180379	0.0390454	4.61973	3.84239e-06	7.07291e-05	ENSG00000182944	2130	EWS RNA binding protein 1 [Source:HGNC Symbol;Acc:HGNC:3508]
EXOC1	4045.97	-0.12317	0.0421189	-2.92435	0.00345182	0.0232464	ENSG00000090989	55763	exocyst complex component 1 [Source:HGNC Symbol;Acc:HGNC:30380]
EXOC6B	2617.59	0.122464	0.0459295	2.66635	0.007668	0.0437656	ENSG00000144036	23233	exocyst complex component 6B [Source:HGNC Symbol;Acc:HGNC:17085]
EXOC8	1655.97	0.284972	0.0645056	4.41779	9.97164e-06	0.000161892	ENSG00000116903	149371	exocyst complex component 8 [Source:HGNC Symbol;Acc:HGNC:24659]
EXOSC3	1010.01	-0.221092	0.0587486	-3.76336	0.000167649	0.00186843	ENSG00000107371	51010	exosome component 3 [Source:HGNC Symbol;Acc:HGNC:17944]
EXOSC6	1706.86	-0.142383	0.0499501	-2.8505	0.00436501	0.0280111	ENSG00000223496	118460	exosome component 6 [Source:HGNC Symbol;Acc:HGNC:19055]
EXOSC8	1007.77	0.174202	0.0662345	2.63008	0.00853648	0.0477181	ENSG00000120699	11340	exosome component 8 [Source:HGNC Symbol;Acc:HGNC:17035]
EXTL2	1706.79	0.136845	0.0494024	2.77001	0.00560546	0.0341649	ENSG00000162694	2135	exostosin like glycosyltransferase 2 [Source:HGNC Symbol;Acc:HGNC:3516]
EYA3	1697.5	-0.480558	0.0643921	-7.46299	8.4579e-14	6.3174e-12	ENSG00000158161	2140	EYA transcriptional coactivator and phosphatase 3 [Source:HGNC Symbol;Acc:HGNC:3521]
EZH1	1823.35	-0.176326	0.0567173	-3.10887	0.00187807	0.0143309	ENSG00000108799	2145	enhancer of zeste 1 polycomb repressive complex 2 subunit [Source:HGNC Symbol;Acc:HGNC:3526]
F3	27148	-0.299117	0.0552741	-5.41152	6.24931e-08	1.77494e-06	ENSG00000117525	2152	coagulation factor III, tissue factor [Source:HGNC Symbol;Acc:HGNC:3541]
FAF2	7386.81	0.131218	0.0371792	3.52933	0.000416609	0.00404527	ENSG00000113194	23197	Fas associated factor family member 2 [Source:HGNC Symbol;Acc:HGNC:24666]
FAM102A	6643.53	0.266322	0.0661237	4.02763	5.63417e-05	0.000742429
FAM107B	2590.97	0.170643	0.0627144	2.72096	0.0065093	0.0385105	ENSG00000065809	83641	family with sequence similarity 107 member B [Source:HGNC Symbol;Acc:HGNC:23726]
FAM110C	1735.54	0.661865	0.113321	5.84064	5.20006e-09	1.8361e-07	ENSG00000184731	642273	family with sequence similarity 110 member C [Source:HGNC Symbol;Acc:HGNC:33340]
FAM117B	1000.21	0.409794	0.07776	5.26999	1.36431e-07	3.48046e-06	ENSG00000138439	150864	family with sequence similarity 117 member B [Source:HGNC Symbol;Acc:HGNC:14440]
FAM120A	17565.5	-0.106	0.0320003	-3.31248	0.000924732	0.00795055	ENSG00000048828	23196	family with sequence similarity 120 member A [Source:HGNC Symbol;Acc:HGNC:13247]
FAM120B	2785.88	-0.216898	0.0457865	-4.73717	2.16725e-06	4.31672e-05	ENSG00000275333	84498	family with sequence similarity 120 member B [Source:HGNC Symbol;Acc:HGNC:21109]
FAM120B	2785.88	-0.216898	0.0457865	-4.73717	2.16725e-06	4.31672e-05	ENSG00000112584	84498	family with sequence similarity 120 member B [Source:HGNC Symbol;Acc:HGNC:21109]
FAM120C	518.658	-0.497243	0.0771746	-6.44309	1.17064e-10	5.56433e-09	ENSG00000184083	54954	family with sequence similarity 120 member C [Source:HGNC Symbol;Acc:HGNC:16949]
FAM122A	1253.42	-0.157948	0.055904	-2.82535	0.00472286	0.0298391
FAM124A	895.314	-0.350029	0.0860785	-4.06639	4.77461e-05	0.000646717	ENSG00000150510	220108	family with sequence similarity 124 member A [Source:HGNC Symbol;Acc:HGNC:26413]
FAM129B	44221.2	-0.126667	0.0437238	-2.89697	0.00376785	0.0249413
FAM131A	638.115	-0.261261	0.0797163	-3.27739	0.00104772	0.0088416	ENSG00000175182	131408	family with sequence similarity 131 member A [Source:HGNC Symbol;Acc:HGNC:28308]
FAM135A	367.826	-0.6444	0.124297	-5.18437	2.16751e-07	5.31143e-06	ENSG00000082269	57579	family with sequence similarity 135 member A [Source:HGNC Symbol;Acc:HGNC:21084]
FAM13B	4894.44	-0.114616	0.0415366	-2.75939	0.005791	0.035021	ENSG00000031003	51306	family with sequence similarity 13 member B [Source:HGNC Symbol;Acc:HGNC:1335]
FAM149B1	910.96	-0.155486	0.0535568	-2.90319	0.00369378	0.0246189	ENSG00000138286	317662	family with sequence similarity 149 member B1 [Source:HGNC Symbol;Acc:HGNC:29162]
FAM160B1	5113.84	0.342124	0.0523397	6.53661	6.29282e-11	3.09384e-09
FAM161B	602.373	-0.261367	0.0746784	-3.49989	0.000465442	0.00443627	ENSG00000156050	145483	FAM161 centrosomal protein B [Source:HGNC Symbol;Acc:HGNC:19854]
FAM168B	16110.3	0.18019	0.0326638	5.5165	3.45808e-08	1.02138e-06	ENSG00000152102	130074	family with sequence similarity 168 member B [Source:HGNC Symbol;Acc:HGNC:27016]
FAM171B	1087.74	0.307939	0.0795535	3.87084	0.000108463	0.0012873	ENSG00000144369	165215	family with sequence similarity 171 member B [Source:HGNC Symbol;Acc:HGNC:29412]
FAM172A	1878.1	0.167582	0.0551501	3.03865	0.00237644	0.0173091
FAM174B	679.334	-0.190504	0.0636036	-2.99517	0.00274294	0.0193782	ENSG00000185442	400451	family with sequence similarity 174 member B [Source:HGNC Symbol;Acc:HGNC:34339]
FAM179B	1543.71	-0.218324	0.068909	-3.1683	0.00153333	0.0120934
FAM180A	1170.34	-0.459712	0.107673	-4.26951	1.95902e-05	0.000294684	ENSG00000189320	389558	family with sequence similarity 180 member A [Source:HGNC Symbol;Acc:HGNC:33773]
FAM193A	2440.08	-0.168319	0.0527299	-3.19209	0.00141247	0.0113347	ENSG00000125386	8603	family with sequence similarity 193 member A [Source:HGNC Symbol;Acc:HGNC:16822]
FAM193B	1352.51	-0.302214	0.0888286	-3.40221	0.00066843	0.00604128	ENSG00000146067	54540	family with sequence similarity 193 member B [Source:HGNC Symbol;Acc:HGNC:25524]
FAM196B	447.872	-0.513089	0.119232	-4.30329	1.68279e-05	0.000258084
FAM198B	18076.7	0.10175	0.0281975	3.60848	0.000307999	0.00313364
FAM206A	962.769	-0.265885	0.0776169	-3.42561	0.000613432	0.00561926
FAM208A	4359.34	-0.354357	0.050332	-7.0404	1.91692e-12	1.17713e-10
FAM210A	1766.47	-0.260975	0.0749065	-3.48401	0.000493955	0.00466793	ENSG00000177150	125228	family with sequence similarity 210 member A [Source:HGNC Symbol;Acc:HGNC:28346]
FAM210B	6685.94	0.117036	0.0369203	3.16995	0.00152466	0.0120482	ENSG00000124098	116151	family with sequence similarity 210 member B [Source:HGNC Symbol;Acc:HGNC:16102]
FAM214A	2037.66	0.377058	0.0529617	7.11944	1.08363e-12	6.8159e-11
FAM214B	6623.07	-0.130831	0.0493349	-2.65189	0.00800428	0.0453518
FAM222A	186.703	0.418773	0.138197	3.03026	0.00244342	0.0177095	ENSG00000139438	84915	family with sequence similarity 222 member A [Source:HGNC Symbol;Acc:HGNC:25915]
FAM222B	2027.71	-0.172741	0.0504709	-3.4226	0.000620263	0.00567515	ENSG00000173065	55731	family with sequence similarity 222 member B [Source:HGNC Symbol;Acc:HGNC:25563]
FAM227A	88.8342	-0.788226	0.244599	-3.22253	0.00127064	0.0103898	ENSG00000184949	646851	family with sequence similarity 227 member A [Source:HGNC Symbol;Acc:HGNC:44197]
FAM43A	3327.27	0.54449	0.141188	3.85648	0.00011503	0.00135284	ENSG00000185112	131583	family with sequence similarity 43 member A [Source:HGNC Symbol;Acc:HGNC:26888]
FAM46A	2710.36	1.14771	0.0968836	11.8463	2.24921e-32	1.16479e-29
FAM46C	374.789	0.361572	0.123909	2.91805	0.00352229	0.0236674
FAM50B	698.169	-0.264979	0.0779554	-3.39911	0.000676063	0.00610303	ENSG00000145945	26240	family with sequence similarity 50 member B [Source:HGNC Symbol;Acc:HGNC:18789]
FAM53C	4377.5	0.193873	0.0428534	4.5241	6.06539e-06	0.000106117	ENSG00000120709	51307	family with sequence similarity 53 member C [Source:HGNC Symbol;Acc:HGNC:1336]
FAM53C	4377.5	0.193873	0.0428534	4.5241	6.06539e-06	0.000106117	ENSG00000120709	100128966	family with sequence similarity 53 member C [Source:HGNC Symbol;Acc:HGNC:1336]
FAM63A	945.44	-0.189762	0.0686187	-2.76546	0.00568427	0.034483
FAM63B	1839.31	-0.483426	0.0651154	-7.42415	1.13504e-13	8.20187e-12
FAM72D	24.9561	-0.90365	0.318424	-2.83788	0.00454137	0.0288922	ENSG00000215784	728833	family with sequence similarity 72 member D [Source:HGNC Symbol;Acc:HGNC:33593]
FAM84B	2148.85	0.75283	0.0992551	7.58481	3.32986e-14	2.66663e-12
FAM86B3P	76.7874	-0.710694	0.200603	-3.54279	0.000395912	0.00387092	ENSG00000291049	286042	family with sequence similarity 86, member A pseudogene [Source:NCBI gene (formerly Entrezgene);Acc:286042]
FAM86B3P	76.7874	-0.710694	0.200603	-3.54279	0.000395912	0.00387092	ENSG00000173295	286042	family with sequence similarity 86 member B3, pseudogene [Source:HGNC Symbol;Acc:HGNC:44371]
FAM86B3P	76.7874	-0.710694	0.200603	-3.54279	0.000395912	0.00387092	ENSG00000285119	286042	family with sequence similarity 86 member B3, pseudogene [Source:HGNC Symbol;Acc:HGNC:44371]
FAM89B	2348.09	0.139867	0.0472288	2.96148	0.00306169	0.0211031	ENSG00000176973	23625	family with sequence similarity 89 member B [Source:HGNC Symbol;Acc:HGNC:16708]
FAM98B	2553.98	0.112766	0.0379943	2.96796	0.00299783	0.0207643	ENSG00000171262	283742	family with sequence similarity 98 member B [Source:HGNC Symbol;Acc:HGNC:26773]
FANCD2	466.818	-0.287613	0.100754	-2.85462	0.00430884	0.0277072	ENSG00000144554	2177	FA complementation group D2 [Source:HGNC Symbol;Acc:HGNC:3585]
FANCE	324.423	-0.443409	0.0957627	-4.63029	3.65153e-06	6.76164e-05	ENSG00000112039	2178	FA complementation group E [Source:HGNC Symbol;Acc:HGNC:3586]
FANCF	651.219	-0.297909	0.0722214	-4.12495	3.70823e-05	0.000519018	ENSG00000183161	2188	FA complementation group F [Source:HGNC Symbol;Acc:HGNC:3587]
FANCM	410.904	-0.481636	0.0952178	-5.05826	4.23109e-07	9.78188e-06	ENSG00000187790	57697	FA complementation group M [Source:HGNC Symbol;Acc:HGNC:23168]
FAS	4200.09	0.174757	0.0608818	2.87043	0.00409913	0.0266238	ENSG00000026103	355	Fas cell surface death receptor [Source:HGNC Symbol;Acc:HGNC:11920]
FASTKD1	1089.44	-0.151305	0.0557438	-2.71429	0.00664187	0.0390125	ENSG00000138399	79675	FAST kinase domains 1 [Source:HGNC Symbol;Acc:HGNC:26150]
FASTKD5	2058.99	0.274559	0.0511562	5.36709	8.00192e-08	2.20032e-06	ENSG00000215251	60493	FAST kinase domains 5 [Source:HGNC Symbol;Acc:HGNC:25790]
FAT3	2253.29	-0.251272	0.0833059	-3.01625	0.00255919	0.0183563	ENSG00000165323	120114	FAT atypical cadherin 3 [Source:HGNC Symbol;Acc:HGNC:23112]
FBF1	352.385	-0.335214	0.11376	-2.94668	0.0032121	0.0219451	ENSG00000188878	85302	Fas binding factor 1 [Source:HGNC Symbol;Acc:HGNC:24674]
FBXL19	1930.59	-0.194335	0.0486648	-3.99335	6.51465e-05	0.000835768	ENSG00000099364	54620	F-box and leucine rich repeat protein 19 [Source:HGNC Symbol;Acc:HGNC:25300]
FBXL20	2392.86	0.259342	0.0529529	4.89759	9.70182e-07	2.07043e-05	ENSG00000108306	84961	F-box and leucine rich repeat protein 20 [Source:HGNC Symbol;Acc:HGNC:24679]
FBXL3	3309.57	0.354886	0.0390208	9.0948	9.47568e-20	1.53348e-17	ENSG00000005812	26224	F-box and leucine rich repeat protein 3 [Source:HGNC Symbol;Acc:HGNC:13599]
FBXL4	1279.87	-0.214345	0.0604268	-3.54719	0.000389371	0.00381657	ENSG00000112234	26235	F-box and leucine rich repeat protein 4 [Source:HGNC Symbol;Acc:HGNC:13601]
FBXO10	1677.32	-0.378837	0.0540803	-7.00509	2.46835e-12	1.49215e-10	ENSG00000147912	26267	F-box protein 10 [Source:HGNC Symbol;Acc:HGNC:13589]
FBXO11	5082.42	0.104831	0.0322129	3.25431	0.00113667	0.0094908	ENSG00000138081	80204	F-box protein 11 [Source:HGNC Symbol;Acc:HGNC:13590]
FBXO21	4681.84	0.21404	0.0493233	4.33954	1.42782e-05	0.000223165	ENSG00000135108	23014	F-box protein 21 [Source:HGNC Symbol;Acc:HGNC:13592]
FBXO3	1395.43	0.149788	0.0513823	2.91517	0.00355498	0.0238163	ENSG00000110429	26273	F-box protein 3 [Source:HGNC Symbol;Acc:HGNC:13582]
FBXO30	2261.08	0.438243	0.0583064	7.5162	5.63931e-14	4.38061e-12	ENSG00000118496	84085	F-box protein 30 [Source:HGNC Symbol;Acc:HGNC:15600]
FBXO32	7007.58	0.220637	0.0797614	2.76622	0.0056711	0.0344434	ENSG00000156804	114907	F-box protein 32 [Source:HGNC Symbol;Acc:HGNC:16731]
FBXO33	2044.68	0.437906	0.0535035	8.18462	2.7317e-16	2.90683e-14	ENSG00000165355	254170	F-box protein 33 [Source:HGNC Symbol;Acc:HGNC:19833]
FBXO38	2466.65	-0.300466	0.0519708	-5.78145	7.40614e-09	2.55693e-07	ENSG00000145868	81545	F-box protein 38 [Source:HGNC Symbol;Acc:HGNC:28844]
FBXO45	1462.37	0.203057	0.0584209	3.47575	0.000509418	0.00479656	ENSG00000174013	200933	F-box protein 45 [Source:HGNC Symbol;Acc:HGNC:29148]
FBXO46	546.347	-0.357506	0.0849786	-4.20701	2.58767e-05	0.000379622	ENSG00000177051	23403	F-box protein 46 [Source:HGNC Symbol;Acc:HGNC:25069]
FBXO7	6402.47	0.111105	0.0326398	3.40397	0.000664146	0.00600942	ENSG00000100225	25793	F-box protein 7 [Source:HGNC Symbol;Acc:HGNC:13586]
FBXW7	1577.52	0.853711	0.0616676	13.8438	1.38761e-43	1.79649e-40	ENSG00000109670	55294	F-box and WD repeat domain containing 7 [Source:HGNC Symbol;Acc:HGNC:16712]
FDFT1	15148.5	0.176019	0.04855	3.62551	0.000288388	0.00298677	ENSG00000079459	2222	farnesyl-diphosphate farnesyltransferase 1 [Source:HGNC Symbol;Acc:HGNC:3629]
FDFT1	15148.5	0.176019	0.04855	3.62551	0.000288388	0.00298677	ENSG00000284967	2222	farnesyl-diphosphate farnesyltransferase 1 [Source:HGNC Symbol;Acc:HGNC:3629]
FDXR	3583.36	0.228485	0.05013	4.55785	5.168e-06	9.22874e-05	ENSG00000161513	2232	ferredoxin reductase [Source:HGNC Symbol;Acc:HGNC:3642]
FEM1A	2992.75	0.158759	0.0392768	4.04204	5.29871e-05	0.00070601	ENSG00000141965	55527	fem-1 homolog A [Source:HGNC Symbol;Acc:HGNC:16934]
FEM1C	2283.92	0.268213	0.0667852	4.01605	5.9182e-05	0.000771999	ENSG00000145780	56929	fem-1 homolog C [Source:HGNC Symbol;Acc:HGNC:16933]
FERMT1	1235.96	0.218275	0.0633436	3.44589	0.000569189	0.00526992	ENSG00000101311	55612	FERM domain containing kindlin 1 [Source:HGNC Symbol;Acc:HGNC:15889]
FGD4	2729.23	0.462684	0.0745864	6.20333	5.52821e-10	2.32125e-08	ENSG00000139132	121512	FYVE, RhoGEF and PH domain containing 4 [Source:HGNC Symbol;Acc:HGNC:19125]
FGF1	3326.72	-0.194257	0.0731063	-2.65718	0.00787963	0.0447434	ENSG00000113578	2246	fibroblast growth factor 1 [Source:HGNC Symbol;Acc:HGNC:3665]
FGF18	330.593	1.03251	0.153099	6.74409	1.53987e-11	8.43212e-10	ENSG00000156427	8817	fibroblast growth factor 18 [Source:HGNC Symbol;Acc:HGNC:3674]
FGF7	3473.22	-0.273584	0.0757598	-3.6112	0.000304782	0.00310905	ENSG00000140285	2252	fibroblast growth factor 7 [Source:HGNC Symbol;Acc:HGNC:3685]
FGF9	80.4528	1.10585	0.238653	4.6337	3.59183e-06	6.67496e-05	ENSG00000102678	2254	fibroblast growth factor 9 [Source:HGNC Symbol;Acc:HGNC:3687]
FHDC1	1602.53	-0.38398	0.0850228	-4.51621	6.29574e-06	0.00010953	ENSG00000137460	85462	FH2 domain containing 1 [Source:HGNC Symbol;Acc:HGNC:29363]
FHOD3	4904.89	0.180205	0.0484578	3.71881	0.000200164	0.00217922	ENSG00000134775	80206	formin homology 2 domain containing 3 [Source:HGNC Symbol;Acc:HGNC:26178]
FILIP1L	13350.2	-0.262244	0.0732354	-3.58084	0.000342494	0.00343511	ENSG00000168386	11259	filamin A interacting protein 1 like [Source:HGNC Symbol;Acc:HGNC:24589]
FKBP14	4613.11	0.153257	0.0486587	3.14964	0.00163474	0.0128075	ENSG00000106080	55033	FKBP prolyl isomerase 14 [Source:HGNC Symbol;Acc:HGNC:18625]
FKBP15	4268.4	-0.146966	0.0357011	-4.11655	3.84579e-05	0.000534899	ENSG00000119321	23307	FKBP prolyl isomerase family member 15 [Source:HGNC Symbol;Acc:HGNC:23397]
FLCN	4327.86	-0.260091	0.0388619	-6.6927	2.19084e-11	1.18595e-09	ENSG00000154803	201163	folliculin [Source:HGNC Symbol;Acc:HGNC:27310]
FLI1	258.78	-0.522422	0.142442	-3.66762	0.000244817	0.00259314	ENSG00000151702	2313	Fli-1 proto-oncogene, ETS transcription factor [Source:HGNC Symbol;Acc:HGNC:3749]
FLJ42627	469.485	-0.358407	0.127131	-2.81919	0.00481455	0.0302218
FLNC	95138.8	-0.21417	0.0459723	-4.65867	3.18265e-06	6.04469e-05	ENSG00000128591	2318	filamin C [Source:HGNC Symbol;Acc:HGNC:3756]
FLRT2	2573.08	-0.147918	0.0537035	-2.75435	0.0058809	0.035468	ENSG00000185070	23768	fibronectin leucine rich transmembrane protein 2 [Source:HGNC Symbol;Acc:HGNC:3761]
FLT1	458.056	-0.426154	0.10693	-3.98535	6.73806e-05	0.000859462	ENSG00000102755	2321	fms related receptor tyrosine kinase 1 [Source:HGNC Symbol;Acc:HGNC:3763]
FLVCR1	792.964	0.535758	0.082119	6.52416	6.83834e-11	3.34089e-09	ENSG00000162769	28982	FLVCR choline and heme transporter 1 [Source:HGNC Symbol;Acc:HGNC:24682]
FMNL2	6153.74	-0.222656	0.0460338	-4.83679	1.31954e-06	2.74929e-05	ENSG00000157827	114793	formin like 2 [Source:HGNC Symbol;Acc:HGNC:18267]
FMNL3	3491.35	-0.186169	0.0519082	-3.58651	0.000335138	0.00337222	ENSG00000161791	91010	formin like 3 [Source:HGNC Symbol;Acc:HGNC:23698]
FMO1	58.3035	-0.888586	0.336613	-2.63978	0.00829592	0.0466132	ENSG00000010932	2326	flavin containing dimethylaniline monoxygenase 1 [Source:HGNC Symbol;Acc:HGNC:3769]
FNBP4	2950.18	0.229769	0.0747989	3.07182	0.00212756	0.0158608	ENSG00000285182	23360	formin binding protein 4 [Source:HGNC Symbol;Acc:HGNC:19752]
FNBP4	2950.18	0.229769	0.0747989	3.07182	0.00212756	0.0158608	ENSG00000109920	23360	formin binding protein 4 [Source:HGNC Symbol;Acc:HGNC:19752]
FNDC3A	9225.2	-0.17897	0.0359783	-4.97438	6.54554e-07	1.45481e-05	ENSG00000102531	22862	fibronectin type III domain containing 3A [Source:HGNC Symbol;Acc:HGNC:20296]
FNDC3B	20637.3	-0.187121	0.0320692	-5.83492	5.38158e-09	1.89588e-07	ENSG00000075420	64778	fibronectin type III domain containing 3B [Source:HGNC Symbol;Acc:HGNC:24670]
FNIP1	4159.91	0.396814	0.0604092	6.56877	5.07316e-11	2.55527e-09	ENSG00000217128	96459	folliculin interacting protein 1 [Source:HGNC Symbol;Acc:HGNC:29418]
FOS	1105.36	-2.50144	0.182628	-13.6969	1.05969e-42	1.17595e-39	ENSG00000170345	2353	Fos proto-oncogene, AP-1 transcription factor subunit [Source:HGNC Symbol;Acc:HGNC:3796]
FOSL1	7304.86	0.169975	0.0636626	2.66993	0.00758666	0.043413	ENSG00000175592	8061	FOS like 1, AP-1 transcription factor subunit [Source:HGNC Symbol;Acc:HGNC:13718]
FOSL2	12719.8	0.25036	0.0551901	4.53632	5.72438e-06	0.000100947	ENSG00000075426	2355	FOS like 2, AP-1 transcription factor subunit [Source:HGNC Symbol;Acc:HGNC:3798]
FOXJ2	3818.56	0.155919	0.0450388	3.46188	0.000536424	0.00500835	ENSG00000065970	55810	forkhead box J2 [Source:HGNC Symbol;Acc:HGNC:24818]
FOXN3	6490.36	0.109015	0.0376856	2.89275	0.0038189	0.0251293	ENSG00000053254	1112	forkhead box N3 [Source:HGNC Symbol;Acc:HGNC:1928]
FOXO1	1332.87	0.577089	0.0766612	7.52779	5.16078e-14	4.04939e-12	ENSG00000150907	2308	forkhead box O1 [Source:HGNC Symbol;Acc:HGNC:3819]
FOXO3	6512.38	0.207453	0.0503192	4.12274	3.74398e-05	0.000522141	ENSG00000118689	2309	forkhead box O3 [Source:HGNC Symbol;Acc:HGNC:3821]
FOXO3B	537.147	0.273505	0.0997087	2.74304	0.00608738	0.0363604	ENSG00000240445	2310	forkhead box O3B [Source:HGNC Symbol;Acc:HGNC:3822]
FOXO6	78.082	1.43571	0.266683	5.38358	7.30183e-08	2.02936e-06	ENSG00000204060	100132074	forkhead box O6 [Source:HGNC Symbol;Acc:HGNC:24814]
FOXO6	78.082	1.43571	0.266683	5.38358	7.30183e-08	2.02936e-06	ENSG00000281518	100132074	forkhead box O6 [Source:HGNC Symbol;Acc:HGNC:24814]
FPGT	456.62	-0.373828	0.0927886	-4.02882	5.60586e-05	0.000739954	ENSG00000254685	8790	fucose-1-phosphate guanylyltransferase [Source:HGNC Symbol;Acc:HGNC:3825]
FPR3	67.7388	-1.02777	0.369472	-2.78173	0.00540704	0.0332162	ENSG00000187474	2359	formyl peptide receptor 3 [Source:HGNC Symbol;Acc:HGNC:3828]
FRG1	1097.74	0.234393	0.0596759	3.92777	8.57364e-05	0.0010563	ENSG00000283630	2483	FSHD region gene 1 [Source:HGNC Symbol;Acc:HGNC:3954]
FRG1	1097.74	0.234393	0.0596759	3.92777	8.57364e-05	0.0010563	ENSG00000109536	2483	FSHD region gene 1 [Source:HGNC Symbol;Acc:HGNC:3954]
FRG1	1097.74	0.234393	0.0596759	3.92777	8.57364e-05	0.0010563	ENSG00000275145	2483	FSHD region gene 1 [Source:HGNC Symbol;Acc:HGNC:3954]
FRG1	1097.74	0.234393	0.0596759	3.92777	8.57364e-05	0.0010563	ENSG00000283153	2483	FSHD region gene 1 [Source:HGNC Symbol;Acc:HGNC:3954]
FRMD4A	9172.8	-0.179266	0.0523007	-3.42761	0.00060892	0.00559112	ENSG00000151474	55691	FERM domain containing 4A [Source:HGNC Symbol;Acc:HGNC:25491]
FRMD5	2349.71	-0.189482	0.055777	-3.39713	0.000680964	0.00613302	ENSG00000171877	84978	FERM domain containing 5 [Source:HGNC Symbol;Acc:HGNC:28214]
FRS2	3148.21	0.331948	0.0505929	6.56117	5.33889e-11	2.66704e-09	ENSG00000166225	10818	fibroblast growth factor receptor substrate 2 [Source:HGNC Symbol;Acc:HGNC:16971]
FRY	9085.94	-0.253476	0.072182	-3.51163	0.000445365	0.00427639	ENSG00000073910	10129	FRY microtubule binding protein [Source:HGNC Symbol;Acc:HGNC:20367]
FRYL	4600.84	-0.172689	0.0470813	-3.6679	0.000244548	0.00259314	ENSG00000075539	285527	FRY like transcription coactivator [Source:HGNC Symbol;Acc:HGNC:29127]
FSCN1	37166.1	0.194844	0.0701545	2.77736	0.00548029	0.0335229	ENSG00000075618	6624	fascin actin-bundling protein 1 [Source:HGNC Symbol;Acc:HGNC:11148]
FSD1L	381.588	0.35398	0.120289	2.94276	0.00325303	0.0221663	ENSG00000106701	83856	fibronectin type III and SPRY domain containing 1 like [Source:HGNC Symbol;Acc:HGNC:13753]
FUT10	597.615	-0.26039	0.0846819	-3.07491	0.00210563	0.0157199	ENSG00000172728	84750	fucosyltransferase 10 [Source:HGNC Symbol;Acc:HGNC:19234]
FUT11	1468.18	-0.270127	0.0763852	-3.53637	0.000405659	0.00395626	ENSG00000196968	170384	fucosyltransferase 11 [Source:HGNC Symbol;Acc:HGNC:19233]
FZD2	1301.48	-0.186063	0.0526374	-3.53481	0.000408071	0.00397729	ENSG00000180340	2535	frizzled class receptor 2 [Source:HGNC Symbol;Acc:HGNC:4040]
FZD5	742.232	0.666367	0.071712	9.29226	1.51046e-20	2.79491e-18	ENSG00000163251	7855	frizzled class receptor 5 [Source:HGNC Symbol;Acc:HGNC:4043]
FZD7	1280.16	0.329003	0.113458	2.89977	0.00373433	0.0247934	ENSG00000155760	8324	frizzled class receptor 7 [Source:HGNC Symbol;Acc:HGNC:4045]
FZD8	1642.03	0.23409	0.0628531	3.7244	0.000195781	0.00213899	ENSG00000177283	8325	frizzled class receptor 8 [Source:HGNC Symbol;Acc:HGNC:4046]
G2E3	944.122	-0.387789	0.0691997	-5.60391	2.09574e-08	6.44742e-07	ENSG00000092140	55632	G2/M-phase specific E3 ubiquitin protein ligase [Source:HGNC Symbol;Acc:HGNC:20338]
G3BP2	17402.6	0.119069	0.0338575	3.51676	0.000436841	0.00422784	ENSG00000138757	9908	G3BP stress granule assembly factor 2 [Source:HGNC Symbol;Acc:HGNC:30291]
GAB2	3211.1	0.187785	0.0522831	3.59169	0.000328545	0.00331662	ENSG00000033327	9846	GRB2 associated binding protein 2 [Source:HGNC Symbol;Acc:HGNC:14458]
GABARAPL1	5356.66	0.286162	0.0461595	6.19943	5.66681e-10	2.37304e-08	ENSG00000139112	23710	GABA type A receptor associated protein like 1 [Source:HGNC Symbol;Acc:HGNC:4068]
GABPB1	1256.47	0.207832	0.0630329	3.29719	0.000976568	0.00832253	ENSG00000104064	2553	GA binding protein transcription factor subunit beta 1 [Source:HGNC Symbol;Acc:HGNC:4074]
GAD1	162.803	0.484152	0.134843	3.59048	0.000330071	0.00332554	ENSG00000128683	2571	glutamate decarboxylase 1 [Source:HGNC Symbol;Acc:HGNC:4092]
GADD45A	16869.8	0.228233	0.0452744	5.04111	4.62851e-07	1.0606e-05	ENSG00000116717	1647	growth arrest and DNA damage inducible alpha [Source:HGNC Symbol;Acc:HGNC:4095]
GADD45G	383.782	0.535541	0.130554	4.10207	4.09473e-05	0.000564469	ENSG00000130222	10912	growth arrest and DNA damage inducible gamma [Source:HGNC Symbol;Acc:HGNC:4097]
GALNT1	10612.3	0.163344	0.0381838	4.27783	1.88725e-05	0.000286052	ENSG00000141429	2589	polypeptide N-acetylgalactosaminyltransferase 1 [Source:HGNC Symbol;Acc:HGNC:4123]
GALNT12	374.291	-0.363364	0.0987476	-3.67973	0.000233483	0.00249306	ENSG00000119514	79695	polypeptide N-acetylgalactosaminyltransferase 12 [Source:HGNC Symbol;Acc:HGNC:19877]
GALNT3	1398.13	-0.278436	0.0723315	-3.84945	0.000118385	0.00138706	ENSG00000115339	2591	polypeptide N-acetylgalactosaminyltransferase 3 [Source:HGNC Symbol;Acc:HGNC:4125]
GALNT6	91.8385	-0.567083	0.215042	-2.63708	0.00836241	0.0468681	ENSG00000139629	11226	polypeptide N-acetylgalactosaminyltransferase 6 [Source:HGNC Symbol;Acc:HGNC:4128]
GAREM	1483.29	0.202731	0.0617275	3.28428	0.00102243	0.00864699
GART	5279.06	-0.12099	0.036596	-3.30611	0.000946012	0.00810212	ENSG00000262473	2618	phosphoribosylglycinamide formyltransferase, phosphoribosylglycinamide synthetase, phosphoribosylaminoimidazole synthetase [Source:HGNC Symbol;Acc:HGNC:4163]
GART	5279.06	-0.12099	0.036596	-3.30611	0.000946012	0.00810212	ENSG00000159131	2618	phosphoribosylglycinamide formyltransferase, phosphoribosylglycinamide synthetase, phosphoribosylaminoimidazole synthetase [Source:HGNC Symbol;Acc:HGNC:4163]
GAS1	739.131	0.303703	0.097689	3.10887	0.00187802	0.0143309	ENSG00000180447	2619	growth arrest specific 1 [Source:HGNC Symbol;Acc:HGNC:4165]
GAS2L3	449.506	0.306135	0.102471	2.98753	0.00281245	0.019801	ENSG00000139354	283431	growth arrest specific 2 like 3 [Source:HGNC Symbol;Acc:HGNC:27475]
GATA2	115.966	0.473789	0.156006	3.03699	0.00238954	0.0173882	ENSG00000179348	2624	GATA binding protein 2 [Source:HGNC Symbol;Acc:HGNC:4171]
GATA4	6610.32	0.340365	0.05529	6.15599	7.46115e-10	3.03446e-08	ENSG00000136574	2626	GATA binding protein 4 [Source:HGNC Symbol;Acc:HGNC:4173]
GATA4	6610.32	0.340365	0.05529	6.15599	7.46115e-10	3.03446e-08	ENSG00000285109	2626	GATA binding protein 4 [Source:HGNC Symbol;Acc:HGNC:4173]
GATA6	4816.93	0.178411	0.0615754	2.89743	0.00376231	0.0249366	ENSG00000141448	2627	GATA binding protein 6 [Source:HGNC Symbol;Acc:HGNC:4174]
GATAD2A	8670.7	0.114714	0.0409483	2.80144	0.00508744	0.0315523	ENSG00000167491	54815	GATA zinc finger domain containing 2A [Source:HGNC Symbol;Acc:HGNC:29989]
GATAD2B	3111.16	0.192824	0.0458825	4.20256	2.63916e-05	0.000386083	ENSG00000143614	57459	GATA zinc finger domain containing 2B [Source:HGNC Symbol;Acc:HGNC:30778]
GATAD2B	3111.16	0.192824	0.0458825	4.20256	2.63916e-05	0.000386083	ENSG00000261992	57459	GATA zinc finger domain containing 2B [Source:HGNC Symbol;Acc:HGNC:30778]
GATSL2	1289.26	0.435291	0.0777451	5.59895	2.15658e-08	6.62147e-07
GBP3	4584.16	-0.165027	0.0486438	-3.39256	0.00069244	0.00622554	ENSG00000117226	2635	guanylate binding protein 3 [Source:HGNC Symbol;Acc:HGNC:4184]
GCC1	2600.69	0.138935	0.045582	3.04802	0.00230355	0.016901	ENSG00000179562	79571	GRIP and coiled-coil domain containing 1 [Source:HGNC Symbol;Acc:HGNC:19095]
GCLC	5435.6	0.306207	0.0440857	6.94571	3.76549e-12	2.2414e-10	ENSG00000001084	2729	glutamate-cysteine ligase catalytic subunit [Source:HGNC Symbol;Acc:HGNC:4311]
GCLM	2930.05	0.123943	0.0408943	3.03082	0.00243892	0.0176923	ENSG00000023909	2730	glutamate-cysteine ligase modifier subunit [Source:HGNC Symbol;Acc:HGNC:4312]
GCN1	13791.2	-0.0744368	0.0281708	-2.64234	0.00823364	0.046347	ENSG00000089154	10985	GCN1 activator of EIF2AK4 [Source:HGNC Symbol;Acc:HGNC:4199]
GDE1	7115.18	0.109949	0.0370319	2.96904	0.00298736	0.020701	ENSG00000006007	51573	glycerophosphodiester phosphodiesterase 1 [Source:HGNC Symbol;Acc:HGNC:29644]
GDF15	20702.2	0.21527	0.0698861	3.0803	0.00206791	0.0154815	ENSG00000130513	9518	growth differentiation factor 15 [Source:HGNC Symbol;Acc:HGNC:30142]
GDF5	863.618	-0.219787	0.0726504	-3.02527	0.00248407	0.017919	ENSG00000125965	8200	growth differentiation factor 5 [Source:HGNC Symbol;Acc:HGNC:4220]
GDNF	1126.21	1.05169	0.0833732	12.6143	1.76142e-36	1.24389e-33	ENSG00000168621	2668	glial cell derived neurotrophic factor [Source:HGNC Symbol;Acc:HGNC:4232]
GDPGP1	77.3864	-1.00855	0.212113	-4.75479	1.98652e-06	3.99861e-05	ENSG00000183208	390637	GDP-D-glucose phosphorylase 1 [Source:HGNC Symbol;Acc:HGNC:34360]
GEM	6464.75	0.209926	0.0801792	2.61821	0.00883929	0.049098	ENSG00000164949	2669	GTP binding protein overexpressed in skeletal muscle [Source:HGNC Symbol;Acc:HGNC:4234]
GEMIN2	409.888	-0.313526	0.112807	-2.77931	0.00544743	0.0333858	ENSG00000092208	8487	gem nuclear organelle associated protein 2 [Source:HGNC Symbol;Acc:HGNC:10884]
GEMIN5	2390.32	-0.312457	0.04892	-6.38711	1.69055e-10	7.74762e-09	ENSG00000082516	25929	gem nuclear organelle associated protein 5 [Source:HGNC Symbol;Acc:HGNC:20043]
GET4	2942.15	0.154689	0.0523232	2.95641	0.00311239	0.0214051	ENSG00000239857	51608	guided entry of tail-anchored proteins factor 4 [Source:HGNC Symbol;Acc:HGNC:21690]
GFOD1	445.407	0.423497	0.104705	4.04467	5.23967e-05	0.000698742	ENSG00000145990	54438	Gfo/Idh/MocA-like oxidoreductase domain containing 1 [Source:HGNC Symbol;Acc:HGNC:21096]
GFPT1	14494.4	0.103594	0.0376896	2.74861	0.00598489	0.0358958	ENSG00000198380	2673	glutamine--fructose-6-phosphate transaminase 1 [Source:HGNC Symbol;Acc:HGNC:4241]
GFPT2	2175.12	-0.293289	0.0756998	-3.87437	0.000106903	0.00127365	ENSG00000131459	9945	glutamine-fructose-6-phosphate transaminase 2 [Source:HGNC Symbol;Acc:HGNC:4242]
GGA2	4903.67	0.141073	0.0506458	2.78549	0.00534477	0.0328987	ENSG00000103365	23062	golgi associated, gamma adaptin ear containing, ARF binding protein 2 [Source:HGNC Symbol;Acc:HGNC:16064]
GGA3	2010.8	-0.264863	0.0471032	-5.62303	1.87635e-08	5.8536e-07	ENSG00000125447	23163	golgi associated, gamma adaptin ear containing, ARF binding protein 3 [Source:HGNC Symbol;Acc:HGNC:17079]
GGNBP2	5358.46	0.324804	0.0375059	8.66008	4.71453e-18	6.0533e-16	ENSG00000278311	79893	gametogenetin binding protein 2 [Source:HGNC Symbol;Acc:HGNC:19357]
GGNBP2	5358.46	0.324804	0.0375059	8.66008	4.71453e-18	6.0533e-16	ENSG00000275099	79893	gametogenetin binding protein 2 [Source:HGNC Symbol;Acc:HGNC:19357]
GGT5	275.89	-0.339682	0.129842	-2.61613	0.00889338	0.0493104	ENSG00000099998	2687	gamma-glutamyltransferase 5 [Source:HGNC Symbol;Acc:HGNC:4260]
GID4	1176.16	-0.276528	0.0740185	-3.73593	0.00018702	0.00205484	ENSG00000141034	79018	GID complex subunit 4 homolog [Source:HGNC Symbol;Acc:HGNC:28453]
GID8	3104.69	0.195263	0.0484467	4.03047	5.56658e-05	0.00073602	ENSG00000101193	54994	GID complex subunit 8 homolog [Source:HGNC Symbol;Acc:HGNC:15857]
GIGYF2	5658.9	-0.155735	0.0353571	-4.40465	1.05956e-05	0.000170055	ENSG00000204120	26058	GRB10 interacting GYF protein 2 [Source:HGNC Symbol;Acc:HGNC:11960]
GIN1	336.385	-0.517831	0.110297	-4.69487	2.66775e-06	5.18077e-05	ENSG00000145723	54826	gypsy retrotransposon integrase 1 [Source:HGNC Symbol;Acc:HGNC:25959]
GINM1	3678.23	0.147659	0.0412564	3.57906	0.000344831	0.00345632	ENSG00000055211	116254	glycosylated integral membrane protein 1 [Source:HGNC Symbol;Acc:HGNC:21074]
GIT1	3924.05	0.151258	0.0442805	3.41591	0.000635702	0.00578914	ENSG00000108262	28964	GIT ArfGAP 1 [Source:HGNC Symbol;Acc:HGNC:4272]
GIT2	8212.5	-0.117249	0.0385066	-3.0449	0.00232756	0.017041	ENSG00000139436	9815	GIT ArfGAP 2 [Source:HGNC Symbol;Acc:HGNC:4273]
GJA5	299.452	-0.537433	0.110066	-4.88281	1.04586e-06	2.21974e-05	ENSG00000265107	2702	gap junction protein alpha 5 [Source:HGNC Symbol;Acc:HGNC:4279]
GJC1	1818.27	-0.302601	0.102008	-2.96645	0.00301263	0.0208369	ENSG00000182963	10052	gap junction protein gamma 1 [Source:HGNC Symbol;Acc:HGNC:4280]
GLCCI1	489.994	0.470119	0.08882	5.29294	1.20365e-07	3.11664e-06	ENSG00000106415	113263	glucocorticoid induced 1 [Source:HGNC Symbol;Acc:HGNC:18713]
GLI2	2830.03	-0.746172	0.0585826	-12.7371	3.67853e-37	3.00787e-34	ENSG00000074047	2736	GLI family zinc finger 2 [Source:HGNC Symbol;Acc:HGNC:4318]
GLIS2	3072.45	0.496963	0.0484018	10.2674	9.87986e-25	2.84247e-22	ENSG00000274636	84662	GLIS family zinc finger 2 [Source:HGNC Symbol;Acc:HGNC:29450]
GLIS2	3072.45	0.496963	0.0484018	10.2674	9.87986e-25	2.84247e-22	ENSG00000126603	84662	GLIS family zinc finger 2 [Source:HGNC Symbol;Acc:HGNC:29450]
GLRX5	1941.87	0.172681	0.0461762	3.73961	0.000184303	0.00203217	ENSG00000182512	51218	glutaredoxin 5 [Source:HGNC Symbol;Acc:HGNC:20134]
GLUL	6715.13	0.193404	0.0689257	2.80598	0.00501636	0.0312111	ENSG00000135821	2752	glutamate-ammonia ligase [Source:HGNC Symbol;Acc:HGNC:4341]
GMEB2	1386.46	0.242962	0.0576839	4.21195	2.53172e-05	0.000372118	ENSG00000101216	26205	glucocorticoid modulatory element binding protein 2 [Source:HGNC Symbol;Acc:HGNC:4371]
GNA13	8469.17	0.178343	0.0366841	4.8616	1.16441e-06	2.45791e-05	ENSG00000120063	10672	G protein subunit alpha 13 [Source:HGNC Symbol;Acc:HGNC:4381]
GNAI1	5284.96	0.216758	0.0391233	5.54039	3.01799e-08	9.01682e-07	ENSG00000127955	2770	G protein subunit alpha i1 [Source:HGNC Symbol;Acc:HGNC:4384]
GNG5	4927.48	0.101252	0.0359477	2.81663	0.004853	0.0303894	ENSG00000174021	2787	G protein subunit gamma 5 [Source:HGNC Symbol;Acc:HGNC:4408]
GOLGA1	2437.18	-0.132732	0.0464266	-2.85897	0.00425018	0.0273873	ENSG00000136935	2800	golgin A1 [Source:HGNC Symbol;Acc:HGNC:4424]
GOLGA3	10376	-0.248718	0.0417139	-5.96247	2.48458e-09	9.30131e-08	ENSG00000090615	2802	golgin A3 [Source:HGNC Symbol;Acc:HGNC:4426]
GOLPH3	6773.85	0.171093	0.0355476	4.81306	1.4864e-06	3.05767e-05	ENSG00000113384	64083	golgi phosphoprotein 3 [Source:HGNC Symbol;Acc:HGNC:15452]
GOLPH3L	1532.62	-0.200575	0.0565276	-3.54826	0.000387787	0.00380826	ENSG00000143457	55204	golgi phosphoprotein 3 like [Source:HGNC Symbol;Acc:HGNC:24882]
GOLT1B	4502.17	0.137045	0.0430883	3.18056	0.0014699	0.011693	ENSG00000111711	51026	golgi transport 1B [Source:HGNC Symbol;Acc:HGNC:20175]
GON4L	2860.49	-0.407454	0.0515823	-7.89911	2.80906e-15	2.5373e-13	ENSG00000116580	54856	gon-4 like [Source:HGNC Symbol;Acc:HGNC:25973]
GOPC	4935.99	-0.130885	0.0432643	-3.02524	0.0024844	0.017919	ENSG00000047932	57120	golgi associated PDZ and coiled-coil motif containing [Source:HGNC Symbol;Acc:HGNC:17643]
GORAB	482.245	-0.390626	0.094474	-4.13475	3.55343e-05	0.000499603	ENSG00000120370	92344	golgin, RAB6 interacting [Source:HGNC Symbol;Acc:HGNC:25676]
GORASP2	11220.6	0.142562	0.0432074	3.29948	0.000968641	0.00828223	ENSG00000115806	26003	golgi reassembly stacking protein 2 [Source:HGNC Symbol;Acc:HGNC:17500]
GPALPP1	789.991	-0.230356	0.0826674	-2.78654	0.0053274	0.0328178	ENSG00000133114	55425	GPALPP motifs containing 1 [Source:HGNC Symbol;Acc:HGNC:20298]
GPATCH1	520.817	-0.495213	0.0978685	-5.05998	4.19295e-07	9.70814e-06	ENSG00000076650	55094	G-patch domain containing 1 [Source:HGNC Symbol;Acc:HGNC:24658]
GPATCH3	730.821	0.168881	0.0614444	2.74852	0.00598649	0.0358958	ENSG00000198746	63906	G-patch domain containing 3 [Source:HGNC Symbol;Acc:HGNC:25720]
GPER1	342.535	0.329002	0.121902	2.69892	0.00695659	0.0405089	ENSG00000164850	2852	G protein-coupled estrogen receptor 1 [Source:HGNC Symbol;Acc:HGNC:4485]
GPM6A	563.549	0.356174	0.112285	3.17204	0.0015137	0.0119862	ENSG00000150625	2823	glycoprotein M6A [Source:HGNC Symbol;Acc:HGNC:4460]
GPR1	3001.89	0.297917	0.0550077	5.41591	6.09767e-08	1.73823e-06
GPR156	123.231	0.485627	0.183171	2.65122	0.00802008	0.0454082	ENSG00000175697	165829	G protein-coupled receptor 156 [Source:HGNC Symbol;Acc:HGNC:20844]
GPR37	631.328	0.355154	0.11309	3.14045	0.0016869	0.0131367	ENSG00000170775	2861	G protein-coupled receptor 37 [Source:HGNC Symbol;Acc:HGNC:4494]
GPRC5C	2094.58	0.361846	0.0497005	7.28052	3.3253e-13	2.26587e-11	ENSG00000291917	55890	G protein-coupled receptor class C group 5 member C [Source:HGNC Symbol;Acc:HGNC:13309]
GPRC5C	2094.58	0.361846	0.0497005	7.28052	3.3253e-13	2.26587e-11	ENSG00000170412	55890	G protein-coupled receptor class C group 5 member C [Source:HGNC Symbol;Acc:HGNC:13309]
GRAMD1B	1828.06	-0.218994	0.0700754	-3.12511	0.00177736	0.0137515	ENSG00000023171	57476	GRAM domain containing 1B [Source:HGNC Symbol;Acc:HGNC:29214]
GRAMD4	1034.98	-0.199089	0.0735687	-2.70617	0.00680645	0.0397687	ENSG00000075240	23151	GRAM domain containing 4 [Source:HGNC Symbol;Acc:HGNC:29113]
GRB10	5164.14	-0.184205	0.0405882	-4.53839	5.66844e-06	0.000100253	ENSG00000106070	2887	growth factor receptor bound protein 10 [Source:HGNC Symbol;Acc:HGNC:4564]
GREB1L	405.158	-0.377627	0.0875808	-4.31175	1.61968e-05	0.000249388	ENSG00000141449	80000	GREB1 like retinoic acid receptor coactivator [Source:HGNC Symbol;Acc:HGNC:31042]
GRIN2C	168.036	0.585271	0.188019	3.11284	0.00185298	0.0141952	ENSG00000161509	2905	glutamate ionotropic receptor NMDA type subunit 2C [Source:HGNC Symbol;Acc:HGNC:4587]
GRPEL2	1145.87	0.297644	0.0801152	3.7152	0.000203042	0.00220438	ENSG00000164284	134266	GrpE like 2, mitochondrial [Source:HGNC Symbol;Acc:HGNC:21060]
GSE1	4508.07	0.25867	0.0404825	6.38967	1.66249e-10	7.66238e-09	ENSG00000131149	23199	Gse1 coiled-coil protein [Source:HGNC Symbol;Acc:HGNC:28979]
GSR	7153.96	0.250043	0.0540478	4.62633	3.72206e-06	6.88404e-05	ENSG00000104687	2936	glutathione-disulfide reductase [Source:HGNC Symbol;Acc:HGNC:4623]
GTF2B	1707.19	0.276662	0.061477	4.50025	6.78726e-06	0.000116369	ENSG00000137947	2959	general transcription factor IIB [Source:HGNC Symbol;Acc:HGNC:4648]
GTF2E1	801.325	-0.592074	0.0681696	-8.68532	3.77688e-18	4.93089e-16	ENSG00000153767	2960	general transcription factor IIE subunit 1 [Source:HGNC Symbol;Acc:HGNC:4650]
GTF2IP20	103.952	-0.618105	0.21356	-2.89429	0.00380022	0.0250808	ENSG00000272645		general transcription factor IIi pseudogene 20 [Source:HGNC Symbol;Acc:HGNC:51732]
GTF3C4	2865	0.22878	0.0487042	4.69733	2.63584e-06	5.13163e-05	ENSG00000125484	9329	general transcription factor IIIC subunit 4 [Source:HGNC Symbol;Acc:HGNC:4667]
GTPBP1	3123.28	0.257576	0.0524789	4.90818	9.19268e-07	1.96718e-05	ENSG00000100226	9567	GTP binding protein 1 [Source:HGNC Symbol;Acc:HGNC:4669]
GTPBP10	1237.27	-0.275397	0.0667445	-4.12615	3.68892e-05	0.000516781	ENSG00000105793	101927446	GTP binding protein 10 [Source:HGNC Symbol;Acc:HGNC:25106]
GTPBP10	1237.27	-0.275397	0.0667445	-4.12615	3.68892e-05	0.000516781	ENSG00000105793	85865	GTP binding protein 10 [Source:HGNC Symbol;Acc:HGNC:25106]
GTPBP2	3620.38	-0.276324	0.0472147	-5.85251	4.84212e-09	1.71751e-07	ENSG00000172432	54676	GTP binding protein 2 [Source:HGNC Symbol;Acc:HGNC:4670]
GTPBP4	8335.4	0.16892	0.0359288	4.70153	2.58218e-06	5.0398e-05	ENSG00000107937	23560	GTP binding protein 4 [Source:HGNC Symbol;Acc:HGNC:21535]
GTSE1	561.124	-0.313731	0.104274	-3.00871	0.00262357	0.0187589	ENSG00000075218	51512	G2 and S-phase expressed 1 [Source:HGNC Symbol;Acc:HGNC:13698]
GUCD1	4827.52	0.236045	0.0442826	5.33043	9.79808e-08	2.59766e-06	ENSG00000138867	83606	guanylyl cyclase domain containing 1 [Source:HGNC Symbol;Acc:HGNC:14237]
H2AFV	5255.11	0.110847	0.0369042	3.00364	0.00266775	0.0189616
H2AFY	7260.73	0.0898751	0.0334405	2.68761	0.0071965	0.041625
H3F3B	20443.9	0.135006	0.0299259	4.51135	6.44151e-06	0.000111567
HARBI1	249.153	-0.477998	0.118979	-4.01748	5.88226e-05	0.000767956	ENSG00000180423	283254	harbinger transposase derived 1 [Source:HGNC Symbol;Acc:HGNC:26522]
HAS2	209.345	-0.652291	0.180652	-3.61077	0.000305294	0.00311224	ENSG00000170961	3037	hyaluronan synthase 2 [Source:HGNC Symbol;Acc:HGNC:4819]
HAS3	117.617	0.525193	0.145332	3.61375	0.000301799	0.00308534	ENSG00000103044	3038	hyaluronan synthase 3 [Source:HGNC Symbol;Acc:HGNC:4820]
HAUS6	2543.9	-0.155992	0.0423863	-3.68025	0.000233009	0.00249142	ENSG00000147874	54801	HAUS augmin like complex subunit 6 [Source:HGNC Symbol;Acc:HGNC:25948]
HBEGF	5521.45	0.205773	0.0768756	2.6767	0.00743502	0.042743	ENSG00000113070	1839	heparin binding EGF like growth factor [Source:HGNC Symbol;Acc:HGNC:3059]
HBP1	3258.4	0.249917	0.0578219	4.32219	1.5449e-05	0.000240015	ENSG00000283847	26959	HMG-box transcription factor 1 [Source:HGNC Symbol;Acc:HGNC:23200]
HBP1	3258.4	0.249917	0.0578219	4.32219	1.5449e-05	0.000240015	ENSG00000105856	26959	HMG-box transcription factor 1 [Source:HGNC Symbol;Acc:HGNC:23200]
HBS1L	5498.13	0.099031	0.0322883	3.06709	0.00216154	0.0160832	ENSG00000112339	10767	HBS1 like translational GTPase [Source:HGNC Symbol;Acc:HGNC:4834]
HCFC2	1216.95	-0.283541	0.0604534	-4.69025	2.72877e-06	5.28606e-05	ENSG00000111727	29915	host cell factor C2 [Source:HGNC Symbol;Acc:HGNC:24972]
HDAC2	8325.95	0.10491	0.0343475	3.05436	0.00225539	0.0166144	ENSG00000196591	3066	histone deacetylase 2 [Source:HGNC Symbol;Acc:HGNC:4853]
HDAC5	2289.45	0.282006	0.071463	3.94618	7.9407e-05	0.000990102	ENSG00000108840	10014	histone deacetylase 5 [Source:HGNC Symbol;Acc:HGNC:14068]
HDGFRP3	2844.62	0.154154	0.039322	3.9203	8.84405e-05	0.00108361
HDX	361.303	-0.361093	0.0968276	-3.72924	0.000192059	0.00210276	ENSG00000165259	139324	highly divergent homeobox [Source:HGNC Symbol;Acc:HGNC:26411]
HEATR1	4502.65	-0.125037	0.0455056	-2.74774	0.0060008	0.0359677	ENSG00000119285	55127	HEAT repeat containing 1 [Source:HGNC Symbol;Acc:HGNC:25517]
HEATR5A	4586.01	-0.196542	0.0482314	-4.07498	4.60186e-05	0.000626595	ENSG00000129493	25938	HEAT repeat containing 5A [Source:HGNC Symbol;Acc:HGNC:20276]
HEATR5B	2446.03	-0.231027	0.052371	-4.41135	1.02727e-05	0.000165729	ENSG00000008869	54497	HEAT repeat containing 5B [Source:HGNC Symbol;Acc:HGNC:29273]
HECA	2131.15	0.304854	0.057973	5.25856	1.45188e-07	3.69172e-06	ENSG00000112406	51696	hdc homolog, cell cycle regulator [Source:HGNC Symbol;Acc:HGNC:21041]
HECTD2	861.249	-0.263759	0.0784397	-3.36257	0.000772214	0.00683596	ENSG00000165338	143279	HECT domain E3 ubiquitin protein ligase 2 [Source:HGNC Symbol;Acc:HGNC:26736]
HEMK1	806.194	-0.273973	0.0760999	-3.60018	0.000317994	0.00322383	ENSG00000114735	51409	HemK methyltransferase family member 1 [Source:HGNC Symbol;Acc:HGNC:24923]
HERC2P2	1641.26	-1.16626	0.0996894	-11.699	1.29035e-31	6.26463e-29	ENSG00000280787		HERC2 pseudogene 2 [Source:HGNC Symbol;Acc:HGNC:4870]
HERC2P2	1641.26	-1.16626	0.0996894	-11.699	1.29035e-31	6.26463e-29	ENSG00000276550		HERC2 pseudogene 2 [Source:HGNC Symbol;Acc:HGNC:4870]
HERC2P3	325.17	-0.971087	0.170638	-5.6909	1.26369e-08	4.06475e-07	ENSG00000180229		HERC2 pseudogene 3 [Source:HGNC Symbol;Acc:HGNC:4871]
HERC2P3	325.17	-0.971087	0.170638	-5.6909	1.26369e-08	4.06475e-07	ENSG00000290376	283755	HERC2 pseudogene 3 [Source:NCBI gene (formerly Entrezgene);Acc:283755]
HERC4	6506.09	-0.342971	0.0419932	-8.1673	3.15373e-16	3.26643e-14	ENSG00000148634	26091	HECT and RLD domain containing E3 ubiquitin protein ligase 4 [Source:HGNC Symbol;Acc:HGNC:24521]
HES6	339.521	0.470642	0.114417	4.11338	3.89901e-05	0.000540366	ENSG00000144485	55502	hes family bHLH transcription factor 6 [Source:HGNC Symbol;Acc:HGNC:18254]
HEXIM1	4320.37	0.262534	0.0623555	4.21027	2.55062e-05	0.000374541	ENSG00000186834	10614	HEXIM P-TEFb complex subunit 1 [Source:HGNC Symbol;Acc:HGNC:24953]
HHIPL1	506.939	-0.282851	0.100991	-2.80075	0.00509845	0.0315702	ENSG00000182218	84439	HHIP like 1 [Source:HGNC Symbol;Acc:HGNC:19710]
HIAT1	5486.73	0.176723	0.0421848	4.18924	2.79885e-05	0.000407144
HIC2	355.58	1.00102	0.10186	9.82739	8.58153e-23	1.93221e-20	ENSG00000169635	23119	HIC ZBTB transcriptional repressor 2 [Source:HGNC Symbol;Acc:HGNC:18595]
HILPDA	501.689	-0.486809	0.131479	-3.70257	0.000213424	0.00230902	ENSG00000135245	29923	hypoxia inducible lipid droplet associated [Source:HGNC Symbol;Acc:HGNC:28859]
HIP1R	1313.44	0.363609	0.0846767	4.29409	1.75411e-05	0.0002677	ENSG00000130787	9026	huntingtin interacting protein 1 related [Source:HGNC Symbol;Acc:HGNC:18415]
HIPK3	6120.92	0.193088	0.0560322	3.44601	0.000568932	0.00526992	ENSG00000110422	10114	homeodomain interacting protein kinase 3 [Source:HGNC Symbol;Acc:HGNC:4915]
HIRIP3	576.822	-0.212264	0.0802552	-2.64487	0.00817234	0.0461022	ENSG00000149929	8479	HIRA interacting protein 3 [Source:HGNC Symbol;Acc:HGNC:4917]
HIST1H2BC	205.302	0.416345	0.117357	3.54767	0.000388651	0.00381433
HKDC1	2537.38	-0.248903	0.0536789	-4.63689	3.53689e-06	6.60447e-05	ENSG00000156510	80201	hexokinase domain containing 1 [Source:HGNC Symbol;Acc:HGNC:23302]
HLF	25.9824	1.39178	0.40584	3.42938	0.000604956	0.00555801	ENSG00000108924	3131	HLF transcription factor, PAR bZIP family member [Source:HGNC Symbol;Acc:HGNC:4977]
HMG20A	2760.52	-0.197473	0.0397946	-4.9623	6.96627e-07	1.5308e-05	ENSG00000140382	10363	high mobility group 20A [Source:HGNC Symbol;Acc:HGNC:5001]
HMGA2	1931.63	-0.517177	0.100709	-5.13538	2.81573e-07	6.7404e-06	ENSG00000149948	8091	high mobility group AT-hook 2 [Source:HGNC Symbol;Acc:HGNC:5009]
HMGB3	1967.82	0.209598	0.0607332	3.45113	0.000558245	0.00518404	ENSG00000029993	3149	high mobility group box 3 [Source:HGNC Symbol;Acc:HGNC:5004]
HMGCR	14800.8	0.548772	0.0616281	8.90458	5.35906e-19	7.78115e-17	ENSG00000113161	3156	3-hydroxy-3-methylglutaryl-CoA reductase [Source:HGNC Symbol;Acc:HGNC:5006]
HMGCS1	23521.4	0.235693	0.0534907	4.40624	1.0518e-05	0.000169159	ENSG00000112972	3157	3-hydroxy-3-methylglutaryl-CoA synthase 1 [Source:HGNC Symbol;Acc:HGNC:5007]
HMGXB4	2018.35	0.15589	0.0486885	3.20178	0.00136583	0.0110231	ENSG00000100281	10042	HMG-box containing 4 [Source:HGNC Symbol;Acc:HGNC:5003]
HMOX1	11088.4	0.299183	0.0826249	3.62098	0.000293488	0.00301924	ENSG00000100292	3162	heme oxygenase 1 [Source:HGNC Symbol;Acc:HGNC:5013]
HNRNPAB	12598.8	0.132851	0.0386064	3.44116	0.000579219	0.00535002	ENSG00000197451	3182	heterogeneous nuclear ribonucleoprotein A/B [Source:HGNC Symbol;Acc:HGNC:5034]
HNRNPDL	12517.5	0.221727	0.0337561	6.56851	5.08224e-11	2.55527e-09	ENSG00000152795	9987	heterogeneous nuclear ribonucleoprotein D like [Source:HGNC Symbol;Acc:HGNC:5037]
HNRNPL	14758.3	0.14461	0.0348883	4.14494	3.399e-05	0.000480062	ENSG00000282947	3191	heterogeneous nuclear ribonucleoprotein L [Source:HGNC Symbol;Acc:HGNC:5045]
HNRNPL	14758.3	0.14461	0.0348883	4.14494	3.399e-05	0.000480062	ENSG00000104824	3191	heterogeneous nuclear ribonucleoprotein L [Source:HGNC Symbol;Acc:HGNC:5045]
HNRNPR	9865.84	0.104794	0.038616	2.71375	0.00665265	0.0390611	ENSG00000125944	10236	heterogeneous nuclear ribonucleoprotein R [Source:HGNC Symbol;Acc:HGNC:5047]
HNRNPR	9865.84	0.104794	0.038616	2.71375	0.00665265	0.0390611	ENSG00000282958	10236	heterogeneous nuclear ribonucleoprotein R [Source:HGNC Symbol;Acc:HGNC:5047]
HNRNPU-AS1	125.921	0.607905	0.224487	2.70798	0.00676943	0.0396568
HOMEZ	883.935	-0.340041	0.0601902	-5.64945	1.60961e-08	5.07238e-07	ENSG00000290292	57594	homeobox and leucine zipper encoding [Source:HGNC Symbol;Acc:HGNC:20164]
HOOK2	571.148	-0.335288	0.0744611	-4.50286	6.70439e-06	0.000115462	ENSG00000095066	29911	hook microtubule tethering protein 2 [Source:HGNC Symbol;Acc:HGNC:19885]
HOXC8	934.212	0.220883	0.0666925	3.31196	0.000926455	0.00795655	ENSG00000037965	3224	homeobox C8 [Source:HGNC Symbol;Acc:HGNC:5129]
HPS3	3153.95	-0.116718	0.0403902	-2.88977	0.00385529	0.0253259	ENSG00000163755	84343	HPS3 biogenesis of lysosomal organelles complex 2 subunit 1 [Source:HGNC Symbol;Acc:HGNC:15597]
HS3ST3A1	972.638	-0.290082	0.102361	-2.83392	0.00459812	0.0292054	ENSG00000153976	9955	heparan sulfate-glucosamine 3-sulfotransferase 3A1 [Source:HGNC Symbol;Acc:HGNC:5196]
HS3ST3B1	796.082	-0.385368	0.128456	-3.00001	0.00269971	0.0191519	ENSG00000125430	9953	heparan sulfate-glucosamine 3-sulfotransferase 3B1 [Source:HGNC Symbol;Acc:HGNC:5198]
HS6ST1	1759.54	0.294962	0.074371	3.96608	7.30636e-05	0.000920613	ENSG00000136720	9394	heparan sulfate 6-O-sulfotransferase 1 [Source:HGNC Symbol;Acc:HGNC:5201]
HSD17B1	1853.06	-0.184257	0.0519198	-3.54889	0.000386866	0.00380161	ENSG00000108786	3292	hydroxysteroid 17-beta dehydrogenase 1 [Source:HGNC Symbol;Acc:HGNC:5210]
HSF2	978.891	0.399062	0.0580871	6.87006	6.4175e-12	3.67905e-10	ENSG00000025156	3298	heat shock transcription factor 2 [Source:HGNC Symbol;Acc:HGNC:5225]
HSPA4L	1540.59	0.216345	0.0591469	3.65775	0.000254441	0.00267455	ENSG00000164070	22824	heat shock protein family A (Hsp70) member 4 like [Source:HGNC Symbol;Acc:HGNC:17041]
HSPA8	129725	-0.189095	0.0475746	-3.9747	7.04694e-05	0.000892267	ENSG00000109971	3312	heat shock protein family A (Hsp70) member 8 [Source:HGNC Symbol;Acc:HGNC:5241]
HSPB3	542.991	0.330944	0.0964686	3.43059	0.000602272	0.00553662	ENSG00000169271	8988	heat shock protein family B (small) member 3 [Source:HGNC Symbol;Acc:HGNC:5248]
HSPBAP1	329.883	-0.386291	0.117087	-3.29917	0.00096972	0.00828233	ENSG00000169087	79663	HSPB1 associated protein 1 [Source:HGNC Symbol;Acc:HGNC:16389]
HSPG2	92913.5	-0.20238	0.0605213	-3.34395	0.000825948	0.00725787	ENSG00000142798	3339	heparan sulfate proteoglycan 2 [Source:HGNC Symbol;Acc:HGNC:5273]
HTATSF1	3908.28	0.139286	0.0443567	3.14014	0.00168865	0.0131437	ENSG00000102241	27336	HIV-1 Tat specific factor 1 [Source:HGNC Symbol;Acc:HGNC:5276]
HUWE1	32070.5	-0.165754	0.0483792	-3.42614	0.000612229	0.00561487	ENSG00000086758	10075	HECT, UBA and WWE domain containing E3 ubiquitin protein ligase 1 [Source:HGNC Symbol;Acc:HGNC:30892]
IBA57	772.037	0.624322	0.083522	7.47495	7.72353e-14	5.85331e-12	ENSG00000181873	200205	iron-sulfur cluster assembly factor IBA57 [Source:HGNC Symbol;Acc:HGNC:27302]
IBTK	6321.54	-0.127332	0.0443883	-2.8686	0.00412295	0.0266912	ENSG00000283068	25998	inhibitor of Bruton tyrosine kinase [Source:HGNC Symbol;Acc:HGNC:17853]
IBTK	6321.54	-0.127332	0.0443883	-2.8686	0.00412295	0.0266912	ENSG00000005700	25998	inhibitor of Bruton tyrosine kinase [Source:HGNC Symbol;Acc:HGNC:17853]
ICAM1	13519.1	-0.227997	0.0816506	-2.79234	0.00523276	0.0323116	ENSG00000090339	3383	intercellular adhesion molecule 1 [Source:HGNC Symbol;Acc:HGNC:5344]
ICE1	5331.11	0.259062	0.0407417	6.35864	2.03548e-10	9.06108e-09	ENSG00000164151	23379	interactor of little elongation complex ELL subunit 1 [Source:HGNC Symbol;Acc:HGNC:29154]
ICOSLG	207.083	0.709211	0.136911	5.1801	2.21764e-07	5.40866e-06	ENSG00000160223	102723996	inducible T cell costimulator ligand [Source:HGNC Symbol;Acc:HGNC:17087]
ICOSLG	207.083	0.709211	0.136911	5.1801	2.21764e-07	5.40866e-06	ENSG00000160223	23308	inducible T cell costimulator ligand [Source:HGNC Symbol;Acc:HGNC:17087]
ID1	1137.1	0.323197	0.108048	2.99124	0.00277845	0.0196031	ENSG00000125968	3397	inhibitor of DNA binding 1 [Source:HGNC Symbol;Acc:HGNC:5360]
ID2	2804.74	1.12253	0.0956048	11.7413	7.82681e-32	3.92249e-29	ENSG00000115738	3398	inhibitor of DNA binding 2 [Source:HGNC Symbol;Acc:HGNC:5361]
ID3	6537.09	0.195022	0.0699432	2.78828	0.00529884	0.0326548	ENSG00000283060	3399	inhibitor of DNA binding 3 [Source:HGNC Symbol;Acc:HGNC:5362]
ID3	6537.09	0.195022	0.0699432	2.78828	0.00529884	0.0326548	ENSG00000117318	3399	inhibitor of DNA binding 3 [Source:HGNC Symbol;Acc:HGNC:5362]
ID4	3975.88	0.735394	0.145177	5.0655	4.07329e-07	9.47346e-06	ENSG00000172201	3400	inhibitor of DNA binding 4 [Source:HGNC Symbol;Acc:HGNC:5363]
IDI1	9296.49	0.435177	0.0686969	6.33474	2.37737e-10	1.04336e-08	ENSG00000067064	3422	isopentenyl-diphosphate delta isomerase 1 [Source:HGNC Symbol;Acc:HGNC:5387]
IDI2	448.426	0.349229	0.0901352	3.8745	0.000106846	0.00127365	ENSG00000148377	91734	isopentenyl-diphosphate delta isomerase 2 [Source:HGNC Symbol;Acc:HGNC:23487]
IDI2-AS1	59.6522	1.88542	0.305923	6.16304	7.13619e-10	2.91758e-08	ENSG00000232656	55853	IDI2 antisense RNA 1 [Source:HGNC Symbol;Acc:HGNC:30885]
IER2	4445.5	-0.719918	0.075742	-9.50487	2.00298e-21	4.09451e-19	ENSG00000160888	9592	immediate early response 2 [Source:HGNC Symbol;Acc:HGNC:28871]
IER3IP1	3092.62	0.237418	0.0444675	5.33913	9.33926e-08	2.49304e-06	ENSG00000134049	51124	immediate early response 3 interacting protein 1 [Source:HGNC Symbol;Acc:HGNC:18550]
IER5	3212.67	0.691771	0.0639291	10.8209	2.74036e-27	9.67596e-25	ENSG00000162783	51278	immediate early response 5 [Source:HGNC Symbol;Acc:HGNC:5393]
IFITM10	1163.5	0.305543	0.0677227	4.51168	6.43156e-06	0.000111519	ENSG00000244242	402778	interferon induced transmembrane protein 10 [Source:HGNC Symbol;Acc:HGNC:40022]
IFITM10	1163.5	0.305543	0.0677227	4.51168	6.43156e-06	0.000111519	ENSG00000281618	402778	interferon induced transmembrane protein 10 [Source:HGNC Symbol;Acc:HGNC:40022]
IFNE	23.6945	-1.32484	0.409119	-3.23828	0.00120251	0.0099532	ENSG00000184995	338376	interferon epsilon [Source:HGNC Symbol;Acc:HGNC:18163]
IFT140	1017.99	-0.160046	0.0612025	-2.61503	0.00892193	0.0494334	ENSG00000187535	9742	intraflagellar transport 140 [Source:HGNC Symbol;Acc:HGNC:29077]
IFT20	789.58	0.199527	0.0575036	3.46981	0.000520833	0.00488922	ENSG00000109083	90410	intraflagellar transport 20 [Source:HGNC Symbol;Acc:HGNC:30989]
IGF1R	9494.33	0.211602	0.0400998	5.27688	1.31404e-07	3.38555e-06	ENSG00000140443	3480	insulin like growth factor 1 receptor [Source:HGNC Symbol;Acc:HGNC:5465]
IGIP	589.65	-0.396582	0.114609	-3.46031	0.000539546	0.00503447	ENSG00000182700	492311	IgA inducing protein [Source:HGNC Symbol;Acc:HGNC:33847]
IKBKB	3079.77	-0.2306	0.041106	-5.60989	2.02457e-08	6.25321e-07	ENSG00000104365	3551	inhibitor of nuclear factor kappa B kinase subunit beta [Source:HGNC Symbol;Acc:HGNC:5960]
IKZF2	174.227	-0.532047	0.142919	-3.72272	0.000197088	0.00215176	ENSG00000030419	22807	IKAROS family zinc finger 2 [Source:HGNC Symbol;Acc:HGNC:13177]
IKZF5	799.677	0.450287	0.0698876	6.44302	1.17117e-10	5.56433e-09	ENSG00000095574	64376	IKAROS family zinc finger 5 [Source:HGNC Symbol;Acc:HGNC:14283]
IL10RB	1720.14	-0.267492	0.0534664	-5.00299	5.64489e-07	1.27285e-05	ENSG00000243646	3588	interleukin 10 receptor subunit beta [Source:HGNC Symbol;Acc:HGNC:5965]
IL12A	480.275	-0.513023	0.0959814	-5.34502	9.04061e-08	2.42582e-06	ENSG00000168811	3592	interleukin 12A [Source:HGNC Symbol;Acc:HGNC:5969]
IL15	160.402	0.352827	0.122041	2.89105	0.00383962	0.0252336	ENSG00000164136	3600	interleukin 15 [Source:HGNC Symbol;Acc:HGNC:5977]
IL1B	395.385	-0.532873	0.124133	-4.29277	1.76459e-05	0.000269035	ENSG00000125538	3553	interleukin 1 beta [Source:HGNC Symbol;Acc:HGNC:5992]
IL33	9886.15	-0.392409	0.116	-3.38284	0.000717409	0.00641945	ENSG00000137033	90865	interleukin 33 [Source:HGNC Symbol;Acc:HGNC:16028]
IL34	139.274	0.563454	0.211029	2.67003	0.00758442	0.043413	ENSG00000157368	146433	interleukin 34 [Source:HGNC Symbol;Acc:HGNC:28529]
IL4R	5792.33	-0.225791	0.0676112	-3.33956	0.000839125	0.00733835	ENSG00000077238	3566	interleukin 4 receptor [Source:HGNC Symbol;Acc:HGNC:6015]
IL6	1352.37	-0.41182	0.0962922	-4.27677	1.89624e-05	0.000286855	ENSG00000136244	3569	interleukin 6 [Source:HGNC Symbol;Acc:HGNC:6018]
IL6R	714.589	0.607126	0.0896428	6.77272	1.26382e-11	7.06286e-10	ENSG00000160712	3570	interleukin 6 receptor [Source:HGNC Symbol;Acc:HGNC:6019]
IL7	59.2376	-0.606258	0.205989	-2.94316	0.00324883	0.0221571	ENSG00000104432	3574	interleukin 7 [Source:HGNC Symbol;Acc:HGNC:6023]
ILDR2	478.885	0.295745	0.10066	2.93805	0.00330279	0.0224266	ENSG00000143195	387597	immunoglobulin like domain containing receptor 2 [Source:HGNC Symbol;Acc:HGNC:18131]
ILF3	15240.6	0.102757	0.0355739	2.88855	0.00387022	0.0254133	ENSG00000129351	3609	interleukin enhancer binding factor 3 [Source:HGNC Symbol;Acc:HGNC:6038]
IMPAD1	13164.5	0.115186	0.040211	2.86453	0.0041763	0.0269672
INAFM1	544.587	0.316711	0.0863647	3.66713	0.000245286	0.00259589	ENSG00000257704	255783	InaF motif containing 1 [Source:HGNC Symbol;Acc:HGNC:27406]
INAFM2	2396.77	0.226505	0.0702862	3.22261	0.0012703	0.0103898	ENSG00000259330	100505573	InaF motif containing 2 [Source:HGNC Symbol;Acc:HGNC:35165]
ING5	732.755	0.241027	0.0736979	3.27047	0.00107368	0.00902636	ENSG00000168395	84289	inhibitor of growth family member 5 [Source:HGNC Symbol;Acc:HGNC:19421]
INO80	2796.91	0.21213	0.0456215	4.64978	3.32295e-06	6.28046e-05	ENSG00000128908	54617	INO80 complex ATPase subunit [Source:HGNC Symbol;Acc:HGNC:26956]
INO80D	1835.3	0.254204	0.0854532	2.97478	0.00293202	0.020372	ENSG00000283510	54891	INO80 complex subunit D [Source:HGNC Symbol;Acc:HGNC:25997]
INO80D	1835.3	0.254204	0.0854532	2.97478	0.00293202	0.020372	ENSG00000114933	54891	INO80 complex subunit D [Source:HGNC Symbol;Acc:HGNC:25997]
INPP5J	210.621	0.318951	0.119028	2.67963	0.00737042	0.0424416	ENSG00000185133	27124	inositol polyphosphate-5-phosphatase J [Source:HGNC Symbol;Acc:HGNC:8956]
INSIG1	10095.3	0.709624	0.0790164	8.98072	2.68998e-19	4.01842e-17	ENSG00000186480	3638	insulin induced gene 1 [Source:HGNC Symbol;Acc:HGNC:6083]
INSIG2	2091.24	-0.215336	0.0558109	-3.85832	0.000114171	0.00134579	ENSG00000125629	51141	insulin induced gene 2 [Source:HGNC Symbol;Acc:HGNC:20452]
INSR	2940.23	0.257493	0.0486359	5.29431	1.19468e-07	3.09858e-06	ENSG00000171105	3643	insulin receptor [Source:HGNC Symbol;Acc:HGNC:6091]
INTS12	1307.05	0.202221	0.0626145	3.22962	0.00123953	0.0102062	ENSG00000138785	57117	integrator complex subunit 12 [Source:HGNC Symbol;Acc:HGNC:25067]
INTS2	1081.41	-0.307522	0.0668582	-4.59962	4.23266e-06	7.72722e-05	ENSG00000108506	57508	integrator complex subunit 2 [Source:HGNC Symbol;Acc:HGNC:29241]
INTS3	5000.23	-0.139692	0.0354023	-3.94585	7.95176e-05	0.000990686	ENSG00000143624	65123	integrator complex subunit 3 [Source:HGNC Symbol;Acc:HGNC:26153]
INTS3	5000.23	-0.139692	0.0354023	-3.94585	7.95176e-05	0.000990686	ENSG00000262826	65123	integrator complex subunit 3 [Source:HGNC Symbol;Acc:HGNC:26153]
INTS6	2490.25	-0.511257	0.0798899	-6.39952	1.55867e-10	7.22849e-09	ENSG00000102786	26512	integrator complex subunit 6 [Source:HGNC Symbol;Acc:HGNC:14879]
INTS7	1290.42	-0.260307	0.0551669	-4.71854	2.37544e-06	4.68336e-05	ENSG00000143493	25896	integrator complex subunit 7 [Source:HGNC Symbol;Acc:HGNC:24484]
INTS9	944.464	-0.166581	0.0600837	-2.77248	0.00556314	0.0339469	ENSG00000104299	55756	integrator complex subunit 9 [Source:HGNC Symbol;Acc:HGNC:25592]
INTU	408.868	-0.455821	0.101672	-4.48324	7.3518e-06	0.000123746	ENSG00000164066	27152	inturned planar cell polarity protein [Source:HGNC Symbol;Acc:HGNC:29239]
IP6K2	3361.47	0.383236	0.0489643	7.82685	5.00229e-15	4.39071e-13	ENSG00000068745	51447	inositol hexakisphosphate kinase 2 [Source:HGNC Symbol;Acc:HGNC:17313]
IPMK	453.318	0.545127	0.0867002	6.2875	3.22622e-10	1.39229e-08	ENSG00000151151	253430	inositol polyphosphate multikinase [Source:HGNC Symbol;Acc:HGNC:20739]
IPO5P1	261.995	-0.313271	0.104373	-3.00147	0.00268683	0.019078	ENSG00000269837		importin 5 pseudogene 1 [Source:HGNC Symbol;Acc:HGNC:49687]
IRF2	1166.46	-0.435959	0.0712192	-6.12136	9.278e-10	3.69597e-08	ENSG00000168310	3660	interferon regulatory factor 2 [Source:HGNC Symbol;Acc:HGNC:6117]
IRF5	234.22	-0.475324	0.127122	-3.73911	0.000184675	0.00203371	ENSG00000128604	3663	interferon regulatory factor 5 [Source:HGNC Symbol;Acc:HGNC:6120]
IRF9	2163.34	-0.492203	0.163669	-3.00731	0.00263575	0.0188098	ENSG00000285048	10379	interferon regulatory factor 9 [Source:HGNC Symbol;Acc:HGNC:6131]
IRF9	2163.34	-0.492203	0.163669	-3.00731	0.00263575	0.0188098	ENSG00000213928	10379	interferon regulatory factor 9 [Source:HGNC Symbol;Acc:HGNC:6131]
IRX5	633.989	1.14404	0.116349	9.83275	8.13659e-23	1.85897e-20	ENSG00000176842	10265	iroquois homeobox 5 [Source:HGNC Symbol;Acc:HGNC:14361]
IST1	6979.32	0.122864	0.0378096	3.24955	0.00115589	0.00963736	ENSG00000182149	9798	IST1 factor associated with ESCRT-III [Source:HGNC Symbol;Acc:HGNC:28977]
ITGA2	8130.49	-0.345494	0.0720289	-4.79661	1.61376e-06	3.30757e-05	ENSG00000164171	3673	integrin subunit alpha 2 [Source:HGNC Symbol;Acc:HGNC:6137]
ITGAV	46933.8	0.115085	0.038586	2.98257	0.00285837	0.0200125	ENSG00000138448	3685	integrin subunit alpha V [Source:HGNC Symbol;Acc:HGNC:6150]
ITM2B	25566.8	0.0778694	0.0276799	2.81321	0.00490495	0.030653	ENSG00000136156	9445	integral membrane protein 2B [Source:HGNC Symbol;Acc:HGNC:6174]
ITPKB	1125.3	-0.212371	0.0676855	-3.13762	0.00170328	0.0132443	ENSG00000143772	3707	inositol-trisphosphate 3-kinase B [Source:HGNC Symbol;Acc:HGNC:6179]
ITPR3	8141.35	-0.283634	0.0817563	-3.46926	0.000521891	0.0048962	ENSG00000096433	3710	inositol 1,4,5-trisphosphate receptor type 3 [Source:HGNC Symbol;Acc:HGNC:6182]
ITSN1	12653.3	-0.144944	0.0473554	-3.06076	0.00220775	0.0163409	ENSG00000205726	6453	intersectin 1 [Source:HGNC Symbol;Acc:HGNC:6183]
ITSN2	3498.77	-0.111815	0.0396026	-2.82342	0.00475148	0.0299712	ENSG00000198399	50618	intersectin 2 [Source:HGNC Symbol;Acc:HGNC:6184]
IWS1	4281.37	-0.125964	0.036443	-3.45647	0.00054731	0.00509772	ENSG00000163166	55677	interacts with SUPT6H, CTD assembly factor 1 [Source:HGNC Symbol;Acc:HGNC:25467]
JAG1	17614.8	0.389462	0.0675985	5.76141	8.34143e-09	2.84194e-07	ENSG00000101384	182	jagged canonical Notch ligand 1 [Source:HGNC Symbol;Acc:HGNC:6188]
JARID2	2404.97	0.484631	0.0545856	8.87837	6.78501e-19	9.67082e-17	ENSG00000008083	3720	jumonji and AT-rich interaction domain containing 2 [Source:HGNC Symbol;Acc:HGNC:6196]
JDP2	821.234	-0.334405	0.10805	-3.09492	0.00196869	0.0148907	ENSG00000140044	122953	Jun dimerization protein 2 [Source:HGNC Symbol;Acc:HGNC:17546]
JMJD1C	4959.25	0.934157	0.0594891	15.703	1.44304e-55	4.48381e-52	ENSG00000171988	221037	jumonji domain containing 1C [Source:HGNC Symbol;Acc:HGNC:12313]
JPH1	595.601	-0.318097	0.0909805	-3.49632	0.000471716	0.0044878	ENSG00000104369	56704	junctophilin 1 [Source:HGNC Symbol;Acc:HGNC:14201]
JRK	1205.32	-0.473847	0.0731109	-6.48121	9.09911e-11	4.36308e-09	ENSG00000234616	8629	Jrk helix-turn-helix protein [Source:HGNC Symbol;Acc:HGNC:6199]
JRKL	1162.56	-0.597245	0.0824363	-7.24493	4.32657e-13	2.87255e-11	ENSG00000183340	8690	JRK like [Source:HGNC Symbol;Acc:HGNC:6200]
JUN	15597.1	-0.520377	0.0769378	-6.76361	1.34598e-11	7.46828e-10	ENSG00000177606	3725	Jun proto-oncogene, AP-1 transcription factor subunit [Source:HGNC Symbol;Acc:HGNC:6204]
JUND	10748.5	0.267994	0.0645115	4.1542	3.26429e-05	0.00046272	ENSG00000130522	3727	JunD proto-oncogene, AP-1 transcription factor subunit [Source:HGNC Symbol;Acc:HGNC:6206]
KANSL1	2963.54	-0.20032	0.0538393	-3.72069	0.000198675	0.00216453	ENSG00000278458	284058	KAT8 regulatory NSL complex subunit 1 [Source:HGNC Symbol;Acc:HGNC:24565]
KANSL1	2963.54	-0.20032	0.0538393	-3.72069	0.000198675	0.00216453	ENSG00000120071	284058	KAT8 regulatory NSL complex subunit 1 [Source:HGNC Symbol;Acc:HGNC:24565]
KANSL1	2963.54	-0.20032	0.0538393	-3.72069	0.000198675	0.00216453	ENSG00000275867	284058	KAT8 regulatory NSL complex subunit 1 [Source:HGNC Symbol;Acc:HGNC:24565]
KANSL1-AS1	65.2631	0.620432	0.215742	2.8758	0.00403	0.0263289	ENSG00000282799	644246	KANSL1 antisense RNA 1 [Source:HGNC Symbol;Acc:HGNC:43740]
KANSL1-AS1	65.2631	0.620432	0.215742	2.8758	0.00403	0.0263289	ENSG00000214401	644246	KANSL1 antisense RNA 1 [Source:HGNC Symbol;Acc:HGNC:43740]
KANSL1-AS1	65.2631	0.620432	0.215742	2.8758	0.00403	0.0263289	ENSG00000281569	644246	KANSL1 antisense RNA 1 [Source:HGNC Symbol;Acc:HGNC:43740]
KANSL1L	634.108	-0.46141	0.0947716	-4.86865	1.12362e-06	2.37828e-05	ENSG00000144445	151050	KAT8 regulatory NSL complex subunit 1 like [Source:HGNC Symbol;Acc:HGNC:26310]
KANSL2	1631.55	0.173814	0.0484818	3.58514	0.000336892	0.00338767	ENSG00000139620	54934	KAT8 regulatory NSL complex subunit 2 [Source:HGNC Symbol;Acc:HGNC:26024]
KAT7	2843.66	0.186437	0.0483529	3.85575	0.000115375	0.00135587	ENSG00000136504	11143	lysine acetyltransferase 7 [Source:HGNC Symbol;Acc:HGNC:17016]
KATNBL1	1563.5	-0.174178	0.0630337	-2.76325	0.00572285	0.0346764	ENSG00000134152	79768	katanin regulatory subunit B1 like 1 [Source:HGNC Symbol;Acc:HGNC:26199]
KBTBD2	3151.12	0.209656	0.0367181	5.70988	1.13057e-08	3.69004e-07	ENSG00000170852	25948	kelch repeat and BTB domain containing 2 [Source:HGNC Symbol;Acc:HGNC:21751]
KBTBD6	722.94	-0.383742	0.0689065	-5.56903	2.56163e-08	7.75778e-07	ENSG00000165572	89890	kelch repeat and BTB domain containing 6 [Source:HGNC Symbol;Acc:HGNC:25340]
KBTBD7	264.717	-0.564152	0.119082	-4.73751	2.16363e-06	4.31504e-05	ENSG00000120696	84078	kelch repeat and BTB domain containing 7 [Source:HGNC Symbol;Acc:HGNC:25266]
KBTBD8	334.286	0.662567	0.148	4.47681	7.57653e-06	0.000126978	ENSG00000163376	84541	kelch repeat and BTB domain containing 8 [Source:HGNC Symbol;Acc:HGNC:30691]
KCMF1	5050.48	0.247208	0.0331038	7.46767	8.163e-14	6.15633e-12	ENSG00000176407	56888	potassium channel modulatory factor 1 [Source:HGNC Symbol;Acc:HGNC:20589]
KCNA3	160.42	-0.484488	0.158897	-3.04908	0.00229546	0.0168696	ENSG00000177272	3738	potassium voltage-gated channel subfamily A member 3 [Source:HGNC Symbol;Acc:HGNC:6221]
KCNB1	273.527	0.374272	0.0988282	3.7871	0.000152415	0.00171588	ENSG00000158445	3745	potassium voltage-gated channel subfamily B member 1 [Source:HGNC Symbol;Acc:HGNC:6231]
KCNG1	835.752	-0.30226	0.107066	-2.82312	0.00475582	0.0299864	ENSG00000026559	3755	potassium voltage-gated channel modifier subfamily G member 1 [Source:HGNC Symbol;Acc:HGNC:6248]
KCNH1	378.163	-0.288852	0.10245	-2.81944	0.00481075	0.0302101	ENSG00000143473	3756	potassium voltage-gated channel subfamily H member 1 [Source:HGNC Symbol;Acc:HGNC:6250]
KCNJ2	207.262	1.48564	0.192587	7.71413	1.21813e-14	9.96043e-13	ENSG00000123700	3759	potassium inwardly rectifying channel subfamily J member 2 [Source:HGNC Symbol;Acc:HGNC:6263]
KCNJ4	126.189	0.581048	0.187342	3.10153	0.00192522	0.0146332	ENSG00000168135	3761	potassium inwardly rectifying channel subfamily J member 4 [Source:HGNC Symbol;Acc:HGNC:6265]
KCNK5	81.1661	0.758297	0.258802	2.93002	0.00338939	0.0229145	ENSG00000164626	8645	potassium two pore domain channel subfamily K member 5 [Source:HGNC Symbol;Acc:HGNC:6280]
KCNV1	117.975	-0.679353	0.179545	-3.78374	0.000154491	0.001738	ENSG00000164794	27012	potassium voltage-gated channel modifier subfamily V member 1 [Source:HGNC Symbol;Acc:HGNC:18861]
KCTD2	2769.54	0.163107	0.054659	2.98408	0.00284429	0.0199589	ENSG00000180901	23510	potassium channel tetramerization domain containing 2 [Source:HGNC Symbol;Acc:HGNC:21294]
KCTD5	4387.79	0.161649	0.0531266	3.04271	0.00234455	0.0171331	ENSG00000167977	54442	potassium channel tetramerization domain containing 5 [Source:HGNC Symbol;Acc:HGNC:21423]
KCTD8	558.739	-0.613438	0.100459	-6.10638	1.01919e-09	4.00863e-08	ENSG00000183783	386617	potassium channel tetramerization domain containing 8 [Source:HGNC Symbol;Acc:HGNC:22394]
KCTD9	3519.88	0.175892	0.042361	4.15222	3.2927e-05	0.000466321	ENSG00000104756	54793	potassium channel tetramerization domain containing 9 [Source:HGNC Symbol;Acc:HGNC:22401]
KDM3A	4063.7	0.207084	0.0594348	3.48422	0.000493572	0.00466793	ENSG00000115548	55818	lysine demethylase 3A [Source:HGNC Symbol;Acc:HGNC:20815]
KDM4B	3742.87	-0.125759	0.0443942	-2.83278	0.00461458	0.0292594	ENSG00000127663	23030	lysine demethylase 4B [Source:HGNC Symbol;Acc:HGNC:29136]
KDM4C	1958.6	-0.182308	0.0569294	-3.20234	0.00136315	0.011013	ENSG00000107077	23081	lysine demethylase 4C [Source:HGNC Symbol;Acc:HGNC:17071]
KDM6B	3897.18	0.362999	0.0523061	6.93991	3.9236e-12	2.31776e-10	ENSG00000132510	23135	lysine demethylase 6B [Source:HGNC Symbol;Acc:HGNC:29012]
KDM7A	709.406	0.547715	0.079297	6.90714	4.94531e-12	2.8668e-10	ENSG00000006459	80853	lysine demethylase 7A [Source:HGNC Symbol;Acc:HGNC:22224]
KDSR	9221.84	0.119998	0.038869	3.08724	0.00202023	0.0151992	ENSG00000119537	2531	3-ketodihydrosphingosine reductase [Source:HGNC Symbol;Acc:HGNC:4021]
KHDRBS1	9392.54	0.123537	0.034462	3.58472	0.000337438	0.00339097	ENSG00000121774	10657	KH RNA binding domain containing, signal transduction associated 1 [Source:HGNC Symbol;Acc:HGNC:18116]
KHDRBS3	2320.75	-0.155541	0.0588412	-2.64341	0.00820751	0.0462622	ENSG00000131773	10656	KH RNA binding domain containing, signal transduction associated 3 [Source:HGNC Symbol;Acc:HGNC:18117]
KIAA0020	3506	-0.116062	0.0437318	-2.65395	0.00795562	0.0451419
KIAA0226	2907.08	-0.173329	0.0574321	-3.01798	0.00254463	0.0182771
KIAA0355	3526.91	-0.283161	0.047257	-5.99194	2.07349e-09	7.79995e-08
KIAA0430	3672.82	-0.216147	0.0393807	-5.48865	4.05015e-08	1.18723e-06
KIAA0586	1629.43	-0.212045	0.046336	-4.57624	4.734e-06	8.56037e-05	ENSG00000100578	9786	KIAA0586 [Source:HGNC Symbol;Acc:HGNC:19960]
KIAA0753	1413.01	-0.549793	0.0611845	-8.98582	2.56803e-19	3.87348e-17	ENSG00000198920	9851	KIAA0753 [Source:HGNC Symbol;Acc:HGNC:29110]
KIAA1033	6356.81	-0.106791	0.0366044	-2.91742	0.00352938	0.023696
KIAA1107	218.054	-0.690587	0.139409	-4.95367	7.2827e-07	1.59583e-05
KIAA1279	3491.53	-0.091442	0.0341751	-2.67569	0.00745761	0.0428323
KIAA1407	207.242	-0.349689	0.128398	-2.72348	0.00645988	0.0382472
KIAA1429	5190.62	0.118364	0.0443429	2.6693	0.00760093	0.0434787
KIAA1468	3193.33	-0.118864	0.0386332	-3.07673	0.00209283	0.0156318
KIAA1549L	2884.62	-0.38461	0.0711127	-5.40845	6.35711e-08	1.80226e-06	ENSG00000110427	25758	KIAA1549 like [Source:HGNC Symbol;Acc:HGNC:24836]
KIAA1644	1984.44	0.322559	0.0839453	3.84249	0.000121792	0.00141735
KIAA1671	7358.82	-0.268063	0.0405987	-6.60273	4.03643e-11	2.04935e-09	ENSG00000197077	85379	KIAA1671 [Source:HGNC Symbol;Acc:HGNC:29345]
KIAA1919	478.999	-0.299409	0.0854015	-3.5059	0.000455062	0.00435335
KIAA2026	2247.28	-0.178806	0.0583705	-3.0633	0.00218908	0.0162337
KIF18B	293.036	-0.44682	0.130474	-3.42459	0.000615726	0.00563696	ENSG00000186185	146909	kinesin family member 18B [Source:HGNC Symbol;Acc:HGNC:27102]
KIF1B	11997.7	0.261933	0.0489198	5.35435	8.58666e-08	2.32814e-06	ENSG00000054523	23095	kinesin family member 1B [Source:HGNC Symbol;Acc:HGNC:16636]
KIF23	2288.78	0.29352	0.0595492	4.92904	8.2635e-07	1.78308e-05	ENSG00000137807	9493	kinesin family member 23 [Source:HGNC Symbol;Acc:HGNC:6392]
KIF2A	3528.06	-0.104836	0.0355107	-2.95223	0.00315486	0.0216302	ENSG00000068796	3796	kinesin family member 2A [Source:HGNC Symbol;Acc:HGNC:6318]
KITLG	5761.94	0.147037	0.0513195	2.86512	0.00416852	0.0269393	ENSG00000049130	4254	KIT ligand [Source:HGNC Symbol;Acc:HGNC:6343]
KLF11	2053.66	0.524868	0.0635594	8.25792	1.4823e-16	1.62177e-14	ENSG00000172059	8462	KLF transcription factor 11 [Source:HGNC Symbol;Acc:HGNC:11811]
KLF13	8211.23	0.2792	0.0531284	5.25519	1.47871e-07	3.74158e-06	ENSG00000169926	51621	KLF transcription factor 13 [Source:HGNC Symbol;Acc:HGNC:13672]
KLF13	8211.23	0.2792	0.0531284	5.25519	1.47871e-07	3.74158e-06	ENSG00000275746	51621	KLF transcription factor 13 [Source:HGNC Symbol;Acc:HGNC:13672]
KLF2	2747.99	-0.925963	0.0538746	-17.1874	3.30188e-66	2.5649e-62	ENSG00000127528	10365	KLF transcription factor 2 [Source:HGNC Symbol;Acc:HGNC:6347]
KLF3	2826.2	0.466761	0.0531409	8.78346	1.58523e-18	2.14157e-16	ENSG00000109787	51274	KLF transcription factor 3 [Source:HGNC Symbol;Acc:HGNC:16516]
KLF4	1123.64	0.55242	0.12072	4.57604	4.73862e-06	8.56037e-05	ENSG00000136826	9314	KLF transcription factor 4 [Source:HGNC Symbol;Acc:HGNC:6348]
KLF5	1513.37	0.916156	0.0865409	10.5864	3.44577e-26	1.18963e-23	ENSG00000102554	688	KLF transcription factor 5 [Source:HGNC Symbol;Acc:HGNC:6349]
KLF6	23453	-0.391757	0.0481598	-8.13453	4.1354e-16	4.22681e-14	ENSG00000067082	1316	KLF transcription factor 6 [Source:HGNC Symbol;Acc:HGNC:2235]
KLF9	4308.96	0.378772	0.0663274	5.71065	1.12546e-08	3.68657e-07	ENSG00000119138	687	KLF transcription factor 9 [Source:HGNC Symbol;Acc:HGNC:1123]
KLHDC2	2172.27	0.150728	0.0506406	2.97642	0.0029164	0.0202816	ENSG00000165516	23588	kelch domain containing 2 [Source:HGNC Symbol;Acc:HGNC:20231]
KLHL11	974.715	0.413406	0.0617902	6.69048	2.22441e-11	1.19995e-09	ENSG00000178502	55175	kelch like family member 11 [Source:HGNC Symbol;Acc:HGNC:19008]
KLHL15	768.932	0.773256	0.101578	7.61244	2.68963e-14	2.16508e-12	ENSG00000174010	80311	kelch like family member 15 [Source:HGNC Symbol;Acc:HGNC:29347]
KLHL21	9383.84	0.374384	0.0425826	8.79195	1.46988e-18	2.00316e-16	ENSG00000162413	9903	kelch like family member 21 [Source:HGNC Symbol;Acc:HGNC:29041]
KLHL22	1441.97	-0.202479	0.0538175	-3.76233	0.000168339	0.00187283	ENSG00000099910	84861	kelch like family member 22 [Source:HGNC Symbol;Acc:HGNC:25888]
KLHL24	4755.56	0.413515	0.0675072	6.12549	9.04066e-10	3.61999e-08	ENSG00000114796	54800	kelch like family member 24 [Source:HGNC Symbol;Acc:HGNC:25947]
KLHL25	428.254	0.365894	0.0969171	3.77533	0.000159796	0.00179119	ENSG00000183655	64410	kelch like family member 25 [Source:HGNC Symbol;Acc:HGNC:25732]
KLHL26	489.825	0.342664	0.0959296	3.57203	0.000354221	0.00353674	ENSG00000167487	55295	kelch like family member 26 [Source:HGNC Symbol;Acc:HGNC:25623]
KLHL28	955.348	0.270732	0.0934826	2.89607	0.00377873	0.0249708	ENSG00000179454	54813	kelch like family member 28 [Source:HGNC Symbol;Acc:HGNC:19741]
KLHL9	4341.68	-0.263756	0.0430942	-6.12045	9.33105e-10	3.70388e-08	ENSG00000198642	55958	kelch like family member 9 [Source:HGNC Symbol;Acc:HGNC:18732]
KLKB1	22.8325	-1.20111	0.423206	-2.83813	0.00453791	0.028882	ENSG00000164344	3818	kallikrein B1 [Source:HGNC Symbol;Acc:HGNC:6371]
KMT2A	6599.79	-0.235949	0.0767375	-3.07475	0.00210679	0.015721	ENSG00000118058	4297	lysine methyltransferase 2A [Source:HGNC Symbol;Acc:HGNC:7132]
KNOP1	1457.07	-0.247317	0.0547458	-4.51755	6.25602e-06	0.000108961	ENSG00000103550	400506	lysine rich nucleolar protein 1 [Source:HGNC Symbol;Acc:HGNC:34404]
KNSTRN	974.703	-0.25923	0.0675899	-3.83534	0.000125393	0.00145489	ENSG00000128944	90417	kinetochore localized astrin (SPAG5) binding protein [Source:HGNC Symbol;Acc:HGNC:30767]
KPNA3	6662.73	0.169085	0.0392063	4.31269	1.61282e-05	0.000248579	ENSG00000102753	3839	karyopherin subunit alpha 3 [Source:HGNC Symbol;Acc:HGNC:6396]
KRAS	3210.84	0.203128	0.0499771	4.06442	4.81524e-05	0.000649389	ENSG00000133703	3845	KRAS proto-oncogene, GTPase [Source:HGNC Symbol;Acc:HGNC:6407]
KRBA2	121.942	-0.588914	0.160028	-3.68006	0.000233175	0.00249148	ENSG00000184619	124751	KRAB-A domain containing 2 [Source:HGNC Symbol;Acc:HGNC:26989]
KRBOX4	757.556	-0.356068	0.0776662	-4.5846	4.54861e-06	8.25552e-05	ENSG00000147121	55634	KRAB box domain containing 4 [Source:HGNC Symbol;Acc:HGNC:26007]
KRCC1	1238.01	-0.465224	0.0730389	-6.36954	1.89593e-10	8.51307e-09	ENSG00000172086	51315	lysine rich coiled-coil 1 [Source:HGNC Symbol;Acc:HGNC:28039]
KRI1	1312.75	-0.219612	0.0541885	-4.05273	5.06226e-05	0.00067741	ENSG00000129347	65095	KRI1 homolog [Source:HGNC Symbol;Acc:HGNC:25769]
KRIT1	1729.45	-0.256031	0.0559722	-4.57426	4.77909e-06	8.62345e-05	ENSG00000001631	889	KRIT1 ankyrin repeat containing [Source:HGNC Symbol;Acc:HGNC:1573]
KRT19	39803.5	-0.235092	0.0853103	-2.75572	0.00585624	0.0353468	ENSG00000171345	3880	keratin 19 [Source:HGNC Symbol;Acc:HGNC:6436]
KRT34	227.542	-0.630518	0.219009	-2.87896	0.00398992	0.0261109	ENSG00000131737	3885	keratin 34 [Source:HGNC Symbol;Acc:HGNC:6452]
KRT34	227.542	-0.630518	0.219009	-2.87896	0.00398992	0.0261109	ENSG00000262045	3885	keratin 34 [Source:HGNC Symbol;Acc:HGNC:6452]
KRT34	227.542	-0.630518	0.219009	-2.87896	0.00398992	0.0261109	ENSG00000292033	3885	keratin 34 [Source:HGNC Symbol;Acc:HGNC:6452]
KRT80	6943.56	-0.254272	0.0797091	-3.19	0.00142272	0.0114052	ENSG00000167767	144501	keratin 80 [Source:HGNC Symbol;Acc:HGNC:27056]
KRTAP2-3	247.449	-0.443857	0.156218	-2.84127	0.00449338	0.0286573	ENSG00000292034	730755	keratin associated protein 2-3 [Source:HGNC Symbol;Acc:HGNC:18906]
KRTAP2-3	247.449	-0.443857	0.156218	-2.84127	0.00449338	0.0286573	ENSG00000262862	730755	keratin associated protein 2-3 [Source:HGNC Symbol;Acc:HGNC:18906]
KRTAP2-3	247.449	-0.443857	0.156218	-2.84127	0.00449338	0.0286573	ENSG00000212724	730755	keratin associated protein 2-3 [Source:HGNC Symbol;Acc:HGNC:18906]
KSR1	1877.11	-0.156118	0.0504016	-3.09747	0.00195179	0.0147857	ENSG00000141068	8844	kinase suppressor of ras 1 [Source:HGNC Symbol;Acc:HGNC:6465]
LANCL2	2793.86	0.266849	0.046326	5.76025	8.39882e-09	2.85523e-07	ENSG00000132434	55915	LanC like glutathione S-transferase 2 [Source:HGNC Symbol;Acc:HGNC:6509]
LARP4	5634.33	-0.212988	0.0539143	-3.95049	7.79924e-05	0.000975596	ENSG00000161813	113251	La ribonucleoprotein 4 [Source:HGNC Symbol;Acc:HGNC:24320]
LARP4B	6113.61	-0.221275	0.041598	-5.31936	1.04131e-07	2.75132e-06	ENSG00000107929	23185	La ribonucleoprotein 4B [Source:HGNC Symbol;Acc:HGNC:28987]
LATS2	7757.49	0.329306	0.0505113	6.51946	7.05601e-11	3.43643e-09	ENSG00000150457	26524	large tumor suppressor kinase 2 [Source:HGNC Symbol;Acc:HGNC:6515]
LCMT2	691.901	-0.344101	0.085801	-4.01045	6.06022e-05	0.000787755	ENSG00000168806	9836	leucine carboxyl methyltransferase 2 [Source:HGNC Symbol;Acc:HGNC:17558]
LCOR	1456.82	0.329992	0.0777886	4.24217	2.21371e-05	0.000327545	ENSG00000196233	84458	ligand dependent nuclear receptor corepressor [Source:HGNC Symbol;Acc:HGNC:29503]
LDHB	27011.3	0.0983499	0.0372972	2.63692	0.00836619	0.0468713	ENSG00000111716	3945	lactate dehydrogenase B [Source:HGNC Symbol;Acc:HGNC:6541]
LDLR	34462.4	0.242022	0.0507304	4.77075	1.83542e-06	3.71773e-05	ENSG00000130164	3949	low density lipoprotein receptor [Source:HGNC Symbol;Acc:HGNC:6547]
LDOC1L	5811.49	-0.192346	0.0446714	-4.3058	1.6638e-05	0.000255423
LENG9	191.304	-0.861199	0.164853	-5.22404	1.7506e-07	4.3796e-06	ENSG00000273574	94059	leukocyte receptor cluster member 9 [Source:HGNC Symbol;Acc:HGNC:16306]
LENG9	191.304	-0.861199	0.164853	-5.22404	1.7506e-07	4.3796e-06	ENSG00000278312	94059	leukocyte receptor cluster member 9 [Source:HGNC Symbol;Acc:HGNC:16306]
LENG9	191.304	-0.861199	0.164853	-5.22404	1.7506e-07	4.3796e-06	ENSG00000275183	94059	leukocyte receptor cluster member 9 [Source:HGNC Symbol;Acc:HGNC:16306]
LENG9	191.304	-0.861199	0.164853	-5.22404	1.7506e-07	4.3796e-06	ENSG00000274495	94059	leukocyte receptor cluster member 9 [Source:HGNC Symbol;Acc:HGNC:16306]
LETM2	266.955	-0.445616	0.112822	-3.94973	7.8238e-05	0.000977687	ENSG00000165046	137994	leucine zipper and EF-hand containing transmembrane protein 2 [Source:HGNC Symbol;Acc:HGNC:14648]
LFNG	313.887	0.613725	0.132411	4.63501	3.56922e-06	6.64502e-05	ENSG00000106003	3955	LFNG O-fucosylpeptide 3-beta-N-acetylglucosaminyltransferase [Source:HGNC Symbol;Acc:HGNC:6560]
LGR4	10653.7	0.135432	0.0466468	2.90336	0.00369186	0.0246166	ENSG00000205213	55366	leucine rich repeat containing G protein-coupled receptor 4 [Source:HGNC Symbol;Acc:HGNC:13299]
LHX4	38.4995	1.1652	0.297735	3.91354	9.09545e-05	0.00110742	ENSG00000121454	89884	LIM homeobox 4 [Source:HGNC Symbol;Acc:HGNC:21734]
LHX4-AS1	72.1232	-0.818787	0.274792	-2.97966	0.0028857	0.0201398
LIG1	1145.7	0.188426	0.0591712	3.18442	0.00145047	0.0115739	ENSG00000105486	3978	DNA ligase 1 [Source:HGNC Symbol;Acc:HGNC:6598]
LIG4	1677.51	-0.170508	0.046814	-3.64225	0.000270262	0.00282747	ENSG00000174405	3981	DNA ligase 4 [Source:HGNC Symbol;Acc:HGNC:6601]
LIMD1	1717.32	-0.271879	0.0668821	-4.06504	4.80233e-05	0.000648211	ENSG00000144791	8994	LIM domain containing 1 [Source:HGNC Symbol;Acc:HGNC:6612]
LIMK2	6003.55	0.267484	0.0533251	5.01611	5.27291e-07	1.19625e-05	ENSG00000182541	3985	LIM domain kinase 2 [Source:HGNC Symbol;Acc:HGNC:6614]
LIN54	1373.87	0.305329	0.0610835	4.99854	5.77654e-07	1.29876e-05	ENSG00000189308	132660	lin-54 DREAM MuvB core complex component [Source:HGNC Symbol;Acc:HGNC:25397]
LIN7C	1877.98	0.181032	0.0549287	3.29577	0.000981522	0.00834187	ENSG00000148943	55327	lin-7 homolog C, crumbs cell polarity complex component [Source:HGNC Symbol;Acc:HGNC:17789]
LINC00174	84.7694	-0.699591	0.174967	-3.99841	6.37689e-05	0.000821488	ENSG00000179406	285908	long intergenic non-protein coding RNA 174 [Source:HGNC Symbol;Acc:HGNC:27788]
LINC00623	254.297	0.30799	0.112634	2.73444	0.0062486	0.037209	ENSG00000226067		long intergenic non-protein coding RNA 623 [Source:HGNC Symbol;Acc:HGNC:44252]
LINC00847	355.904	-0.324519	0.10615	-3.05717	0.00223439	0.0164988	ENSG00000245060	729678	long intergenic non-protein coding RNA 847 [Source:HGNC Symbol;Acc:HGNC:45050]
LINC00880	25.1775	1.13792	0.339619	3.35058	0.000806433	0.00711052	ENSG00000243629	339894	long intergenic non-protein coding RNA 880 [Source:HGNC Symbol;Acc:HGNC:27948]
LINC00941	535.671	-0.31693	0.100027	-3.16845	0.00153252	0.0120934	ENSG00000285517	645485	long intergenic non-protein coding RNA 941 [Source:HGNC Symbol;Acc:HGNC:48635]
LINC00961	21.9542	-1.18982	0.42814	-2.77906	0.00545168	0.0333924
LINC00997	484.811	0.230753	0.0836243	2.7594	0.00579068	0.035021	ENSG00000281332		long intergenic non-protein coding RNA 997 [Source:HGNC Symbol;Acc:HGNC:48952]
LINC01004	75.2718	1.38463	0.240229	5.76377	8.22557e-09	2.80863e-07
LINC01061	96.2957	-0.716891	0.20472	-3.50181	0.000462107	0.00440989
LINC01279	3559.34	-0.303777	0.0976382	-3.11125	0.00186298	0.0142507
LINC01355	22.9138	1.7655	0.469181	3.76294	0.000167926	0.00187018	ENSG00000261326		long intergenic non-protein coding RNA 1355 [Source:HGNC Symbol;Acc:HGNC:50584]
LINC01355	22.9138	1.7655	0.469181	3.76294	0.000167926	0.00187018	ENSG00000283124		long intergenic non-protein coding RNA 1355 [Source:HGNC Symbol;Acc:HGNC:50584]
LINC01588	154.444	-0.516456	0.146991	-3.51351	0.000442225	0.00426204	ENSG00000214900	196913	long intergenic non-protein coding RNA 1588 [Source:HGNC Symbol;Acc:HGNC:27503]
LINC01588	154.444	-0.516456	0.146991	-3.51351	0.000442225	0.00426204	ENSG00000214900	283551	long intergenic non-protein coding RNA 1588 [Source:HGNC Symbol;Acc:HGNC:27503]
LINC01592	179.666	-0.69653	0.210162	-3.31426	0.000918874	0.00790894	ENSG00000253658	100505718	long intergenic non-protein coding RNA 1592 [Source:HGNC Symbol;Acc:HGNC:51557]
LIPH	5327.35	0.266281	0.0732336	3.63605	0.000276855	0.00288672	ENSG00000163898	200879	lipase H [Source:HGNC Symbol;Acc:HGNC:18483]
LIPT1	181.625	-0.366361	0.122642	-2.98725	0.00281495	0.0198067	ENSG00000144182	51601	lipoyltransferase 1 [Source:HGNC Symbol;Acc:HGNC:29569]
LMBR1L	1257.08	-0.286488	0.0609764	-4.69834	2.62285e-06	5.11275e-05	ENSG00000139636	55716	limb development membrane protein 1 like [Source:HGNC Symbol;Acc:HGNC:18268]
LMCD1	3523.6	-0.200752	0.0688309	-2.91659	0.00353876	0.0237384	ENSG00000071282	29995	LIM and cysteine rich domains 1 [Source:HGNC Symbol;Acc:HGNC:6633]
LMNB1	990.723	-0.306448	0.103735	-2.95414	0.00313538	0.0215251	ENSG00000113368	4001	lamin B1 [Source:HGNC Symbol;Acc:HGNC:6637]
LOC100126784	1690.67	-0.265964	0.0832778	-3.1937	0.00140463	0.0112952
LOC100129034	6680.88	-0.18022	0.0584995	-3.08071	0.00206509	0.0154692
LOC100233156	228.958	-0.535072	0.126924	-4.21567	2.49035e-05	0.000366383
LOC100288637	94.6417	-0.836107	0.215757	-3.87523	0.000106526	0.00127209
LOC100294145	1103.84	0.185668	0.0702647	2.64241	0.00823185	0.046347
LOC100294362	25.7466	-1.22649	0.463521	-2.64603	0.0081443	0.0459774
LOC100419583	1614.69	-0.382754	0.105672	-3.62209	0.000292237	0.00301074
LOC100505715	183.884	-0.57525	0.141665	-4.06064	4.89387e-05	0.000658849
LOC100506990	1179.36	-0.183756	0.0610421	-3.01031	0.00260981	0.0186762
LOC100507156	105.466	-0.67746	0.19309	-3.50852	0.000450605	0.0043187
LOC101927021	208.991	-0.379897	0.115815	-3.2802	0.00103732	0.00876338
LOC101927027	272.81	-0.428846	0.113987	-3.76223	0.000168406	0.00187283
LOC101927151	252.289	-0.467318	0.103904	-4.49759	6.87293e-06	0.000117081
LOC101927550	78.4558	-0.709652	0.193055	-3.6759	0.000237012	0.0025238
LOC441666	132.74	0.404554	0.149405	2.70777	0.00677371	0.0396669
LOC642852	3053.81	-0.13768	0.0430652	-3.19701	0.00138862	0.0111954
LOC646762	2024.27	0.227844	0.0850214	2.67984	0.00736578	0.0424416
LOC728743	226.571	-0.44937	0.144996	-3.0992	0.00194045	0.0147273
LONRF3	468.104	-0.353704	0.123856	-2.85577	0.00429323	0.0276303	ENSG00000175556	79836	LON peptidase N-terminal domain and ring finger 3 [Source:HGNC Symbol;Acc:HGNC:21152]
LPIN3	772.222	-0.201228	0.0739442	-2.72135	0.00650163	0.0384797	ENSG00000132793	64900	lipin 3 [Source:HGNC Symbol;Acc:HGNC:14451]
LRCH2	747.51	-0.185106	0.0620048	-2.98535	0.00283249	0.0198857	ENSG00000130224	57631	leucine rich repeats and calponin homology domain containing 2 [Source:HGNC Symbol;Acc:HGNC:29292]
LRCH3	1358.05	-0.352178	0.0532333	-6.61576	3.6965e-11	1.90793e-09	ENSG00000186001	84859	leucine rich repeats and calponin homology domain containing 3 [Source:HGNC Symbol;Acc:HGNC:28637]
LRIF1	1191.74	-0.203553	0.0718624	-2.83254	0.00461793	0.0292594	ENSG00000121931	55791	ligand dependent nuclear receptor interacting factor 1 [Source:HGNC Symbol;Acc:HGNC:30299]
LRIG3	358.986	0.38214	0.100558	3.80018	0.000144591	0.00164176	ENSG00000139263	121227	leucine rich repeats and immunoglobulin like domains 3 [Source:HGNC Symbol;Acc:HGNC:30991]
LRP4	2046.14	0.253155	0.0703825	3.59685	0.000322096	0.00326212	ENSG00000134569	4038	LDL receptor related protein 4 [Source:HGNC Symbol;Acc:HGNC:6696]
LRRC1	790.17	0.201679	0.0675955	2.98361	0.00284865	0.0199714	ENSG00000137269	55227	leucine rich repeat containing 1 [Source:HGNC Symbol;Acc:HGNC:14307]
LRRC15	282.14	0.633831	0.173963	3.64348	0.00026898	0.00281595	ENSG00000172061	131578	leucine rich repeat containing 15 [Source:HGNC Symbol;Acc:HGNC:20818]
LRRC4	169.337	1.07664	0.128602	8.37187	5.67102e-17	6.4896e-15	ENSG00000128594	64101	leucine rich repeat containing 4 [Source:HGNC Symbol;Acc:HGNC:15586]
LRRC59	19356.6	0.118887	0.042161	2.81983	0.00480494	0.0302101	ENSG00000108829	55379	leucine rich repeat containing 59 [Source:HGNC Symbol;Acc:HGNC:28817]
LRRC61	726.738	-0.298137	0.0994754	-2.9971	0.00272566	0.0192919	ENSG00000127399	65999	leucine rich repeat containing 61 [Source:HGNC Symbol;Acc:HGNC:21704]
LRRC8D	3912.93	-0.159072	0.0436341	-3.64558	0.000266788	0.00279489	ENSG00000171492	55144	leucine rich repeat containing 8 VRAC subunit D [Source:HGNC Symbol;Acc:HGNC:16992]
LRRC8E	1008.86	0.332987	0.115416	2.8851	0.00391284	0.0256606	ENSG00000171017	80131	leucine rich repeat containing 8 VRAC subunit E [Source:HGNC Symbol;Acc:HGNC:26272]
LRRK1	781.906	-0.257483	0.0808325	-3.18539	0.00144558	0.0115587	ENSG00000154237	79705	leucine rich repeat kinase 1 [Source:HGNC Symbol;Acc:HGNC:18608]
LRRN3	300.443	0.713309	0.119796	5.95434	2.6112e-09	9.72844e-08	ENSG00000173114	54674	leucine rich repeat neuronal 3 [Source:HGNC Symbol;Acc:HGNC:17200]
LRRN4CL	395.031	-0.343092	0.109938	-3.12078	0.00180372	0.0138863	ENSG00000177363	221091	LRRN4 C-terminal like [Source:HGNC Symbol;Acc:HGNC:33724]
LSM11	939.103	-0.231978	0.0721295	-3.21614	0.00129929	0.0105851	ENSG00000155858	134353	LSM11, U7 small nuclear RNA associated [Source:HGNC Symbol;Acc:HGNC:30860]
LSM14A	7418.87	0.111137	0.0412211	2.69613	0.00701511	0.0408037	ENSG00000262860	26065	LSM14A mRNA processing body assembly factor [Source:HGNC Symbol;Acc:HGNC:24489]
LSM14A	7418.87	0.111137	0.0412211	2.69613	0.00701511	0.0408037	ENSG00000257103	26065	LSM14A mRNA processing body assembly factor [Source:HGNC Symbol;Acc:HGNC:24489]
LSM6	393.38	-0.254151	0.0969127	-2.62247	0.00872939	0.0486093	ENSG00000164167	11157	LSM6 homolog, U6 small nuclear RNA and mRNA degradation associated [Source:HGNC Symbol;Acc:HGNC:17017]
LTV1	2255.67	0.200502	0.0433542	4.62473	3.75082e-06	6.92898e-05	ENSG00000135521	84946	LTV1 ribosome biogenesis factor [Source:HGNC Symbol;Acc:HGNC:21173]
LUC7L	1281.12	-0.216377	0.0686515	-3.15181	0.0016226	0.0127341	ENSG00000007392	55692	LUC7 like [Source:HGNC Symbol;Acc:HGNC:6723]
LYSMD1	584.113	-0.17923	0.068501	-2.61646	0.00888463	0.0492794	ENSG00000163155	388695	LysM domain containing 1 [Source:HGNC Symbol;Acc:HGNC:32070]
LYSMD4	493.744	0.266478	0.0794497	3.35405	0.000796382	0.00703388	ENSG00000183060	145748	LysM domain containing 4 [Source:HGNC Symbol;Acc:HGNC:26571]
LYST	4626.49	-0.518989	0.0510171	-10.1728	2.62172e-24	6.78852e-22	ENSG00000143669	1130	lysosomal trafficking regulator [Source:HGNC Symbol;Acc:HGNC:1968]
LZTS1	1092.51	0.237722	0.0632324	3.7595	0.000170255	0.00189069	ENSG00000061337	11178	leucine zipper tumor suppressor 1 [Source:HGNC Symbol;Acc:HGNC:13861]
MACF1	79598.4	-0.174997	0.0635655	-2.75302	0.00590488	0.0355712	ENSG00000127603	23499	microtubule actin crosslinking factor 1 [Source:HGNC Symbol;Acc:HGNC:13664]
MAF1	5609.48	0.125566	0.0415966	3.01867	0.00253884	0.0182439	ENSG00000179632	84232	MAF1 homolog, negative regulator of RNA polymerase III [Source:HGNC Symbol;Acc:HGNC:24966]
MAFB	494.193	1.10036	0.123889	8.88187	6.57452e-19	9.45756e-17	ENSG00000204103	9935	MAF bZIP transcription factor B [Source:HGNC Symbol;Acc:HGNC:6408]
MAFG	5856.01	0.136603	0.0475158	2.87489	0.00404164	0.0263716	ENSG00000197063	4097	MAF bZIP transcription factor G [Source:HGNC Symbol;Acc:HGNC:6781]
MAFG-AS1	158.982	-0.401027	0.135192	-2.96634	0.00301369	0.0208369	ENSG00000264769	128385369	MAFG antisense RNA 1 [Source:HGNC Symbol;Acc:HGNC:56705]
MAGI3	800.836	-0.265216	0.0832722	-3.18493	0.00144788	0.0115593	ENSG00000081026	260425	membrane associated guanylate kinase, WW and PDZ domain containing 3 [Source:HGNC Symbol;Acc:HGNC:29647]
MAMDC2	950.968	0.427619	0.129776	3.29506	0.000984021	0.00835853	ENSG00000278608	256691	MAM domain containing 2 [Source:HGNC Symbol;Acc:HGNC:23673]
MAMDC2	950.968	0.427619	0.129776	3.29506	0.000984021	0.00835853	ENSG00000165072	256691	MAM domain containing 2 [Source:HGNC Symbol;Acc:HGNC:23673]
MAML2	3551.46	-0.183834	0.0513993	-3.57659	0.000348104	0.00348463	ENSG00000184384	84441	mastermind like transcriptional coactivator 2 [Source:HGNC Symbol;Acc:HGNC:16259]
MAML3	737.681	0.269417	0.0774918	3.47671	0.000507609	0.00478242	ENSG00000196782	55534	mastermind like transcriptional coactivator 3 [Source:HGNC Symbol;Acc:HGNC:16272]
MAN1A2	5086.39	0.166658	0.0466609	3.57169	0.000354691	0.00353916	ENSG00000198162	10905	mannosidase alpha class 1A member 2 [Source:HGNC Symbol;Acc:HGNC:6822]
MAP10	163.689	-0.729453	0.142661	-5.11319	3.16755e-07	7.51315e-06	ENSG00000212916	54627	microtubule associated protein 10 [Source:HGNC Symbol;Acc:HGNC:29265]
MAP1B	65343	-0.219398	0.0804341	-2.72768	0.00637822	0.0378648	ENSG00000131711	4131	microtubule associated protein 1B [Source:HGNC Symbol;Acc:HGNC:6836]
MAP2K3	10018.2	0.302817	0.0535164	5.65839	1.528e-08	4.8546e-07	ENSG00000034152	5606	mitogen-activated protein kinase kinase 3 [Source:HGNC Symbol;Acc:HGNC:6843]
MAP2K4	3175.96	0.197352	0.048299	4.08605	4.38778e-05	0.000601664	ENSG00000065559	6416	mitogen-activated protein kinase kinase 4 [Source:HGNC Symbol;Acc:HGNC:6844]
MAP3K1	967.718	0.62162	0.0826604	7.52017	5.4704e-14	4.27076e-12	ENSG00000095015	4214	mitogen-activated protein kinase kinase kinase 1 [Source:HGNC Symbol;Acc:HGNC:6848]
MAP3K11	2511.51	0.136233	0.0484517	2.81173	0.00492752	0.0307693	ENSG00000173327	4296	mitogen-activated protein kinase kinase kinase 11 [Source:HGNC Symbol;Acc:HGNC:6850]
MAP3K12	1103.96	-0.269323	0.0588397	-4.57723	4.71171e-06	8.5316e-05	ENSG00000139625	7786	mitogen-activated protein kinase kinase kinase 12 [Source:HGNC Symbol;Acc:HGNC:6851]
MAP3K14	578.894	0.455363	0.0796967	5.7137	1.10544e-08	3.63089e-07	ENSG00000006062	9020	mitogen-activated protein kinase kinase kinase 14 [Source:HGNC Symbol;Acc:HGNC:6853]
MAP3K14	578.894	0.455363	0.0796967	5.7137	1.10544e-08	3.63089e-07	ENSG00000282637	9020	mitogen-activated protein kinase kinase kinase 14 [Source:HGNC Symbol;Acc:HGNC:6853]
MAP3K2	4734.91	0.25386	0.05144	4.93507	8.01212e-07	1.7385e-05	ENSG00000169967	10746	mitogen-activated protein kinase kinase kinase 2 [Source:HGNC Symbol;Acc:HGNC:6854]
MAP3K3	2979.23	0.165975	0.0458143	3.62277	0.00029147	0.00300483	ENSG00000198909	4215	mitogen-activated protein kinase kinase kinase 3 [Source:HGNC Symbol;Acc:HGNC:6855]
MAP3K8	813.597	1.01745	0.10497	9.69276	3.23671e-22	6.88843e-20	ENSG00000107968	1326	mitogen-activated protein kinase kinase kinase 8 [Source:HGNC Symbol;Acc:HGNC:6860]
MAP6D1	370.341	0.260855	0.097159	2.68483	0.00725678	0.0419113	ENSG00000180834	79929	MAP6 domain containing 1 [Source:HGNC Symbol;Acc:HGNC:25753]
MAPK1IP1L	7387.41	0.114937	0.0362548	3.17025	0.00152306	0.012048	ENSG00000168175	93487	mitogen-activated protein kinase 1 interacting protein 1 like [Source:HGNC Symbol;Acc:HGNC:19840]
MAPK6	9289.46	0.244211	0.0366664	6.66036	2.73156e-11	1.44345e-09	ENSG00000069956	5597	mitogen-activated protein kinase 6 [Source:HGNC Symbol;Acc:HGNC:6879]
MAPKAPK2	10896.8	0.2321	0.0315103	7.36586	1.76009e-13	1.24294e-11	ENSG00000162889	9261	MAPK activated protein kinase 2 [Source:HGNC Symbol;Acc:HGNC:6887]
MAPKBP1	2804.3	-0.284261	0.0536474	-5.29869	1.16638e-07	3.04135e-06	ENSG00000137802	23005	mitogen-activated protein kinase binding protein 1 [Source:HGNC Symbol;Acc:HGNC:29536]
MAPRE1	13367	0.0973945	0.0335777	2.90057	0.00372485	0.0247516	ENSG00000101367	22919	microtubule associated protein RP/EB family member 1 [Source:HGNC Symbol;Acc:HGNC:6890]
MAPRE2	8143.5	0.140922	0.0359767	3.91704	8.96414e-05	0.001094	ENSG00000166974	10982	microtubule associated protein RP/EB family member 2 [Source:HGNC Symbol;Acc:HGNC:6891]
MARCH4	5250.4	-0.301337	0.0818632	-3.68098	0.000232336	0.00248593
MARCH8	2959.18	0.198622	0.0517661	3.83691	0.000124591	0.00144667
MAST3	955.493	-0.46174	0.076823	-6.01043	1.85029e-09	6.99418e-08	ENSG00000099308	23031	microtubule associated serine/threonine kinase 3 [Source:HGNC Symbol;Acc:HGNC:19036]
MAST4	1442.19	-0.338311	0.0664313	-5.09265	3.53089e-07	8.29894e-06	ENSG00000069020	375449	microtubule associated serine/threonine kinase family member 4 [Source:HGNC Symbol;Acc:HGNC:19037]
MAT2A	7160.78	-0.41992	0.0686924	-6.11305	9.7743e-10	3.86396e-08	ENSG00000168906	4144	methionine adenosyltransferase 2A [Source:HGNC Symbol;Acc:HGNC:6904]
MATR3	17804.7	0.121085	0.0362879	3.33679	0.000847513	0.00739717	ENSG00000280987	9782	matrin 3 [Source:NCBI gene (formerly Entrezgene);Acc:9782]
MATR3	17804.7	0.121085	0.0362879	3.33679	0.000847513	0.00739717	ENSG00000015479	9782	matrin 3 [Source:HGNC Symbol;Acc:HGNC:6912]
MAVS	9714.39	-0.222277	0.0315957	-7.03506	1.99177e-12	1.21827e-10	ENSG00000088888	57506	mitochondrial antiviral signaling protein [Source:HGNC Symbol;Acc:HGNC:29233]
MB21D2	1223.56	0.335989	0.0711122	4.72477	2.30371e-06	4.57093e-05	ENSG00000180611	151963	Mab-21 domain containing 2 [Source:HGNC Symbol;Acc:HGNC:30438]
MBD6	2438.93	-0.201072	0.0553439	-3.63314	0.000279989	0.00291074	ENSG00000166987	114785	methyl-CpG binding domain protein 6 [Source:HGNC Symbol;Acc:HGNC:20445]
MBIP	902.607	0.279684	0.0613303	4.56028	5.10847e-06	9.13293e-05	ENSG00000151332	51562	MAP3K12 binding inhibitory protein 1 [Source:HGNC Symbol;Acc:HGNC:20427]
MCL1	31106.8	-0.19543	0.0476407	-4.10217	4.09301e-05	0.000564469	ENSG00000143384	4170	MCL1 apoptosis regulator, BCL2 family member [Source:HGNC Symbol;Acc:HGNC:6943]
MCL1	31106.8	-0.19543	0.0476407	-4.10217	4.09301e-05	0.000564469	ENSG00000143384	574406	MCL1 apoptosis regulator, BCL2 family member [Source:HGNC Symbol;Acc:HGNC:6943]
MCM3AP	5346.26	-0.0928702	0.0320433	-2.89827	0.00375225	0.0248805	ENSG00000160294	8888	minichromosome maintenance complex component 3 associated protein [Source:HGNC Symbol;Acc:HGNC:6946]
MCM9	655.137	0.238816	0.0806031	2.96287	0.00304786	0.0210451	ENSG00000111877	254394	minichromosome maintenance 9 homologous recombination repair factor [Source:HGNC Symbol;Acc:HGNC:21484]
MCPH1	987.414	-0.189661	0.0650386	-2.91613	0.00354404	0.0237636	ENSG00000147316	79648	microcephalin 1 [Source:HGNC Symbol;Acc:HGNC:6954]
MDM2	20488.6	1.1806	0.114055	10.3512	4.13362e-25	1.2117e-22	ENSG00000135679	4193	MDM2 proto-oncogene [Source:HGNC Symbol;Acc:HGNC:6973]
MDN1	4968.96	-0.296781	0.0670283	-4.42769	9.52461e-06	0.000155762	ENSG00000112159	23195	midasin AAA ATPase 1 [Source:HGNC Symbol;Acc:HGNC:18302]
MED13L	6648.53	0.160379	0.0450494	3.56006	0.000370774	0.00367699	ENSG00000123066	23389	mediator complex subunit 13L [Source:HGNC Symbol;Acc:HGNC:22962]
MED17	2073.06	-0.147333	0.0520096	-2.83281	0.00461407	0.0292594	ENSG00000042429	9440	mediator complex subunit 17 [Source:HGNC Symbol;Acc:HGNC:2375]
MED18	848.515	-0.345738	0.0677975	-5.09957	3.40423e-07	8.02552e-06	ENSG00000130772	54797	mediator complex subunit 18 [Source:HGNC Symbol;Acc:HGNC:25944]
MED18	848.515	-0.345738	0.0677975	-5.09957	3.40423e-07	8.02552e-06	ENSG00000284944	54797	mediator complex subunit 18 [Source:HGNC Symbol;Acc:HGNC:25944]
MED22	2123.77	-0.193192	0.0447508	-4.31707	1.58112e-05	0.000244665	ENSG00000148297	6837	mediator complex subunit 22 [Source:HGNC Symbol;Acc:HGNC:11477]
MED22	2123.77	-0.193192	0.0447508	-4.31707	1.58112e-05	0.000244665	ENSG00000281022	6837	mediator complex subunit 22 [Source:HGNC Symbol;Acc:HGNC:11477]
MED26	895.319	0.912059	0.0781501	11.6706	1.80134e-31	8.48047e-29	ENSG00000105085	9441	mediator complex subunit 26 [Source:HGNC Symbol;Acc:HGNC:2376]
MED6	1326.91	0.194165	0.0530336	3.66118	0.000251061	0.00264619	ENSG00000133997	10001	mediator complex subunit 6 [Source:HGNC Symbol;Acc:HGNC:19970]
MED9	597.744	0.296427	0.0698054	4.24648	2.17158e-05	0.000321924	ENSG00000141026	55090	mediator complex subunit 9 [Source:HGNC Symbol;Acc:HGNC:25487]
MEF2A	9055.59	0.16591	0.0390549	4.24813	2.15559e-05	0.000320165	ENSG00000068305	4205	myocyte enhancer factor 2A [Source:HGNC Symbol;Acc:HGNC:6993]
MEF2C	1808.01	0.236201	0.0853068	2.76884	0.00562568	0.0342747	ENSG00000081189	4208	myocyte enhancer factor 2C [Source:HGNC Symbol;Acc:HGNC:6996]
MEF2D	7037.21	0.294831	0.0398228	7.40357	1.32569e-13	9.4477e-12	ENSG00000116604	4209	myocyte enhancer factor 2D [Source:HGNC Symbol;Acc:HGNC:6997]
MEF2D	7037.21	0.294831	0.0398228	7.40357	1.32569e-13	9.4477e-12	ENSG00000291761	4209	myocyte enhancer factor 2D [Source:HGNC Symbol;Acc:HGNC:6997]
MEGF9	3656.99	0.139318	0.052412	2.65813	0.00785751	0.0446608	ENSG00000106780	1955	multiple EGF like domains 9 [Source:HGNC Symbol;Acc:HGNC:3234]
MEIS2	2039.53	-0.221437	0.0649115	-3.41136	0.000646388	0.00586582	ENSG00000134138	4212	Meis homeobox 2 [Source:HGNC Symbol;Acc:HGNC:7001]
MEN1	1941.08	-0.176596	0.0553731	-3.18921	0.00142664	0.0114249	ENSG00000133895	4221	menin 1 [Source:HGNC Symbol;Acc:HGNC:7010]
MET	1930.99	-0.169705	0.0592654	-2.86347	0.00419023	0.0270459	ENSG00000105976	4233	MET proto-oncogene, receptor tyrosine kinase [Source:HGNC Symbol;Acc:HGNC:7029]
METAP2	8037.3	0.235712	0.0353171	6.67415	2.48664e-11	1.3338e-09	ENSG00000111142	10988	methionyl aminopeptidase 2 [Source:HGNC Symbol;Acc:HGNC:16672]
METRNL	2298.78	0.175963	0.0489481	3.59488	0.00032454	0.00328473	ENSG00000275031	284207	meteorin like, glial cell differentiation regulator [Source:HGNC Symbol;Acc:HGNC:27584]
METRNL	2298.78	0.175963	0.0489481	3.59488	0.00032454	0.00328473	ENSG00000176845	284207	meteorin like, glial cell differentiation regulator [Source:HGNC Symbol;Acc:HGNC:27584]
METTL12	96.0898	0.644609	0.186105	3.46368	0.000532845	0.00498391
METTL13	3028.68	-0.206452	0.0417601	-4.94377	7.66269e-07	1.67673e-05	ENSG00000010165	51603	methyltransferase 13, eEF1A N-terminus and K55 [Source:HGNC Symbol;Acc:HGNC:24248]
METTL20	96.8572	-0.539266	0.179539	-3.00361	0.002668	0.0189616
METTL22	1172.38	0.179744	0.0564769	3.18261	0.00145955	0.0116283	ENSG00000067365	79091	methyltransferase 22, Kin17 lysine [Source:HGNC Symbol;Acc:HGNC:28368]
METTL2B	1403.15	-0.166556	0.0559003	-2.97953	0.00288692	0.0201398	ENSG00000165055	55798	methyltransferase 2B, tRNA N3-cytidine [Source:HGNC Symbol;Acc:HGNC:18272]
METTL3	1723.6	-0.168982	0.0555635	-3.04124	0.00235604	0.0171847	ENSG00000165819	56339	methyltransferase 3, N6-adenosine-methyltransferase complex catalytic subunit [Source:HGNC Symbol;Acc:HGNC:17563]
METTL4	556.385	-0.215252	0.0756847	-2.84406	0.00445428	0.0285001	ENSG00000101574	64863	methyltransferase 4, N6-adenosine [Source:HGNC Symbol;Acc:HGNC:24726]
MEX3B	2364.91	0.894633	0.0663347	13.4866	1.87435e-41	1.82e-38	ENSG00000183496	84206	mex-3 RNA binding family member B [Source:HGNC Symbol;Acc:HGNC:25297]
MEX3C	3190.91	0.193194	0.0457925	4.21891	2.45488e-05	0.000361507	ENSG00000176624	51320	mex-3 RNA binding family member C [Source:HGNC Symbol;Acc:HGNC:28040]
MFAP1	2298.53	-0.154956	0.0402694	-3.84798	0.000119097	0.00139434	ENSG00000140259	4236	microfibril associated protein 1 [Source:HGNC Symbol;Acc:HGNC:7032]
MFHAS1	2186.97	0.290143	0.0553558	5.24141	1.59351e-07	4.00594e-06	ENSG00000285022	9258	multifunctional ROCO family signaling regulator 1 [Source:HGNC Symbol;Acc:HGNC:16982]
MFHAS1	2186.97	0.290143	0.0553558	5.24141	1.59351e-07	4.00594e-06	ENSG00000147324	9258	multifunctional ROCO family signaling regulator 1 [Source:HGNC Symbol;Acc:HGNC:16982]
MGA	3143.44	-0.636997	0.083635	-7.61639	2.60868e-14	2.11085e-12	ENSG00000174197	23269	MAX dimerization protein MGA [Source:HGNC Symbol;Acc:HGNC:14010]
MGAM	461.844	-0.30303	0.102434	-2.9583	0.00309338	0.0212932	ENSG00000257335	8972	maltase-glucoamylase [Source:HGNC Symbol;Acc:HGNC:7043]
MGAM	461.844	-0.30303	0.102434	-2.9583	0.00309338	0.0212932	ENSG00000282607	8972	maltase-glucoamylase [Source:HGNC Symbol;Acc:HGNC:7043]
MGC57346	280.932	-0.419802	0.10654	-3.94031	8.13755e-05	0.00101011
MGEA5	11256.8	0.124977	0.0454339	2.75074	0.00594602	0.0357636
MICAL3	8642.48	-0.140232	0.0302273	-4.63926	3.4966e-06	6.54496e-05	ENSG00000243156	57553	microtubule associated monooxygenase, calponin and LIM domain containing 3 [Source:HGNC Symbol;Acc:HGNC:24694]
MICU2	3153.27	0.130894	0.0426494	3.06907	0.00214728	0.0159924	ENSG00000165487	221154	mitochondrial calcium uptake 2 [Source:HGNC Symbol;Acc:HGNC:31830]
MID1IP1	2370.61	-0.22059	0.0487139	-4.52828	5.94655e-06	0.000104273	ENSG00000165175	58526	MID1 interacting protein 1 [Source:HGNC Symbol;Acc:HGNC:20715]
MIER1	2912.87	0.297078	0.0440168	6.74919	1.48675e-11	8.19085e-10	ENSG00000198160	57708	MIER1 transcriptional regulator [Source:HGNC Symbol;Acc:HGNC:29657]
MIER2	1788.71	-0.157622	0.0485652	-3.24558	0.00117212	0.00973797	ENSG00000105556	54531	MIER family member 2 [Source:HGNC Symbol;Acc:HGNC:29210]
MIER3	1256.33	0.467666	0.0791726	5.90692	3.48564e-09	1.2712e-07	ENSG00000155545	166968	MIER family member 3 [Source:HGNC Symbol;Acc:HGNC:26678]
MINA	1842.79	-0.222038	0.0505691	-4.39078	1.12946e-05	0.000180342
MIOS	1246.06	-0.178127	0.049032	-3.63287	0.000280282	0.00291074	ENSG00000164654	54468	meiosis regulator for oocyte development [Source:HGNC Symbol;Acc:HGNC:21905]
MIR145	16.419	1.95103	0.536519	3.63647	0.000276403	0.00288394	ENSG00000276365	406937	microRNA 145 [Source:HGNC Symbol;Acc:HGNC:31532]
MIR210HG	508.025	-0.554633	0.133492	-4.15479	3.25583e-05	0.000461941	ENSG00000282810	100506211	MIR210 host gene [Source:HGNC Symbol;Acc:HGNC:39524]
MIR210HG	508.025	-0.554633	0.133492	-4.15479	3.25583e-05	0.000461941	ENSG00000247095	100506211	MIR210 host gene [Source:HGNC Symbol;Acc:HGNC:39524]
MIR22HG	3702.36	0.493352	0.0541313	9.11399	7.94094e-20	1.31245e-17	ENSG00000186594	84981	MIR22 host gene [Source:HGNC Symbol;Acc:HGNC:28219]
MIR22HG	3702.36	0.493352	0.0541313	9.11399	7.94094e-20	1.31245e-17	ENSG00000282800	84981	MIR22 host gene [Source:HGNC Symbol;Acc:HGNC:28219]
MIRLET7DHG	35.4319	-0.798532	0.288232	-2.77045	0.00559796	0.0341326
MIS12	1045.19	-0.234413	0.0733291	-3.19673	0.00138995	0.0112003	ENSG00000167842	79003	MIS12 kinetochore complex component [Source:HGNC Symbol;Acc:HGNC:24967]
MKL2	2386.51	-0.174978	0.0607515	-2.88022	0.003974	0.0260287
MKNK2	4121.74	-0.257449	0.0500336	-5.14552	2.66784e-07	6.39622e-06	ENSG00000099875	2872	MAPK interacting serine/threonine kinase 2 [Source:HGNC Symbol;Acc:HGNC:7111]
MKRN1	5211.81	0.227767	0.0424984	5.35943	8.34827e-08	2.27542e-06	ENSG00000133606	23608	makorin ring finger protein 1 [Source:HGNC Symbol;Acc:HGNC:7112]
MKRN2	3021.28	0.172981	0.0404532	4.27609	1.90206e-05	0.000287455	ENSG00000075975	23609	makorin ring finger protein 2 [Source:HGNC Symbol;Acc:HGNC:7113]
MKS1	635.467	-0.271189	0.0677361	-4.00361	6.23842e-05	0.000806323	ENSG00000011143	54903	MKS transition zone complex subunit 1 [Source:HGNC Symbol;Acc:HGNC:7121]
MLH3	1087.09	-0.412949	0.0795464	-5.1913	2.08833e-07	5.14172e-06	ENSG00000119684	27030	mutL homolog 3 [Source:HGNC Symbol;Acc:HGNC:7128]
MLKL	814.558	-0.276156	0.0833202	-3.3144	0.0009184	0.00790894	ENSG00000168404	197259	mixed lineage kinase domain like pseudokinase [Source:HGNC Symbol;Acc:HGNC:26617]
MLLT10	1935.06	-0.514884	0.0557926	-9.22854	2.7435e-20	4.95617e-18	ENSG00000078403	8028	MLLT10 histone lysine methyltransferase DOT1L cofactor [Source:HGNC Symbol;Acc:HGNC:16063]
MLX	2751.4	-0.316563	0.0438871	-7.21312	5.46859e-13	3.56975e-11	ENSG00000108788	6945	MAX dimerization protein MLX [Source:HGNC Symbol;Acc:HGNC:11645]
MLYCD	725.654	-0.288391	0.0654638	-4.40535	1.05613e-05	0.000169681	ENSG00000103150	23417	malonyl-CoA decarboxylase [Source:HGNC Symbol;Acc:HGNC:7150]
MMAA	540.86	-0.23	0.0872171	-2.6371	0.00836177	0.0468681	ENSG00000151611	105377467	metabolism of cobalamin associated A [Source:HGNC Symbol;Acc:HGNC:18871]
MMAA	540.86	-0.23	0.0872171	-2.6371	0.00836177	0.0468681	ENSG00000151611	166785	metabolism of cobalamin associated A [Source:HGNC Symbol;Acc:HGNC:18871]
MMACHC	306.296	-0.530511	0.0954583	-5.55751	2.73643e-08	8.22304e-07	ENSG00000132763	25974	metabolism of cobalamin associated C [Source:HGNC Symbol;Acc:HGNC:24525]
MMADHC	5835.69	0.117102	0.0375126	3.12169	0.00179819	0.0138712	ENSG00000168288	27249	metabolism of cobalamin associated D [Source:HGNC Symbol;Acc:HGNC:25221]
MMS22L	723.517	-0.26797	0.0830807	-3.22542	0.00125786	0.010307	ENSG00000146263	253714	MMS22 like, DNA repair protein [Source:HGNC Symbol;Acc:HGNC:21475]
MNT	3402.28	0.479477	0.0459438	10.4362	1.69505e-25	5.37435e-23	ENSG00000070444	4335	MAX network transcriptional repressor [Source:HGNC Symbol;Acc:HGNC:7188]
MOB3A	3212.19	-0.281551	0.0483883	-5.81858	5.93496e-09	2.0767e-07	ENSG00000172081	126308	MOB kinase activator 3A [Source:HGNC Symbol;Acc:HGNC:29802]
MOCOS	1023.66	-0.228216	0.0696774	-3.27533	0.00105539	0.00889179	ENSG00000075643	55034	molybdenum cofactor sulfurase [Source:HGNC Symbol;Acc:HGNC:18234]
MORC2	3718.39	-0.313907	0.0404117	-7.76773	7.99073e-15	6.74696e-13	ENSG00000133422	22880	MORC family CW-type zinc finger 2 [Source:HGNC Symbol;Acc:HGNC:23573]
MORF4L1	22397	0.133626	0.0317647	4.20674	2.59082e-05	0.000379726	ENSG00000185787	10933	mortality factor 4 like 1 [Source:HGNC Symbol;Acc:HGNC:16989]
MORN4	995.925	-0.177445	0.0605184	-2.93208	0.00336698	0.0227829	ENSG00000171160	118812	MORN repeat containing 4 [Source:HGNC Symbol;Acc:HGNC:24001]
MOSPD2	2316.37	-0.386278	0.0594812	-6.49412	8.35206e-11	4.02974e-09	ENSG00000130150	158747	motile sperm domain containing 2 [Source:HGNC Symbol;Acc:HGNC:28381]
MPC2	5974.83	0.153085	0.0467869	3.27195	0.00106807	0.00898894	ENSG00000143158	25874	mitochondrial pyruvate carrier 2 [Source:HGNC Symbol;Acc:HGNC:24515]
MPP5	3854.9	0.438501	0.0462412	9.48291	2.47293e-21	4.98955e-19
MPV17L2	1135.23	0.22384	0.0610653	3.66558	0.000246774	0.00260631	ENSG00000254858	84769	MPV17 mitochondrial inner membrane protein like 2 [Source:HGNC Symbol;Acc:HGNC:28177]
MRC1	25.8707	-1.04398	0.336117	-3.10601	0.00189632	0.0144427	ENSG00000260314	4360	mannose receptor C-type 1 [Source:HGNC Symbol;Acc:HGNC:7228]
MRM1	259.42	-0.424418	0.102934	-4.1232	3.73644e-05	0.000521558	ENSG00000274853	79922	mitochondrial rRNA methyltransferase 1 [Source:HGNC Symbol;Acc:HGNC:26202]
MRM1	259.42	-0.424418	0.102934	-4.1232	3.73644e-05	0.000521558	ENSG00000278619	79922	mitochondrial rRNA methyltransferase 1 [Source:HGNC Symbol;Acc:HGNC:26202]
MRPL47	2254.4	0.118447	0.042008	2.81963	0.00480789	0.0302101	ENSG00000136522	57129	mitochondrial ribosomal protein L47 [Source:HGNC Symbol;Acc:HGNC:16652]
MRPL49	3421.84	0.163112	0.0363736	4.48436	7.31326e-06	0.000123365	ENSG00000149792	740	mitochondrial ribosomal protein L49 [Source:HGNC Symbol;Acc:HGNC:1176]
MSH6	4900.28	0.146507	0.048084	3.0469	0.00231214	0.0169441	ENSG00000116062	2956	mutS homolog 6 [Source:HGNC Symbol;Acc:HGNC:7329]
MSI1	64.3566	0.850602	0.239096	3.55758	0.000374293	0.00370148	ENSG00000135097	4440	musashi RNA binding protein 1 [Source:HGNC Symbol;Acc:HGNC:7330]
MSL2	1241.64	0.424815	0.067702	6.27477	3.50145e-10	1.49446e-08	ENSG00000174579	55167	MSL complex subunit 2 [Source:HGNC Symbol;Acc:HGNC:25544]
MSL3P1	445.358	-0.308363	0.108503	-2.84197	0.00448362	0.0286068
MSMO1	16992	0.186163	0.0563745	3.30225	0.000959109	0.00820541	ENSG00000052802	6307	methylsterol monooxygenase 1 [Source:HGNC Symbol;Acc:HGNC:10545]
MST1R	107.581	-0.769678	0.250043	-3.07818	0.00208268	0.0155785	ENSG00000164078	4486	macrophage stimulating 1 receptor [Source:HGNC Symbol;Acc:HGNC:7381]
MT1E	3432.77	-0.395637	0.0869949	-4.54782	5.42057e-06	9.62445e-05	ENSG00000169715	4493	metallothionein 1E [Source:HGNC Symbol;Acc:HGNC:7397]
MTAP	2959.89	-0.200266	0.043855	-4.56654	4.95836e-06	8.90556e-05	ENSG00000099810	4507	methylthioadenosine phosphorylase [Source:HGNC Symbol;Acc:HGNC:7413]
MTBP	151.506	-0.52955	0.159294	-3.32436	0.000886211	0.00767463	ENSG00000172167	27085	MDM2 binding protein [Source:HGNC Symbol;Acc:HGNC:7417]
MTCL1	4264.47	-0.341397	0.0441171	-7.73843	1.00655e-14	8.36248e-13	ENSG00000168502	23255	microtubule crosslinking factor 1 [Source:HGNC Symbol;Acc:HGNC:29121]
MTDH	16878.8	0.0716114	0.0264971	2.70261	0.00687973	0.0401516	ENSG00000147649	92140	metadherin [Source:HGNC Symbol;Acc:HGNC:29608]
MTERF3	701.19	-0.408804	0.0789296	-5.17935	2.22659e-07	5.42198e-06	ENSG00000156469	51001	mitochondrial transcription termination factor 3 [Source:HGNC Symbol;Acc:HGNC:24258]
MTF1	2124.04	-0.179294	0.0558451	-3.21056	0.00132476	0.0107587	ENSG00000188786	4520	metal regulatory transcription factor 1 [Source:HGNC Symbol;Acc:HGNC:7428]
MTHFR	1547.69	-0.24643	0.0604168	-4.07884	4.52619e-05	0.00061787	ENSG00000177000	4524	methylenetetrahydrofolate reductase [Source:HGNC Symbol;Acc:HGNC:7436]
MTHFSD	562.761	-0.307537	0.0854248	-3.60009	0.000318109	0.00322383	ENSG00000103248	64779	methenyltetrahydrofolate synthetase domain containing [Source:HGNC Symbol;Acc:HGNC:25778]
MTMR10	1724.2	0.201437	0.0569194	3.53899	0.000401655	0.00392316	ENSG00000277086	54893	myotubularin related protein 10 [Source:HGNC Symbol;Acc:HGNC:25999]
MTMR10	1724.2	0.201437	0.0569194	3.53899	0.000401655	0.00392316	ENSG00000166912	54893	myotubularin related protein 10 [Source:HGNC Symbol;Acc:HGNC:25999]
MTMR11	441.963	-0.278227	0.102443	-2.71591	0.00660941	0.0388958	ENSG00000014914	10903	myotubularin related protein 11 [Source:HGNC Symbol;Acc:HGNC:24307]
MTMR12	3669.05	0.183255	0.0444999	4.11811	3.81996e-05	0.000532259	ENSG00000150712	54545	myotubularin related protein 12 [Source:HGNC Symbol;Acc:HGNC:18191]
MTMR2	9693.11	0.168496	0.034326	4.9087	9.16841e-07	1.96523e-05	ENSG00000087053	8898	myotubularin related protein 2 [Source:HGNC Symbol;Acc:HGNC:7450]
MTMR3	5276.27	0.184627	0.0357458	5.16501	2.40425e-07	5.80006e-06	ENSG00000100330	8897	myotubularin related protein 3 [Source:HGNC Symbol;Acc:HGNC:7451]
MTMR4	2419.51	-0.16041	0.0494324	-3.24504	0.00117433	0.00975113	ENSG00000108389	9110	myotubularin related protein 4 [Source:HGNC Symbol;Acc:HGNC:7452]
MTOR	7521.75	-0.0850691	0.0307285	-2.76841	0.00563312	0.0342932	ENSG00000198793	2475	mechanistic target of rapamycin kinase [Source:HGNC Symbol;Acc:HGNC:3942]
MTSS1	986.775	-0.287542	0.10037	-2.86484	0.00417224	0.0269521	ENSG00000170873	9788	MTSS I-BAR domain containing 1 [Source:HGNC Symbol;Acc:HGNC:20443]
MUM1	2840.55	-0.159861	0.0409316	-3.90557	9.40023e-05	0.00113828
MUS81	1902.81	-0.312297	0.0657284	-4.75133	2.02081e-06	4.05625e-05	ENSG00000172732	80198	MUS81 structure-specific endonuclease subunit [Source:HGNC Symbol;Acc:HGNC:29814]
MVD	4943.06	0.185342	0.0660165	2.80752	0.0049925	0.0311	ENSG00000167508	4597	mevalonate diphosphate decarboxylase [Source:HGNC Symbol;Acc:HGNC:7529]
MXD1	1544.04	0.365595	0.05084	7.1911	6.42718e-13	4.16052e-11	ENSG00000059728	4084	MAX dimerization protein 1 [Source:HGNC Symbol;Acc:HGNC:6761]
MXD4	5889.7	0.20655	0.0597791	3.45523	0.000549833	0.00511816	ENSG00000123933	10608	MAX dimerization protein 4 [Source:HGNC Symbol;Acc:HGNC:13906]
MYADM	29080.8	-0.137396	0.0498362	-2.75695	0.00583426	0.0352552	ENSG00000179820	91663	myeloid associated differentiation marker [Source:HGNC Symbol;Acc:HGNC:7544]
MYBL1	717.898	-0.268105	0.0830059	-3.22995	0.00123813	0.0102046	ENSG00000185697	4603	MYB proto-oncogene like 1 [Source:HGNC Symbol;Acc:HGNC:7547]
MYC	5254.49	-0.836219	0.124101	-6.7382	1.60357e-11	8.74144e-10	ENSG00000136997	4609	MYC proto-oncogene, bHLH transcription factor [Source:HGNC Symbol;Acc:HGNC:7553]
MYCT1	164.371	-0.525686	0.174726	-3.00863	0.00262428	0.0187589	ENSG00000120279	80177	MYC target 1 [Source:HGNC Symbol;Acc:HGNC:23172]
MYLIP	882.356	1.81104	0.215165	8.41698	3.86317e-17	4.54684e-15	ENSG00000007944	29116	myosin regulatory light chain interacting protein [Source:HGNC Symbol;Acc:HGNC:21155]
MYO16	31.4705	-0.946981	0.345149	-2.74369	0.00607531	0.0363302	ENSG00000041515	23026	myosin XVI [Source:HGNC Symbol;Acc:HGNC:29822]
MYO6	5155.08	0.106516	0.0330594	3.22196	0.00127319	0.0103943	ENSG00000196586	4646	myosin VI [Source:HGNC Symbol;Acc:HGNC:7605]
MYO9A	2528.85	-0.161472	0.055918	-2.88766	0.00388125	0.0254749	ENSG00000066933	4649	myosin IXA [Source:HGNC Symbol;Acc:HGNC:7608]
MYPOP	538.069	-0.244297	0.0732928	-3.33317	0.000858617	0.00747728	ENSG00000176182	339344	Myb related transcription factor, partner of profilin [Source:HGNC Symbol;Acc:HGNC:20178]
MYSM1	1810.3	-0.426339	0.0852651	-5.00016	5.7282e-07	1.28976e-05	ENSG00000162601	114803	Myb like, SWIRM and MPN domains 1 [Source:HGNC Symbol;Acc:HGNC:29401]
NAA16	595.696	0.3176	0.091009	3.48976	0.000483454	0.00458611	ENSG00000172766	79612	N-alpha-acetyltransferase 16, NatA auxiliary subunit [Source:HGNC Symbol;Acc:HGNC:26164]
NAA50	12252.9	0.167311	0.0350662	4.77129	1.83053e-06	3.71279e-05	ENSG00000121579	80218	N-alpha-acetyltransferase 50, NatE catalytic subunit [Source:HGNC Symbol;Acc:HGNC:29533]
NAB1	2028.21	0.299805	0.0457584	6.55191	5.68042e-11	2.81054e-09	ENSG00000138386	4664	NGFI-A binding protein 1 [Source:HGNC Symbol;Acc:HGNC:7626]
NAB2	2356.55	0.194937	0.0645972	3.01772	0.0025468	0.0182842	ENSG00000166886	4665	NGFI-A binding protein 2 [Source:HGNC Symbol;Acc:HGNC:7627]
NABP1	2396.9	-0.617137	0.0798529	-7.72843	1.08885e-14	8.99809e-13	ENSG00000173559	64859	nucleic acid binding protein 1 [Source:HGNC Symbol;Acc:HGNC:26232]
NACAD	861.017	-0.316516	0.118832	-2.66356	0.00773177	0.0440487	ENSG00000136274	23148	NAC alpha domain containing [Source:HGNC Symbol;Acc:HGNC:22196]
NAIP	50.8879	-0.910465	0.251491	-3.62026	0.000294304	0.00302402	ENSG00000276068	4671	NLR family apoptosis inhibitory protein [Source:HGNC Symbol;Acc:HGNC:7634]
NAIP	50.8879	-0.910465	0.251491	-3.62026	0.000294304	0.00302402	ENSG00000278613	4671	NLR family apoptosis inhibitory protein [Source:HGNC Symbol;Acc:HGNC:7634]
NAIP	50.8879	-0.910465	0.251491	-3.62026	0.000294304	0.00302402	ENSG00000249437	4671	NLR family apoptosis inhibitory protein [Source:HGNC Symbol;Acc:HGNC:7634]
NANP	1168.34	0.162086	0.0520174	3.11599	0.00183326	0.014065	ENSG00000170191	140838	N-acetylneuraminic acid phosphatase [Source:HGNC Symbol;Acc:HGNC:16140]
NANS	3315.5	0.11483	0.0370293	3.10107	0.00192823	0.0146489	ENSG00000095380	54187	N-acetylneuraminate synthase [Source:HGNC Symbol;Acc:HGNC:19237]
NAP1L3	1770.83	0.189208	0.0509009	3.71719	0.000201452	0.00219017	ENSG00000186310	4675	nucleosome assembly protein 1 like 3 [Source:HGNC Symbol;Acc:HGNC:7639]
NAT10	2801.3	-0.278411	0.0461596	-6.03148	1.62465e-09	6.2169e-08	ENSG00000135372	55226	N-acetyltransferase 10 [Source:HGNC Symbol;Acc:HGNC:29830]
NATD1	2335.4	0.450257	0.046982	9.58359	9.37298e-22	1.96782e-19	ENSG00000274180	256302	N-acetyltransferase domain containing 1 [Source:HGNC Symbol;Acc:HGNC:30770]
NAV1	12219	-0.196805	0.0511958	-3.84416	0.000120966	0.0014117	ENSG00000134369	89796	neuron navigator 1 [Source:HGNC Symbol;Acc:HGNC:15989]
NAV2	10023.9	-0.350703	0.0650456	-5.39164	6.98156e-08	1.95433e-06	ENSG00000166833	89797	neuron navigator 2 [Source:HGNC Symbol;Acc:HGNC:15997]
NAV3	5886.68	-0.441359	0.0747436	-5.90497	3.52703e-09	1.28328e-07	ENSG00000067798	89795	neuron navigator 3 [Source:HGNC Symbol;Acc:HGNC:15998]
NBEAL1	2818.99	-0.343777	0.0673375	-5.10528	3.30301e-07	7.8106e-06	ENSG00000144426	65065	neurobeachin like 1 [Source:HGNC Symbol;Acc:HGNC:20681]
NBN	3333.92	-0.103118	0.0355526	-2.90043	0.00372652	0.0247521	ENSG00000104320	4683	nibrin [Source:HGNC Symbol;Acc:HGNC:7652]
NBPF1	831.765	-0.269992	0.0711653	-3.79386	0.000148321	0.00167709	ENSG00000219481	55672	NBPF member 1 [Source:HGNC Symbol;Acc:HGNC:26088]
NBPF1	831.765	-0.269992	0.0711653	-3.79386	0.000148321	0.00167709	ENSG00000292225	55672	NBPF member 1 [Source:HGNC Symbol;Acc:HGNC:26088]
NBPF20	310.594	-0.380045	0.120683	-3.14912	0.00163762	0.0128237	ENSG00000162825	100288142	NBPF member 20 [Source:HGNC Symbol;Acc:HGNC:32000]
NBPF9	805.456	-0.273291	0.0902713	-3.02744	0.00246634	0.0178219	ENSG00000269713	400818	NBPF member 9 [Source:HGNC Symbol;Acc:HGNC:31991]
NCAPD2	2983.36	-0.187458	0.0651485	-2.87739	0.00400983	0.0262248	ENSG00000010292	9918	non-SMC condensin I complex subunit D2 [Source:HGNC Symbol;Acc:HGNC:24305]
NCBP2-AS2	854.678	0.330463	0.06702	4.9308	8.18923e-07	1.77445e-05
NCKAP1	27416	0.0826336	0.0280193	2.94917	0.00318634	0.0217979	ENSG00000061676	10787	NCK associated protein 1 [Source:HGNC Symbol;Acc:HGNC:7666]
NCKAP5	372.06	-0.36861	0.128488	-2.86883	0.00411998	0.0266912	ENSG00000176771	344148	NCK associated protein 5 [Source:HGNC Symbol;Acc:HGNC:29847]
NCKAP5L	3925.11	0.287377	0.04865	5.90703	3.48336e-09	1.2712e-07	ENSG00000167566	57701	NCK associated protein 5 like [Source:HGNC Symbol;Acc:HGNC:29321]
NCL	52380.3	0.113561	0.0308123	3.68559	0.000228178	0.00244481	ENSG00000115053	4691	nucleolin [Source:HGNC Symbol;Acc:HGNC:7667]
NCOA4	15718.7	0.101072	0.0333698	3.02884	0.00245493	0.0177505	ENSG00000266412	8031	nuclear receptor coactivator 4 [Source:HGNC Symbol;Acc:HGNC:7671]
NCOA6	3731.53	-0.273313	0.0447345	-6.10968	9.98336e-10	3.93659e-08	ENSG00000198646	23054	nuclear receptor coactivator 6 [Source:HGNC Symbol;Acc:HGNC:15936]
NCR3LG1	4469.87	0.313066	0.0677076	4.62379	3.76791e-06	6.95229e-05	ENSG00000188211	374383	natural killer cell cytotoxicity receptor 3 ligand 1 [Source:HGNC Symbol;Acc:HGNC:42400]
NDEL1	4993.76	0.16413	0.0435052	3.77266	0.000161514	0.00180654	ENSG00000166579	81565	nudE neurodevelopment protein 1 like 1 [Source:HGNC Symbol;Acc:HGNC:17620]
NDP	555.428	-0.376122	0.0807525	-4.65771	3.19743e-06	6.06537e-05	ENSG00000124479	4693	norrin cystine knot growth factor NDP [Source:HGNC Symbol;Acc:HGNC:7678]
NDST2	1572.17	-0.225883	0.0563258	-4.01029	6.06434e-05	0.000787755	ENSG00000166507	8509	N-deacetylase and N-sulfotransferase 2 [Source:HGNC Symbol;Acc:HGNC:7681]
NDUFAF5	677.631	0.263748	0.0669372	3.94024	8.14014e-05	0.00101011	ENSG00000101247	79133	NADH:ubiquinone oxidoreductase complex assembly factor 5 [Source:HGNC Symbol;Acc:HGNC:15899]
NDUFB11	2185.03	0.161582	0.0599608	2.6948	0.00704309	0.0409358	ENSG00000147123	54539	NADH:ubiquinone oxidoreductase subunit B11 [Source:HGNC Symbol;Acc:HGNC:20372]
NDUFB6	2707.75	0.156968	0.0546683	2.87127	0.00408822	0.0265974	ENSG00000165264	4712	NADH:ubiquinone oxidoreductase subunit B6 [Source:HGNC Symbol;Acc:HGNC:7701]
NEAT1	11060.6	-0.935573	0.347901	-2.6892	0.00716245	0.0414899	ENSG00000245532	283131	nuclear paraspeckle assembly transcript 1 [Source:HGNC Symbol;Acc:HGNC:30815]
NEFM	3820.21	-0.214529	0.0759134	-2.82597	0.00471383	0.0297941	ENSG00000104722	4741	neurofilament medium chain [Source:HGNC Symbol;Acc:HGNC:7734]
NEIL3	124.586	-0.530112	0.16906	-3.13565	0.00171475	0.0133068	ENSG00000109674	55247	nei like DNA glycosylase 3 [Source:HGNC Symbol;Acc:HGNC:24573]
NEK10	297.592	-0.523507	0.147576	-3.54738	0.000389088	0.00381621	ENSG00000163491	152110	NIMA related kinase 10 [Source:HGNC Symbol;Acc:HGNC:18592]
NEK4	1006.92	-0.249163	0.0708526	-3.51664	0.000437044	0.00422784	ENSG00000114904	6787	NIMA related kinase 4 [Source:HGNC Symbol;Acc:HGNC:11399]
NEK7	22176.7	-0.177188	0.0632767	-2.8002	0.00510705	0.0315982	ENSG00000151414	140609	NIMA related kinase 7 [Source:HGNC Symbol;Acc:HGNC:13386]
NEMF	4432.3	-0.0948153	0.0336983	-2.81365	0.00489823	0.0306233	ENSG00000165525	9147	nuclear export mediator factor [Source:HGNC Symbol;Acc:HGNC:10663]
NEMP1	1741.25	-0.129709	0.0444703	-2.91675	0.00353698	0.0237367	ENSG00000166881	23306	nuclear envelope integral membrane protein 1 [Source:HGNC Symbol;Acc:HGNC:29001]
NET1	1459.74	0.793044	0.0599613	13.2259	6.21734e-40	5.68192e-37	ENSG00000173848	10276	neuroepithelial cell transforming 1 [Source:HGNC Symbol;Acc:HGNC:14592]
NEU3	483.121	-0.253672	0.0858257	-2.95567	0.00311996	0.0214386	ENSG00000162139	10825	neuraminidase 3 [Source:HGNC Symbol;Acc:HGNC:7760]
NEURL4	1416.8	-0.432715	0.0687025	-6.29839	3.00762e-10	1.30521e-08	ENSG00000288301	84461	neuralized E3 ubiquitin protein ligase 4 [Source:HGNC Symbol;Acc:HGNC:34410]
NEURL4	1416.8	-0.432715	0.0687025	-6.29839	3.00762e-10	1.30521e-08	ENSG00000215041	84461	neuralized E3 ubiquitin protein ligase 4 [Source:HGNC Symbol;Acc:HGNC:34410]
NF2	7460.11	-0.15331	0.0372827	-4.11209	3.92094e-05	0.000542921	ENSG00000186575	4771	NF2, moesin-ezrin-radixin like (MERLIN) tumor suppressor [Source:HGNC Symbol;Acc:HGNC:7773]
NFE2L2	10976.2	0.271378	0.0412704	6.5756	4.84572e-11	2.45222e-09	ENSG00000116044	4780	NFE2 like bZIP transcription factor 2 [Source:HGNC Symbol;Acc:HGNC:7782]
NFIL3	2790.51	0.328725	0.0722486	4.54992	5.36669e-06	9.55062e-05	ENSG00000165030	4783	nuclear factor, interleukin 3 regulated [Source:HGNC Symbol;Acc:HGNC:7787]
NFKBIA	2353.96	0.425404	0.0991669	4.28978	1.78853e-05	0.000272418	ENSG00000100906	4792	NFKB inhibitor alpha [Source:HGNC Symbol;Acc:HGNC:7797]
NFKBIZ	1935.16	-1.04434	0.104133	-10.0289	1.13725e-23	2.75295e-21	ENSG00000144802	64332	NFKB inhibitor zeta [Source:HGNC Symbol;Acc:HGNC:29805]
NFX1	3180.24	-0.335441	0.0452862	-7.40715	1.29045e-13	9.23892e-12	ENSG00000086102	4799	nuclear transcription factor, X-box binding 1 [Source:HGNC Symbol;Acc:HGNC:7803]
NFXL1	463.574	-0.303714	0.104876	-2.89593	0.00378036	0.024971	ENSG00000170448	152518	nuclear transcription factor, X-box binding like 1 [Source:HGNC Symbol;Acc:HGNC:18726]
NGF	934.913	-0.724004	0.107356	-6.74395	1.5414e-11	8.43212e-10	ENSG00000134259	4803	nerve growth factor [Source:HGNC Symbol;Acc:HGNC:7808]
NHLRC1	204.672	-0.47855	0.11901	-4.02108	5.79316e-05	0.000759515	ENSG00000187566	378884	NHL repeat containing E3 ubiquitin protein ligase 1 [Source:HGNC Symbol;Acc:HGNC:21576]
NHLRC2	1640.59	-0.276408	0.0705434	-3.91827	8.91858e-05	0.00109102	ENSG00000196865	374354	NHL repeat containing 2 [Source:HGNC Symbol;Acc:HGNC:24731]
NHLRC3	1355.98	-0.202372	0.0651764	-3.10499	0.00190283	0.0144772	ENSG00000188811	387921	NHL repeat containing 3 [Source:HGNC Symbol;Acc:HGNC:33751]
NINJ1	2236.23	0.44528	0.0489062	9.10478	8.64449e-20	1.41369e-17	ENSG00000131669	4814	ninjurin 1 [Source:HGNC Symbol;Acc:HGNC:7824]
NINL	797.261	-0.329712	0.0744352	-4.42951	9.44455e-06	0.000154616	ENSG00000101004	22981	ninein like [Source:HGNC Symbol;Acc:HGNC:29163]
NIPAL1	88.0135	0.836698	0.173711	4.8166	1.46024e-06	3.0168e-05	ENSG00000163293	152519	NIPA like domain containing 1 [Source:HGNC Symbol;Acc:HGNC:27194]
NIPAL3	6082.08	-0.164862	0.0394289	-4.18124	2.89928e-05	0.000418228	ENSG00000001461	57185	NIPA like domain containing 3 [Source:HGNC Symbol;Acc:HGNC:25233]
NKX3-1	1218.76	0.263184	0.0770534	3.41561	0.000636394	0.00579205	ENSG00000167034	4824	NK3 homeobox 1 [Source:HGNC Symbol;Acc:HGNC:7838]
NLK	879.964	-0.295578	0.0629925	-4.69227	2.70191e-06	5.24055e-05	ENSG00000087095	51701	nemo like kinase [Source:HGNC Symbol;Acc:HGNC:29858]
NLRP10	40.51	-1.21174	0.311226	-3.89344	9.88325e-05	0.00119028	ENSG00000281166	338322	NLR family pyrin domain containing 10 [Source:HGNC Symbol;Acc:HGNC:21464]
NLRP10	40.51	-1.21174	0.311226	-3.89344	9.88325e-05	0.00119028	ENSG00000276780	338322	NLR family pyrin domain containing 10 [Source:HGNC Symbol;Acc:HGNC:21464]
NLRP10	40.51	-1.21174	0.311226	-3.89344	9.88325e-05	0.00119028	ENSG00000182261	338322	NLR family pyrin domain containing 10 [Source:HGNC Symbol;Acc:HGNC:21464]
NLRX1	1384.95	-0.16832	0.0552165	-3.04837	0.00230086	0.0168933	ENSG00000160703	79671	NLR family member X1 [Source:HGNC Symbol;Acc:HGNC:29890]
NMNAT1	907.289	-0.388264	0.0615429	-6.30883	2.81161e-10	1.22356e-08	ENSG00000173614	64802	nicotinamide nucleotide adenylyltransferase 1 [Source:HGNC Symbol;Acc:HGNC:17877]
NNT-AS1	460.304	-0.417522	0.0944253	-4.42172	9.79203e-06	0.000159464	ENSG00000248092		NNT antisense RNA 1 [Source:HGNC Symbol;Acc:HGNC:49005]
NOC3L	2111.65	-0.351887	0.0583075	-6.03502	1.58945e-09	6.09722e-08	ENSG00000173145	64318	NOC3 like DNA replication regulator [Source:HGNC Symbol;Acc:HGNC:24034]
NOD1	671.101	0.341069	0.0839618	4.0622	4.86132e-05	0.000655034	ENSG00000106100	10392	nucleotide binding oligomerization domain containing 1 [Source:HGNC Symbol;Acc:HGNC:16390]
NOG	230.726	-0.45178	0.113384	-3.9845	6.7621e-05	0.000861115	ENSG00000183691	9241	noggin [Source:HGNC Symbol;Acc:HGNC:7866]
NOL4L	1338.18	0.59451	0.0710145	8.37167	5.6809e-17	6.4896e-15	ENSG00000197183	140688	nucleolar protein 4 like [Source:HGNC Symbol;Acc:HGNC:16106]
NOL8	2892.59	-0.207966	0.0418687	-4.96711	6.79583e-07	1.50185e-05	ENSG00000291347	55035	nucleolar protein 8 [Source:HGNC Symbol;Acc:HGNC:23387]
NOL8	2892.59	-0.207966	0.0418687	-4.96711	6.79583e-07	1.50185e-05	ENSG00000198000	55035	nucleolar protein 8 [Source:HGNC Symbol;Acc:HGNC:23387]
NOP14-AS1	1041.2	-0.256808	0.0575397	-4.46314	8.07654e-06	0.000134057	ENSG00000249673		NOP14 antisense RNA 1 [Source:HGNC Symbol;Acc:HGNC:20205]
NPAS2	1199.5	-0.258718	0.0869034	-2.97707	0.00291015	0.0202563	ENSG00000170485	4862	neuronal PAS domain protein 2 [Source:HGNC Symbol;Acc:HGNC:7895]
NPAT	1248.1	-0.298238	0.0687308	-4.33922	1.42989e-05	0.000223264	ENSG00000149308	4863	nuclear protein, coactivator of histone transcription [Source:HGNC Symbol;Acc:HGNC:7896]
NPHP3	316.828	-0.39233	0.116518	-3.36713	0.000759554	0.00673541	ENSG00000113971	27031	nephrocystin 3 [Source:HGNC Symbol;Acc:HGNC:7907]
NPIPB11	92.7659	-0.979895	0.210774	-4.64903	3.33505e-06	6.29275e-05	ENSG00000284454	728888	nuclear pore complex interacting protein family member B11 [Source:HGNC Symbol;Acc:HGNC:37453]
NPIPB11	92.7659	-0.979895	0.210774	-4.64903	3.33505e-06	6.29275e-05	ENSG00000254206	728888	nuclear pore complex interacting protein family member B11 [Source:HGNC Symbol;Acc:HGNC:37453]
NPIPB11	92.7659	-0.979895	0.210774	-4.64903	3.33505e-06	6.29275e-05	ENSG00000284454	128966723	nuclear pore complex interacting protein family member B11 [Source:HGNC Symbol;Acc:HGNC:37453]
NPLOC4	12420.7	0.113042	0.0333806	3.38646	0.000707993	0.00635069	ENSG00000182446	55666	NPL4 homolog, ubiquitin recognition factor [Source:HGNC Symbol;Acc:HGNC:18261]
NPR1	1053.21	-0.266272	0.0920419	-2.89294	0.00381648	0.0251275	ENSG00000169418	4881	natriuretic peptide receptor 1 [Source:HGNC Symbol;Acc:HGNC:7943]
NR1D1	2289.81	0.959322	0.0566238	16.942	2.20319e-64	1.14096e-60	ENSG00000126368	9572	nuclear receptor subfamily 1 group D member 1 [Source:HGNC Symbol;Acc:HGNC:7962]
NR1D2	3335.8	0.978662	0.069974	13.9861	1.89542e-44	2.67702e-41	ENSG00000174738	9975	nuclear receptor subfamily 1 group D member 2 [Source:HGNC Symbol;Acc:HGNC:7963]
NR2C1	854.567	-0.195989	0.0697579	-2.80956	0.00496094	0.0309406	ENSG00000120798	7181	nuclear receptor subfamily 2 group C member 1 [Source:HGNC Symbol;Acc:HGNC:7971]
NR2F2	16331	-0.406271	0.0442226	-9.18696	4.04117e-20	7.05435e-18	ENSG00000185551	7026	nuclear receptor subfamily 2 group F member 2 [Source:HGNC Symbol;Acc:HGNC:7976]
NR3C1	4610.36	0.135136	0.0475465	2.84219	0.00448044	0.0285982	ENSG00000113580	2908	nuclear receptor subfamily 3 group C member 1 [Source:HGNC Symbol;Acc:HGNC:7978]
NR3C2	1155.66	-0.307781	0.0782069	-3.93547	8.30325e-05	0.00102706	ENSG00000151623	4306	nuclear receptor subfamily 3 group C member 2 [Source:HGNC Symbol;Acc:HGNC:7979]
NREP	7058.07	0.21493	0.0783199	2.74426	0.00606475	0.0362811	ENSG00000134986	9315	neuronal regeneration related protein [Source:HGNC Symbol;Acc:HGNC:16834]
NRF1	712.477	0.176348	0.0649008	2.7172	0.00658378	0.0388092	ENSG00000106459	4899	nuclear respiratory factor 1 [Source:HGNC Symbol;Acc:HGNC:7996]
NRG2	254.099	0.835307	0.145609	5.73664	9.65746e-09	3.21281e-07	ENSG00000158458	9542	neuregulin 2 [Source:HGNC Symbol;Acc:HGNC:7998]
NSD1	7100.06	-0.237342	0.0488898	-4.85463	1.20609e-06	2.53556e-05	ENSG00000165671	64324	nuclear receptor binding SET domain protein 1 [Source:HGNC Symbol;Acc:HGNC:14234]
NSDHL	3138.17	0.232509	0.0595846	3.90216	9.53375e-05	0.00115355	ENSG00000147383	50814	NAD(P) dependent steroid dehydrogenase-like [Source:HGNC Symbol;Acc:HGNC:13398]
NSDHL	3138.17	0.232509	0.0595846	3.90216	9.53375e-05	0.00115355	ENSG00000292192	50814	NAD(P) dependent steroid dehydrogenase-like [Source:HGNC Symbol;Acc:HGNC:13398]
NSFL1C	5566.54	0.127296	0.0395234	3.22077	0.00127846	0.0104318	ENSG00000088833	55968	NSFL1 cofactor [Source:HGNC Symbol;Acc:HGNC:15912]
NSRP1	2386.1	-0.155491	0.0487584	-3.18902	0.00142757	0.0114264	ENSG00000126653	84081	nuclear speckle splicing regulatory protein 1 [Source:HGNC Symbol;Acc:HGNC:25305]
NT5C3A	1345.87	0.196943	0.0568684	3.46314	0.000533907	0.00499085	ENSG00000122643	51251	5'-nucleotidase, cytosolic IIIA [Source:HGNC Symbol;Acc:HGNC:17820]
NT5DC3	2600.81	0.227644	0.0478772	4.75475	1.98695e-06	3.99861e-05	ENSG00000111696	51559	5'-nucleotidase domain containing 3 [Source:HGNC Symbol;Acc:HGNC:30826]
NT5E	19923.8	-0.174524	0.0659537	-2.64616	0.00814112	0.0459762	ENSG00000135318	4907	5'-nucleotidase ecto [Source:HGNC Symbol;Acc:HGNC:8021]
NUAK2	1890.37	0.250854	0.056227	4.46145	8.14083e-06	0.000134836	ENSG00000163545	81788	NUAK family kinase 2 [Source:HGNC Symbol;Acc:HGNC:29558]
NUDCD1	2366.25	-0.273991	0.0503601	-5.44064	5.3091e-08	1.51901e-06	ENSG00000120526	84955	NudC domain containing 1 [Source:HGNC Symbol;Acc:HGNC:24306]
NUDT10	767.772	0.393078	0.0977755	4.02021	5.81465e-05	0.000761048	ENSG00000122824	170685	nudix hydrolase 10 [Source:HGNC Symbol;Acc:HGNC:17621]
NUDT11	780.275	0.2313	0.0663859	3.48417	0.000493659	0.00466793	ENSG00000196368	55190	nudix hydrolase 11 [Source:HGNC Symbol;Acc:HGNC:18011]
NUDT12	609.708	-0.243413	0.0857137	-2.83984	0.00451361	0.0287627	ENSG00000112874	83594	nudix hydrolase 12 [Source:HGNC Symbol;Acc:HGNC:18826]
NUDT19	1845.9	0.169352	0.0632703	2.67664	0.00743656	0.042743	ENSG00000213965	390916	nudix hydrolase 19 [Source:HGNC Symbol;Acc:HGNC:32036]
NUDT4	5518.88	0.183958	0.0679447	2.70746	0.00677998	0.0396887	ENSG00000173598	11163	nudix hydrolase 4 [Source:HGNC Symbol;Acc:HGNC:8051]
NUDT9	2395.32	0.135066	0.0490807	2.75193	0.00592454	0.0356759	ENSG00000170502	53343	nudix hydrolase 9 [Source:HGNC Symbol;Acc:HGNC:8056]
NUMB	5213.65	-0.133843	0.0393833	-3.39847	0.00067763	0.00611362	ENSG00000133961	8650	NUMB endocytic adaptor protein [Source:HGNC Symbol;Acc:HGNC:8060]
NUMB	5213.65	-0.133843	0.0393833	-3.39847	0.00067763	0.00611362	ENSG00000133961	101928143	NUMB endocytic adaptor protein [Source:HGNC Symbol;Acc:HGNC:8060]
NUP160	2655.18	-0.24975	0.0555251	-4.49798	6.86034e-06	0.000117081	ENSG00000030066	23279	nucleoporin 160 [Source:HGNC Symbol;Acc:HGNC:18017]
NUP43	2157.53	-0.158504	0.0448033	-3.53777	0.000403527	0.00393794	ENSG00000120253	348995	nucleoporin 43 [Source:HGNC Symbol;Acc:HGNC:21182]
NUP50-AS1	371.872	-0.510591	0.0889753	-5.73857	9.54819e-09	3.18328e-07
NUP54	1380.1	0.15195	0.0528415	2.87559	0.00403275	0.0263302	ENSG00000138750	53371	nucleoporin 54 [Source:HGNC Symbol;Acc:HGNC:17359]
NUP62	4040.44	-0.165027	0.0431069	-3.82833	0.000129016	0.00148915	ENSG00000213024	23636	nucleoporin 62 [Source:HGNC Symbol;Acc:HGNC:8066]
NUPL1	4363.8	-0.276799	0.0596615	-4.63949	3.49275e-06	6.54496e-05
NUS1	4174.09	0.160511	0.0499191	3.21542	0.00130253	0.0106059	ENSG00000153989	116150	NUS1 dehydrodolichyl diphosphate synthase subunit [Source:HGNC Symbol;Acc:HGNC:21042]
OAT	9829.05	0.1486	0.0364871	4.07266	4.64783e-05	0.000631747	ENSG00000065154	4942	ornithine aminotransferase [Source:HGNC Symbol;Acc:HGNC:8091]
OAZ2	5810.83	0.102355	0.0336297	3.04359	0.00233774	0.0170994	ENSG00000180304	4947	ornithine decarboxylase antizyme 2 [Source:HGNC Symbol;Acc:HGNC:8096]
OIP5-AS1	1596.95	-0.274463	0.0523114	-5.24672	1.54834e-07	3.91138e-06	ENSG00000247556	729082	OIP5 antisense RNA 1 [Source:HGNC Symbol;Acc:HGNC:43563]
OPA1	7431.76	0.131202	0.0369936	3.5466	0.000390232	0.0038226	ENSG00000198836	4976	OPA1 mitochondrial dynamin like GTPase [Source:HGNC Symbol;Acc:HGNC:8140]
OPN3	856.658	0.229539	0.0772344	2.97198	0.00295885	0.0205217	ENSG00000054277	23596	opsin 3 [Source:HGNC Symbol;Acc:HGNC:14007]
ORC1	291.321	0.371573	0.117516	3.16191	0.0015674	0.0123422	ENSG00000085840	4998	origin recognition complex subunit 1 [Source:HGNC Symbol;Acc:HGNC:8487]
ORC2	1031.02	-0.258559	0.0671508	-3.85043	0.000117912	0.00138255	ENSG00000115942	4999	origin recognition complex subunit 2 [Source:HGNC Symbol;Acc:HGNC:8488]
ORC5	1269.94	-0.182015	0.054841	-3.31895	0.000903561	0.00780307	ENSG00000164815	5001	origin recognition complex subunit 5 [Source:HGNC Symbol;Acc:HGNC:8491]
ORMDL3	6505.67	0.192836	0.0521968	3.6944	0.000220407	0.00237629	ENSG00000172057	94103	ORMDL sphingolipid biosynthesis regulator 3 [Source:HGNC Symbol;Acc:HGNC:16038]
OSBPL3	3745.33	-0.216363	0.0455247	-4.75266	2.00759e-06	4.03492e-05	ENSG00000070882	26031	oxysterol binding protein like 3 [Source:HGNC Symbol;Acc:HGNC:16370]
OSBPL7	498.604	-0.23406	0.0885772	-2.64244	0.00823122	0.046347	ENSG00000006025	114881	oxysterol binding protein like 7 [Source:HGNC Symbol;Acc:HGNC:16387]
OSBPL9	8257.4	0.149869	0.034099	4.39511	1.10714e-05	0.000176961	ENSG00000117859	114883	oxysterol binding protein like 9 [Source:HGNC Symbol;Acc:HGNC:16386]
OSER1	1986	0.22105	0.0557526	3.96483	7.34484e-05	0.000924699	ENSG00000132823	51526	oxidative stress responsive serine rich 1 [Source:HGNC Symbol;Acc:HGNC:16105]
OSGIN1	1454.82	0.449021	0.0953193	4.7107	2.46867e-06	4.84871e-05	ENSG00000140961	29948	oxidative stress induced growth inhibitor 1 [Source:HGNC Symbol;Acc:HGNC:30093]
OSGIN2	4874.69	0.231413	0.0381306	6.06897	1.28735e-09	5.00007e-08	ENSG00000164823	734	oxidative stress induced growth inhibitor family member 2 [Source:HGNC Symbol;Acc:HGNC:1355]
OSR2	174.626	0.446522	0.138135	3.23251	0.00122709	0.010139	ENSG00000164920	116039	odd-skipped related transciption factor 2 [Source:HGNC Symbol;Acc:HGNC:15830]
OTUB1	4450.05	0.102317	0.0356386	2.87097	0.00409218	0.0266013	ENSG00000167770	55611	OTU deubiquitinase, ubiquitin aldehyde binding 1 [Source:HGNC Symbol;Acc:HGNC:23077]
OTUB2	244.008	-0.380443	0.104694	-3.63387	0.000279205	0.00290823	ENSG00000089723	78990	OTU deubiquitinase, ubiquitin aldehyde binding 2 [Source:HGNC Symbol;Acc:HGNC:20351]
OTUB2	244.008	-0.380443	0.104694	-3.63387	0.000279205	0.00290823	ENSG00000277276	78990	OTU deubiquitinase, ubiquitin aldehyde binding 2 [Source:HGNC Symbol;Acc:HGNC:20351]
OTUD1	2061.7	0.621875	0.101868	6.10471	1.02987e-09	4.04041e-08	ENSG00000165312	220213	OTU deubiquitinase 1 [Source:HGNC Symbol;Acc:HGNC:27346]
OTUD7B	2945.42	0.144553	0.0474189	3.04843	0.00230041	0.0168933	ENSG00000264522	56957	OTU deubiquitinase 7B [Source:HGNC Symbol;Acc:HGNC:16683]
OXSM	483.275	-0.486313	0.0800609	-6.07429	1.24535e-09	4.84908e-08	ENSG00000151093	54995	3-oxoacyl-ACP synthase, mitochondrial [Source:HGNC Symbol;Acc:HGNC:26063]
P2RY8	49.8597	0.774182	0.274115	2.8243	0.0047384	0.0299251	ENSG00000182162	286530	P2Y receptor family member 8 [Source:HGNC Symbol;Acc:HGNC:15524]
P2RY8	49.8597	0.774182	0.274115	2.8243	0.0047384	0.0299251	ENSG00000292333	286530	P2Y receptor family member 8 [Source:HGNC Symbol;Acc:HGNC:15524]
PAAF1	819.813	-0.167073	0.0625719	-2.67009	0.00758313	0.043413	ENSG00000175575	80227	proteasomal ATPase associated factor 1 [Source:HGNC Symbol;Acc:HGNC:25687]
PABPC1L	280.972	-0.576935	0.161646	-3.56913	0.000358162	0.00356693	ENSG00000101104	80336	poly(A) binding protein cytoplasmic 1 like [Source:HGNC Symbol;Acc:HGNC:15797]
PABPC4	11205.5	0.0968617	0.0305038	3.1754	0.00149631	0.0118726	ENSG00000090621	8761	poly(A) binding protein cytoplasmic 4 [Source:HGNC Symbol;Acc:HGNC:8557]
PAFAH1B2	8202.72	0.20389	0.0308629	6.60631	3.9403e-11	2.00947e-09	ENSG00000168092	5049	platelet activating factor acetylhydrolase 1b catalytic subunit 2 [Source:HGNC Symbol;Acc:HGNC:8575]
PAFAH2	1507.89	-0.150714	0.0563869	-2.67285	0.00752099	0.0431167	ENSG00000158006	5051	platelet activating factor acetylhydrolase 2 [Source:HGNC Symbol;Acc:HGNC:8579]
PAIP1	6205.09	0.102694	0.0293895	3.49424	0.000475422	0.00451753	ENSG00000172239	10605	poly(A) binding protein interacting protein 1 [Source:HGNC Symbol;Acc:HGNC:16945]
PAIP2	3875.44	0.130538	0.0420279	3.10599	0.00189644	0.0144427	ENSG00000120727	51247	poly(A) binding protein interacting protein 2 [Source:HGNC Symbol;Acc:HGNC:17970]
PAK6	94.8309	0.884746	0.21347	4.1446	3.40414e-05	0.000480351	ENSG00000137843	106821730	p21 (RAC1) activated kinase 6 [Source:HGNC Symbol;Acc:HGNC:16061]
PAK6	94.8309	0.884746	0.21347	4.1446	3.40414e-05	0.000480351	ENSG00000137843	56924	p21 (RAC1) activated kinase 6 [Source:HGNC Symbol;Acc:HGNC:16061]
PALB2	1319.59	-0.171721	0.0617857	-2.7793	0.00544754	0.0333858	ENSG00000083093	79728	partner and localizer of BRCA2 [Source:HGNC Symbol;Acc:HGNC:26144]
PALD1	858.656	0.243536	0.0800839	3.041	0.00235791	0.0171903	ENSG00000107719	27143	phosphatase domain containing paladin 1 [Source:HGNC Symbol;Acc:HGNC:23530]
PAN3	1385.84	0.204208	0.0562139	3.6327	0.000280473	0.00291078	ENSG00000152520	255967	poly(A) specific ribonuclease subunit PAN3 [Source:HGNC Symbol;Acc:HGNC:29991]
PAPOLG	796.564	-0.217944	0.0602981	-3.61445	0.000300989	0.00308455	ENSG00000115421	64895	poly(A) polymerase gamma [Source:HGNC Symbol;Acc:HGNC:14982]
PARD6B	692.485	1.24338	0.247529	5.02318	5.08235e-07	1.15946e-05	ENSG00000124171	84612	par-6 family cell polarity regulator beta [Source:HGNC Symbol;Acc:HGNC:16245]
PARG	2176.94	-0.133074	0.0481091	-2.76608	0.00567346	0.0344442	ENSG00000227345	8505	poly(ADP-ribose) glycohydrolase [Source:HGNC Symbol;Acc:HGNC:8605]
PARM1	4716.95	0.193804	0.0615075	3.15091	0.00162765	0.0127648	ENSG00000169116	25849	prostate androgen-regulated mucin-like protein 1 [Source:HGNC Symbol;Acc:HGNC:24536]
PARP4	8550.62	-0.104877	0.0399626	-2.62439	0.00868054	0.0484066	ENSG00000102699	143	poly(ADP-ribose) polymerase family member 4 [Source:HGNC Symbol;Acc:HGNC:271]
PARS2	282.495	-0.51475	0.107408	-4.79249	1.64728e-06	3.36295e-05	ENSG00000162396	25973	prolyl-tRNA synthetase 2, mitochondrial [Source:HGNC Symbol;Acc:HGNC:30563]
PAWR	5077.8	-0.112623	0.0420459	-2.67857	0.00739378	0.0425601	ENSG00000177425	5074	pro-apoptotic WT1 regulator [Source:HGNC Symbol;Acc:HGNC:8614]
PBRM1	7160.85	-0.147957	0.0369873	-4.00023	6.32814e-05	0.000816562	ENSG00000163939	55193	polybromo 1 [Source:HGNC Symbol;Acc:HGNC:30064]
PCBP2	19836.2	0.0955404	0.0326756	2.92391	0.00345667	0.0232681	ENSG00000197111	5094	poly(rC) binding protein 2 [Source:HGNC Symbol;Acc:HGNC:8648]
PCDH18	1888.55	0.661648	0.0656775	10.0742	7.18447e-24	1.80029e-21	ENSG00000189184	54510	protocadherin 18 [Source:HGNC Symbol;Acc:HGNC:14268]
PCDH9	240.131	0.77477	0.145036	5.34191	9.19737e-08	2.46363e-06	ENSG00000184226	5101	protocadherin 9 [Source:HGNC Symbol;Acc:HGNC:8661]
PCID2	1695.83	-0.158235	0.0556541	-2.84319	0.00446644	0.0285323	ENSG00000126226	55795	PCI domain containing 2 [Source:HGNC Symbol;Acc:HGNC:25653]
PCK2	1487.15	-0.18987	0.068277	-2.78087	0.00542126	0.0332682	ENSG00000100889	5106	phosphoenolpyruvate carboxykinase 2, mitochondrial [Source:HGNC Symbol;Acc:HGNC:8725]
PCK2	1487.15	-0.18987	0.068277	-2.78087	0.00542126	0.0332682	ENSG00000285241	5106	phosphoenolpyruvate carboxykinase 2, mitochondrial [Source:HGNC Symbol;Acc:HGNC:8725]
PCLO	697.75	-0.292455	0.100098	-2.92169	0.00348133	0.0234037	ENSG00000186472	27445	piccolo presynaptic cytomatrix protein [Source:HGNC Symbol;Acc:HGNC:13406]
PCNA	3279.76	0.567249	0.0626781	9.0502	1.42712e-19	2.23956e-17	ENSG00000132646	5111	proliferating cell nuclear antigen [Source:HGNC Symbol;Acc:HGNC:8729]
PDCD11	7372.4	-0.18514	0.0450615	-4.1086	3.98057e-05	0.000550686	ENSG00000148843	22984	programmed cell death 11 [Source:HGNC Symbol;Acc:HGNC:13408]
PDCD1LG2	2130.07	-0.188937	0.061756	-3.05942	0.00221768	0.016391	ENSG00000197646	80380	programmed cell death 1 ligand 2 [Source:HGNC Symbol;Acc:HGNC:18731]
PDCD4	2561.09	0.27596	0.0586196	4.70764	2.50597e-06	4.91459e-05	ENSG00000150593	27250	programmed cell death 4 [Source:HGNC Symbol;Acc:HGNC:8763]
PDCD7	1154.94	-0.446783	0.0864419	-5.16859	2.35869e-07	5.70804e-06	ENSG00000090470	10081	programmed cell death 7 [Source:HGNC Symbol;Acc:HGNC:8767]
PDE4D	489.497	0.600847	0.153501	3.9143	9.06674e-05	0.00110479	ENSG00000113448	5144	phosphodiesterase 4D [Source:HGNC Symbol;Acc:HGNC:8783]
PDE7A	452.641	-0.313	0.0817004	-3.83107	0.000127588	0.00147816	ENSG00000205268	5150	phosphodiesterase 7A [Source:HGNC Symbol;Acc:HGNC:8791]
PDGFB	1955.65	-0.423519	0.0812045	-5.21546	1.83361e-07	4.5579e-06	ENSG00000100311	5155	platelet derived growth factor subunit B [Source:HGNC Symbol;Acc:HGNC:8800]
PDGFC	7573.25	0.217942	0.0520385	4.18809	2.81314e-05	0.000408457	ENSG00000145431	56034	platelet derived growth factor C [Source:HGNC Symbol;Acc:HGNC:8801]
PDIK1L	413.558	0.320605	0.110158	2.91041	0.0036096	0.0241406	ENSG00000175087	149420	PDLIM1 interacting kinase 1 like [Source:HGNC Symbol;Acc:HGNC:18981]
PDLIM5	29647.8	-0.115673	0.0375473	-3.08072	0.00206498	0.0154692	ENSG00000163110	10611	PDZ and LIM domain 5 [Source:HGNC Symbol;Acc:HGNC:17468]
PDP1	6831.86	-0.505084	0.0503471	-10.032	1.10219e-23	2.71803e-21	ENSG00000164951	54704	pyruvate dehydrogenase phosphatase catalytic subunit 1 [Source:HGNC Symbol;Acc:HGNC:9279]
PDPR	4527.81	0.204907	0.0493949	4.14835	3.34882e-05	0.000473837	ENSG00000090857	55066	pyruvate dehydrogenase phosphatase regulatory subunit [Source:HGNC Symbol;Acc:HGNC:30264]
PDPR	4527.81	0.204907	0.0493949	4.14835	3.34882e-05	0.000473837	ENSG00000090857	124907803	pyruvate dehydrogenase phosphatase regulatory subunit [Source:HGNC Symbol;Acc:HGNC:30264]
PDPR	4527.81	0.204907	0.0493949	4.14835	3.34882e-05	0.000473837	ENSG00000090857	128966601	pyruvate dehydrogenase phosphatase regulatory subunit [Source:HGNC Symbol;Acc:HGNC:30264]
PDRG1	1571.18	0.255507	0.0473325	5.39812	6.73429e-08	1.89536e-06	ENSG00000088356	81572	p53 and DNA damage regulated 1 [Source:HGNC Symbol;Acc:HGNC:16119]
PDZD8	3703.56	0.21526	0.0406148	5.30005	1.15772e-07	3.02799e-06	ENSG00000165650	118987	PDZ domain containing 8 [Source:HGNC Symbol;Acc:HGNC:26974]
PEAK1	13799.5	-0.165063	0.0536346	-3.07755	0.00208713	0.0156042	ENSG00000173517	79834	pseudopodium enriched atypical kinase 1 [Source:HGNC Symbol;Acc:HGNC:29431]
PELI1	630.58	0.250638	0.0703457	3.56294	0.000366722	0.00364283	ENSG00000197329	57162	pellino E3 ubiquitin protein ligase 1 [Source:HGNC Symbol;Acc:HGNC:8827]
PELI2	619.24	0.806381	0.0920788	8.7575	1.99621e-18	2.65069e-16	ENSG00000139946	57161	pellino E3 ubiquitin protein ligase family member 2 [Source:HGNC Symbol;Acc:HGNC:8828]
PELO	6673.34	0.166845	0.0532654	3.13233	0.00173427	0.0134516	ENSG00000152684	53918	pelota mRNA surveillance and ribosome rescue factor [Source:HGNC Symbol;Acc:HGNC:8829]
PER1	1230.55	1.5384	0.0990428	15.5327	2.08347e-54	5.3948e-51	ENSG00000179094	5187	period circadian regulator 1 [Source:HGNC Symbol;Acc:HGNC:8845]
PER2	356.423	1.7046	0.134048	12.7163	4.80096e-37	3.72939e-34	ENSG00000132326	8864	period circadian regulator 2 [Source:HGNC Symbol;Acc:HGNC:8846]
PERP	10193.6	0.12082	0.0412805	2.92681	0.00342458	0.0230921	ENSG00000112378	64065	p53 apoptosis effector related to PMP22 [Source:HGNC Symbol;Acc:HGNC:17637]
PEX11B	1222.86	-0.204905	0.0656826	-3.11962	0.00181084	0.0139135	ENSG00000131779	8799	peroxisomal biogenesis factor 11 beta [Source:HGNC Symbol;Acc:HGNC:8853]
PEX12	395.32	-0.292749	0.0888106	-3.29633	0.000979552	0.00833424	ENSG00000108733	5193	peroxisomal biogenesis factor 12 [Source:HGNC Symbol;Acc:HGNC:8854]
PFAS	1855.22	-0.158623	0.0554909	-2.85855	0.00425583	0.0274123	ENSG00000178921	5198	phosphoribosylformylglycinamidine synthase [Source:HGNC Symbol;Acc:HGNC:8863]
PFKFB4	1971.66	-0.359743	0.0876643	-4.10364	4.06695e-05	0.000561637	ENSG00000114268	5210	6-phosphofructo-2-kinase/fructose-2,6-biphosphatase 4 [Source:HGNC Symbol;Acc:HGNC:8875]
PGM1	13150.5	0.139708	0.0312714	4.4676	7.91031e-06	0.000131579	ENSG00000079739	5236	phosphoglucomutase 1 [Source:HGNC Symbol;Acc:HGNC:8905]
PGP	1556.48	0.171038	0.0565469	3.02471	0.00248874	0.017942	ENSG00000184207	283871	phosphoglycolate phosphatase [Source:HGNC Symbol;Acc:HGNC:8909]
PGPEP1	3797.66	-0.179272	0.0424127	-4.22684	2.36997e-05	0.000349999	ENSG00000130517	54858	pyroglutamyl-peptidase I [Source:HGNC Symbol;Acc:HGNC:13568]
PGRMC1	7550.39	0.117655	0.0434969	2.7049	0.00683241	0.0398904	ENSG00000101856	10857	progesterone receptor membrane component 1 [Source:HGNC Symbol;Acc:HGNC:16090]
PGRMC2	13085	0.108658	0.0319063	3.40554	0.000660339	0.00597845	ENSG00000164040	10424	progesterone receptor membrane component 2 [Source:HGNC Symbol;Acc:HGNC:16089]
PHC3	3333.28	-0.321551	0.0646512	-4.97363	6.57113e-07	1.45841e-05	ENSG00000173889	80012	polyhomeotic homolog 3 [Source:HGNC Symbol;Acc:HGNC:15682]
PHF13	2036.11	0.296379	0.075881	3.90585	9.38957e-05	0.00113788	ENSG00000116273	148479	PHD finger protein 13 [Source:HGNC Symbol;Acc:HGNC:22983]
PHF20	4495.03	-0.142883	0.0360879	-3.95931	7.51658e-05	0.000943276	ENSG00000025293	51230	PHD finger protein 20 [Source:HGNC Symbol;Acc:HGNC:16098]
PHF23	4356.3	-0.309226	0.0504012	-6.1353	8.49979e-10	3.43887e-08	ENSG00000040633	79142	PHD finger protein 23 [Source:HGNC Symbol;Acc:HGNC:28428]
PHLDA1	22975	-0.279334	0.0529174	-5.27869	1.30112e-07	3.35783e-06	ENSG00000139289	22822	pleckstrin homology like domain family A member 1 [Source:HGNC Symbol;Acc:HGNC:8933]
PHLDA3	9568.3	0.349532	0.048961	7.139	9.40147e-13	5.96169e-11	ENSG00000174307	23612	pleckstrin homology like domain family A member 3 [Source:HGNC Symbol;Acc:HGNC:8934]
PHRF1	5519.87	0.141369	0.0518608	2.72592	0.00641217	0.0380372	ENSG00000274780	57661	PHD and ring finger domains 1 [Source:HGNC Symbol;Acc:HGNC:24351]
PHRF1	5519.87	0.141369	0.0518608	2.72592	0.00641217	0.0380372	ENSG00000070047	57661	PHD and ring finger domains 1 [Source:HGNC Symbol;Acc:HGNC:24351]
PIAS4	1392.72	-0.168865	0.0574994	-2.93681	0.0033161	0.0224974	ENSG00000105229	51588	protein inhibitor of activated STAT 4 [Source:HGNC Symbol;Acc:HGNC:17002]
PIBF1	815.393	-0.350887	0.0690206	-5.0838	3.69959e-07	8.65615e-06	ENSG00000083535	10464	progesterone immunomodulatory binding factor 1 [Source:HGNC Symbol;Acc:HGNC:23352]
PIF1	158.476	-0.392629	0.13683	-2.86946	0.00411175	0.0266723	ENSG00000140451	80119	PIF1 5'-to-3' DNA helicase [Source:HGNC Symbol;Acc:HGNC:26220]
PIGM	1069.99	-0.151791	0.0579715	-2.61837	0.00883512	0.0490924	ENSG00000143315	93183	phosphatidylinositol glycan anchor biosynthesis class M [Source:HGNC Symbol;Acc:HGNC:18858]
PIK3C2B	807.749	0.263155	0.0894743	2.94112	0.00327023	0.0222347	ENSG00000133056	5287	phosphatidylinositol-4-phosphate 3-kinase catalytic subunit type 2 beta [Source:HGNC Symbol;Acc:HGNC:8972]
PIK3IP1	2853.93	0.453632	0.0567624	7.99177	1.33012e-15	1.2756e-13	ENSG00000100100	113791	phosphoinositide-3-kinase interacting protein 1 [Source:HGNC Symbol;Acc:HGNC:24942]
PIK3R1	3557.11	0.376763	0.0520149	7.24336	4.37706e-13	2.8937e-11	ENSG00000145675	5295	phosphoinositide-3-kinase regulatory subunit 1 [Source:HGNC Symbol;Acc:HGNC:8979]
PIK3R3	1518.41	0.24773	0.0695906	3.55982	0.000371107	0.00367699	ENSG00000117461	8503	phosphoinositide-3-kinase regulatory subunit 3 [Source:HGNC Symbol;Acc:HGNC:8981]
PIKFYVE	3694.86	-0.182355	0.0456893	-3.9912	6.57402e-05	0.000841995	ENSG00000115020	200576	phosphoinositide kinase, FYVE-type zinc finger containing [Source:HGNC Symbol;Acc:HGNC:23785]
PITHD1	2832.66	0.178201	0.0400022	4.45479	8.39766e-06	0.000138499	ENSG00000057757	57095	PITH domain containing 1 [Source:HGNC Symbol;Acc:HGNC:25022]
PKD1P1	3152.8	-0.190177	0.0557748	-3.40972	0.000650293	0.00589437	ENSG00000282522		polycystin 1, transient receptor potential channel interacting pseudogene 1 [Source:HGNC Symbol;Acc:HGNC:30065]
PKD1P1	3152.8	-0.190177	0.0557748	-3.40972	0.000650293	0.00589437	ENSG00000244257		polycystin 1, transient receptor potential channel interacting pseudogene 1 [Source:HGNC Symbol;Acc:HGNC:30065]
PKD1P6	1711.93	-0.26263	0.0738467	-3.55641	0.000375951	0.00371314	ENSG00000250251		polycystin 1, transient receptor potential channel interacting pseudogene 6 [Source:HGNC Symbol;Acc:HGNC:30070]
PKD1P6	1711.93	-0.26263	0.0738467	-3.55641	0.000375951	0.00371314	ENSG00000282086		polycystin 1, transient receptor potential channel interacting pseudogene 6 [Source:HGNC Symbol;Acc:HGNC:30070]
PKDCC	1015.12	-0.634998	0.103649	-6.12642	8.98792e-10	3.60817e-08	ENSG00000162878	91461	protein kinase domain containing, cytoplasmic [Source:HGNC Symbol;Acc:HGNC:25123]
PKIA	220.969	0.471247	0.130148	3.62084	0.000293645	0.00301924	ENSG00000171033	5569	cAMP-dependent protein kinase inhibitor alpha [Source:HGNC Symbol;Acc:HGNC:9017]
PKP4	4748.04	-0.154979	0.0363428	-4.26436	2.00472e-05	0.000299474	ENSG00000144283	8502	plakophilin 4 [Source:HGNC Symbol;Acc:HGNC:9026]
PLAA	3894.38	0.165144	0.0386241	4.27567	1.90566e-05	0.00028772	ENSG00000137055	9373	phospholipase A2 activating protein [Source:HGNC Symbol;Acc:HGNC:9043]
PLAGL2	1137.77	0.480786	0.0597659	8.04449	8.66041e-16	8.56994e-14	ENSG00000126003	5326	PLAG1 like zinc finger 2 [Source:HGNC Symbol;Acc:HGNC:9047]
PLAT	10234.1	-0.259966	0.0623265	-4.17104	3.03212e-05	0.000434927	ENSG00000104368	5327	plasminogen activator, tissue type [Source:HGNC Symbol;Acc:HGNC:9051]
PLAU	2041.36	-0.279874	0.0889801	-3.14536	0.00165882	0.012957	ENSG00000122861	5328	plasminogen activator, urokinase [Source:HGNC Symbol;Acc:HGNC:9052]
PLCB3	5060.47	-0.168953	0.047687	-3.54296	0.000395658	0.00387087	ENSG00000149782	5331	phospholipase C beta 3 [Source:HGNC Symbol;Acc:HGNC:9056]
PLCD1	1089.85	0.192409	0.0652269	2.94984	0.00317943	0.0217602	ENSG00000187091	5333	phospholipase C delta 1 [Source:HGNC Symbol;Acc:HGNC:9060]
PLCXD2	66.8508	0.768939	0.236795	3.24728	0.00116513	0.00969548	ENSG00000240891	257068	phosphatidylinositol specific phospholipase C X domain containing 2 [Source:HGNC Symbol;Acc:HGNC:26462]
PLCXD3	873.114	-0.357948	0.117272	-3.05229	0.00227101	0.0167136	ENSG00000182836	345557	phosphatidylinositol specific phospholipase C X domain containing 3 [Source:HGNC Symbol;Acc:HGNC:31822]
PLEC	86876	-0.135874	0.050429	-2.69436	0.00705236	0.0409744	ENSG00000178209	5339	plectin [Source:HGNC Symbol;Acc:HGNC:9069]
PLEKHA2	4184.55	-0.252703	0.0605879	-4.17085	3.03463e-05	0.000434927	ENSG00000169499	59339	pleckstrin homology domain containing A2 [Source:HGNC Symbol;Acc:HGNC:14336]
PLEKHA3	2033.98	0.115317	0.0400168	2.8817	0.00395534	0.0259283	ENSG00000116095	65977	pleckstrin homology domain containing A3 [Source:HGNC Symbol;Acc:HGNC:14338]
PLEKHA8	1799.21	-0.325321	0.0926281	-3.51212	0.00044455	0.00427385	ENSG00000106086	84725	pleckstrin homology domain containing A8 [Source:HGNC Symbol;Acc:HGNC:30037]
PLEKHB2	29641.3	0.0942786	0.0325972	2.89223	0.00382519	0.0251601	ENSG00000115762	55041	pleckstrin homology domain containing B2 [Source:HGNC Symbol;Acc:HGNC:19236]
PLEKHF2	1191.14	0.234371	0.0612357	3.82736	0.000129526	0.00149393	ENSG00000175895	79666	pleckstrin homology and FYVE domain containing 2 [Source:HGNC Symbol;Acc:HGNC:20757]
PLEKHG2	3087.45	-0.228903	0.0536516	-4.26646	1.98598e-05	0.000297705	ENSG00000090924	64857	pleckstrin homology and RhoGEF domain containing G2 [Source:HGNC Symbol;Acc:HGNC:29515]
PLEKHG4	806.32	-0.211756	0.0758093	-2.79327	0.00521777	0.0322319	ENSG00000196155	25894	pleckstrin homology and RhoGEF domain containing G4 [Source:HGNC Symbol;Acc:HGNC:24501]
PLEKHG4B	129.549	0.547408	0.187752	2.91559	0.00355022	0.0237948	ENSG00000153404	153478	pleckstrin homology and RhoGEF domain containing G4B [Source:HGNC Symbol;Acc:HGNC:29399]
PLEKHH1	438.722	-0.328078	0.0979419	-3.34972	0.000808931	0.00712851	ENSG00000054690	57475	pleckstrin homology, MyTH4 and FERM domain containing H1 [Source:HGNC Symbol;Acc:HGNC:17733]
PLEKHM1	5663.94	-0.13159	0.0409771	-3.2113	0.00132134	0.0107366	ENSG00000225190	9842	pleckstrin homology and RUN domain containing M1 [Source:HGNC Symbol;Acc:HGNC:29017]
PLEKHM1	5663.94	-0.13159	0.0409771	-3.2113	0.00132134	0.0107366	ENSG00000277111	9842	pleckstrin homology and RUN domain containing M1 [Source:HGNC Symbol;Acc:HGNC:29017]
PLEKHM1	5663.94	-0.13159	0.0409771	-3.2113	0.00132134	0.0107366	ENSG00000276358	9842	pleckstrin homology and RUN domain containing M1 [Source:HGNC Symbol;Acc:HGNC:29017]
PLEKHM3	1583.86	0.202321	0.0638584	3.16827	0.00153347	0.0120934	ENSG00000178385	389072	pleckstrin homology domain containing M3 [Source:HGNC Symbol;Acc:HGNC:34006]
PLIN2	19042.1	-0.232172	0.0620469	-3.74187	0.000182653	0.00201541	ENSG00000147872	123	perilipin 2 [Source:HGNC Symbol;Acc:HGNC:248]
PLK2	12001.3	0.345206	0.0517419	6.67168	2.52891e-11	1.34552e-09	ENSG00000145632	10769	polo like kinase 2 [Source:HGNC Symbol;Acc:HGNC:19699]
PLK3	3195.46	-0.205956	0.067804	-3.03751	0.00238538	0.0173661	ENSG00000173846	1263	polo like kinase 3 [Source:HGNC Symbol;Acc:HGNC:2154]
PLLP	56.7904	1.01571	0.242832	4.18276	2.87992e-05	0.000416209	ENSG00000102934	51090	plasmolipin [Source:HGNC Symbol;Acc:HGNC:18553]
PLVAP	132.741	-0.695312	0.259905	-2.67526	0.00746721	0.0428716	ENSG00000130300	83483	plasmalemma vesicle associated protein [Source:HGNC Symbol;Acc:HGNC:13635]
PLXDC2	9956.07	0.13216	0.0414598	3.18767	0.00143422	0.0114737	ENSG00000120594	84898	plexin domain containing 2 [Source:HGNC Symbol;Acc:HGNC:21013]
PMEPA1	5601.41	0.1531	0.0505466	3.02889	0.00245453	0.0177505	ENSG00000124225	56937	prostate transmembrane protein, androgen induced 1 [Source:HGNC Symbol;Acc:HGNC:14107]
PMPCA	4499.75	0.114535	0.0390158	2.9356	0.00332906	0.0225654	ENSG00000165688	23203	peptidase, mitochondrial processing subunit alpha [Source:HGNC Symbol;Acc:HGNC:18667]
PMS1	1028.08	-0.294191	0.0664789	-4.42533	9.62932e-06	0.000157144	ENSG00000064933	5378	PMS1 homolog 1, mismatch repair system component [Source:HGNC Symbol;Acc:HGNC:9121]
PMS2	931.833	-0.191235	0.0641758	-2.97987	0.00288375	0.0201398	ENSG00000122512	5395	PMS1 homolog 2, mismatch repair system component [Source:HGNC Symbol;Acc:HGNC:9122]
PNMA2	2871.09	-0.195118	0.0723256	-2.69776	0.00698067	0.0406338	ENSG00000240694	10687	PNMA family member 2 [Source:HGNC Symbol;Acc:HGNC:9159]
PNPLA8	3462.59	0.153595	0.0434678	3.53354	0.000410029	0.00399136	ENSG00000135241	50640	patatin like phospholipase domain containing 8 [Source:HGNC Symbol;Acc:HGNC:28900]
PNRC1	3343.48	0.286822	0.0788533	3.63741	0.000275391	0.00287532	ENSG00000146278	10957	proline rich nuclear receptor coactivator 1 [Source:HGNC Symbol;Acc:HGNC:17278]
PODXL	3413.53	-0.264415	0.0659311	-4.01048	6.05965e-05	0.000787755	ENSG00000128567	5420	podocalyxin like [Source:HGNC Symbol;Acc:HGNC:9171]
POLD3	1064.39	-0.268767	0.0732818	-3.66758	0.000244859	0.00259314	ENSG00000077514	10714	DNA polymerase delta 3, accessory subunit [Source:HGNC Symbol;Acc:HGNC:20932]
POLE3	3998.97	0.160193	0.046366	3.45496	0.000550369	0.00512008	ENSG00000148229	54107	DNA polymerase epsilon 3, accessory subunit [Source:HGNC Symbol;Acc:HGNC:13546]
POLG2	213.678	-0.677743	0.126329	-5.3649	8.0995e-08	2.21538e-06	ENSG00000256525	11232	DNA polymerase gamma 2, accessory subunit [Source:HGNC Symbol;Acc:HGNC:9180]
POLK	2027.78	-0.295863	0.0576413	-5.13284	2.85409e-07	6.82096e-06	ENSG00000122008	51426	DNA polymerase kappa [Source:HGNC Symbol;Acc:HGNC:9183]
POLL	971.046	-0.185443	0.0627494	-2.9553	0.00312363	0.0214539	ENSG00000166169	27343	DNA polymerase lambda [Source:HGNC Symbol;Acc:HGNC:9184]
POLM	543.623	-0.260876	0.0782294	-3.33475	0.000853756	0.0074433	ENSG00000122678	27434	DNA polymerase mu [Source:HGNC Symbol;Acc:HGNC:9185]
POLR1A	5942.41	-0.151033	0.0398407	-3.79091	0.000150097	0.00169347	ENSG00000068654	25885	RNA polymerase I subunit A [Source:HGNC Symbol;Acc:HGNC:17264]
POLR1B	2108.88	-0.219485	0.0558286	-3.9314	8.44524e-05	0.00104297	ENSG00000125630	84172	RNA polymerase I subunit B [Source:HGNC Symbol;Acc:HGNC:20454]
POLR1C	1202.7	0.182669	0.0612647	2.98164	0.00286713	0.0200467	ENSG00000171453	9533	RNA polymerase I and III subunit C [Source:HGNC Symbol;Acc:HGNC:20194]
POLR2A	23566.4	0.111907	0.0360005	3.10849	0.00188046	0.0143421	ENSG00000284832	5430	RNA polymerase II subunit A [Source:HGNC Symbol;Acc:HGNC:9187]
POLR2A	23566.4	0.111907	0.0360005	3.10849	0.00188046	0.0143421	ENSG00000181222	5430	RNA polymerase II subunit A [Source:HGNC Symbol;Acc:HGNC:9187]
POLR2B	9315.2	0.100759	0.0303995	3.3145	0.000918074	0.00790894	ENSG00000047315	5431	RNA polymerase II subunit B [Source:HGNC Symbol;Acc:HGNC:9188]
POLR2C	3503.76	0.145482	0.0404954	3.59256	0.000327442	0.00330765	ENSG00000102978	5432	RNA polymerase II subunit C [Source:HGNC Symbol;Acc:HGNC:9189]
POLR2E	6297.98	0.129386	0.0445936	2.90146	0.00371431	0.0247133	ENSG00000099817	5434	RNA polymerase II, I and III subunit E [Source:HGNC Symbol;Acc:HGNC:9192]
POLR2K	2566.32	0.123935	0.0373366	3.31939	0.000902155	0.00779526	ENSG00000147669	5440	RNA polymerase II, I and III subunit K [Source:HGNC Symbol;Acc:HGNC:9198]
POLR3A	3554.74	-0.282067	0.0661145	-4.26633	1.98713e-05	0.000297705	ENSG00000148606	11128	RNA polymerase III subunit A [Source:HGNC Symbol;Acc:HGNC:30074]
POLR3D	2459.63	-0.235793	0.0578116	-4.07865	4.52983e-05	0.00061787	ENSG00000168495	661	RNA polymerase III subunit D [Source:HGNC Symbol;Acc:HGNC:1080]
POLRMT	2953.67	-0.184782	0.0517263	-3.5723	0.000353862	0.00353543	ENSG00000099821	5442	RNA polymerase mitochondrial [Source:HGNC Symbol;Acc:HGNC:9200]
POM121	4541.21	0.284032	0.0506615	5.60647	2.06492e-08	6.3652e-07	ENSG00000196313	9883	POM121 transmembrane nucleoporin [Source:HGNC Symbol;Acc:HGNC:19702]
POM121C	4619.45	0.282453	0.0443039	6.37535	1.82546e-10	8.22039e-09	ENSG00000272391	100101267	POM121 transmembrane nucleoporin C [Source:HGNC Symbol;Acc:HGNC:34005]
POMGNT2	1888.71	0.15204	0.0473691	3.20968	0.00132883	0.0107862	ENSG00000144647	84892	protein O-linked mannose N-acetylglucosaminyltransferase 2 (beta 1,4-) [Source:HGNC Symbol;Acc:HGNC:25902]
POMP	8788.5	0.107883	0.0326006	3.30924	0.00093551	0.00802988	ENSG00000132963	51371	proteasome maturation protein [Source:HGNC Symbol;Acc:HGNC:20330]
POU2F1	726.424	0.593663	0.121855	4.87189	1.10534e-06	2.34278e-05	ENSG00000143190	5451	POU class 2 homeobox 1 [Source:HGNC Symbol;Acc:HGNC:9212]
POU2F2	161.119	-0.593992	0.155835	-3.81167	0.000138029	0.00157625	ENSG00000028277	5452	POU class 2 homeobox 2 [Source:HGNC Symbol;Acc:HGNC:9213]
POU3F1	21.6596	1.51345	0.406633	3.72192	0.000197716	0.00215711	ENSG00000185668	5453	POU class 3 homeobox 1 [Source:HGNC Symbol;Acc:HGNC:9214]
PPARA	1735.57	-0.17739	0.0562384	-3.15424	0.00160915	0.0126517	ENSG00000186951	5465	peroxisome proliferator activated receptor alpha [Source:HGNC Symbol;Acc:HGNC:9232]
PPARGC1A	334.671	-0.350465	0.124369	-2.81795	0.00483308	0.0302891	ENSG00000109819	10891	PPARG coactivator 1 alpha [Source:HGNC Symbol;Acc:HGNC:9237]
PPDPF	12924.5	0.131256	0.0410867	3.19461	0.0014002	0.0112771	ENSG00000125534	79144	pancreatic progenitor cell differentiation and proliferation factor [Source:HGNC Symbol;Acc:HGNC:16142]
PPFIA4	757.327	-0.816636	0.205171	-3.98028	6.88351e-05	0.000874425	ENSG00000143847	8497	PTPRF interacting protein alpha 4 [Source:HGNC Symbol;Acc:HGNC:9248]
PPFIBP1	10333.8	-0.101286	0.0379826	-2.66664	0.00766146	0.0437444	ENSG00000110841	8496	PPFIA binding protein 1 [Source:HGNC Symbol;Acc:HGNC:9249]
PPIF	6539.73	0.156618	0.0454419	3.44656	0.000567777	0.00526312	ENSG00000108179	10105	peptidylprolyl isomerase F [Source:HGNC Symbol;Acc:HGNC:9259]
PPM1A	3993.48	0.238038	0.0373021	6.38134	1.75548e-10	7.95135e-09	ENSG00000100614	5494	protein phosphatase, Mg2+/Mn2+ dependent 1A [Source:HGNC Symbol;Acc:HGNC:9275]
PPM1D	1707.71	0.661737	0.0775087	8.53758	1.37058e-17	1.65065e-15	ENSG00000170836	8493	protein phosphatase, Mg2+/Mn2+ dependent 1D [Source:HGNC Symbol;Acc:HGNC:9277]
PPP1CB	13044.8	0.138292	0.0396698	3.48608	0.000490158	0.00464618	ENSG00000213639	5500	protein phosphatase 1 catalytic subunit beta [Source:HGNC Symbol;Acc:HGNC:9282]
PPP1CC	6832.5	0.156818	0.0345933	4.53321	5.80948e-06	0.000102215	ENSG00000186298	5501	protein phosphatase 1 catalytic subunit gamma [Source:HGNC Symbol;Acc:HGNC:9283]
PPP1R10	4374.98	-0.478984	0.131997	-3.62876	0.000284785	0.00295355	ENSG00000206489	5514	protein phosphatase 1 regulatory subunit 10 [Source:HGNC Symbol;Acc:HGNC:9284]
PPP1R10	4374.98	-0.478984	0.131997	-3.62876	0.000284785	0.00295355	ENSG00000238104	5514	protein phosphatase 1 regulatory subunit 10 [Source:HGNC Symbol;Acc:HGNC:9284]
PPP1R10	4374.98	-0.478984	0.131997	-3.62876	0.000284785	0.00295355	ENSG00000204569	5514	protein phosphatase 1 regulatory subunit 10 [Source:HGNC Symbol;Acc:HGNC:9284]
PPP1R10	4374.98	-0.478984	0.131997	-3.62876	0.000284785	0.00295355	ENSG00000231737	5514	protein phosphatase 1 regulatory subunit 10 [Source:HGNC Symbol;Acc:HGNC:9284]
PPP1R10	4374.98	-0.478984	0.131997	-3.62876	0.000284785	0.00295355	ENSG00000235291	5514	protein phosphatase 1 regulatory subunit 10 [Source:HGNC Symbol;Acc:HGNC:9284]
PPP1R10	4374.98	-0.478984	0.131997	-3.62876	0.000284785	0.00295355	ENSG00000227804	5514	protein phosphatase 1 regulatory subunit 10 [Source:HGNC Symbol;Acc:HGNC:9284]
PPP1R10	4374.98	-0.478984	0.131997	-3.62876	0.000284785	0.00295355	ENSG00000230995	5514	protein phosphatase 1 regulatory subunit 10 [Source:HGNC Symbol;Acc:HGNC:9284]
PPP1R12A	8079.38	-0.113749	0.0402769	-2.82417	0.00474037	0.0299254	ENSG00000058272	4659	protein phosphatase 1 regulatory subunit 12A [Source:HGNC Symbol;Acc:HGNC:7618]
PPP1R13B	1410.02	0.277155	0.0682718	4.05958	4.91617e-05	0.000660706	ENSG00000088808	23368	protein phosphatase 1 regulatory subunit 13B [Source:HGNC Symbol;Acc:HGNC:14950]
PPP1R18	13653.5	-0.197371	0.0568355	-3.47266	0.00051532	0.00484332	ENSG00000230341	170954	protein phosphatase 1 regulatory subunit 18 [Source:HGNC Symbol;Acc:HGNC:29413]
PPP1R18	13653.5	-0.197371	0.0568355	-3.47266	0.00051532	0.00484332	ENSG00000236428	107987457	protein phosphatase 1 regulatory subunit 18 [Source:HGNC Symbol;Acc:HGNC:29413]
PPP1R18	13653.5	-0.197371	0.0568355	-3.47266	0.00051532	0.00484332	ENSG00000229998	170954	protein phosphatase 1 regulatory subunit 18 [Source:HGNC Symbol;Acc:HGNC:29413]
PPP1R18	13653.5	-0.197371	0.0568355	-3.47266	0.00051532	0.00484332	ENSG00000146112	170954	protein phosphatase 1 regulatory subunit 18 [Source:HGNC Symbol;Acc:HGNC:29413]
PPP1R18	13653.5	-0.197371	0.0568355	-3.47266	0.00051532	0.00484332	ENSG00000229998	107987457	protein phosphatase 1 regulatory subunit 18 [Source:HGNC Symbol;Acc:HGNC:29413]
PPP1R18	13653.5	-0.197371	0.0568355	-3.47266	0.00051532	0.00484332	ENSG00000230341	107987457	protein phosphatase 1 regulatory subunit 18 [Source:HGNC Symbol;Acc:HGNC:29413]
PPP1R18	13653.5	-0.197371	0.0568355	-3.47266	0.00051532	0.00484332	ENSG00000236428	170954	protein phosphatase 1 regulatory subunit 18 [Source:HGNC Symbol;Acc:HGNC:29413]
PPP1R18	13653.5	-0.197371	0.0568355	-3.47266	0.00051532	0.00484332	ENSG00000234000	170954	protein phosphatase 1 regulatory subunit 18 [Source:HGNC Symbol;Acc:HGNC:29413]
PPP1R18	13653.5	-0.197371	0.0568355	-3.47266	0.00051532	0.00484332	ENSG00000231247	170954	protein phosphatase 1 regulatory subunit 18 [Source:HGNC Symbol;Acc:HGNC:29413]
PPP1R18	13653.5	-0.197371	0.0568355	-3.47266	0.00051532	0.00484332	ENSG00000234000	107987457	protein phosphatase 1 regulatory subunit 18 [Source:HGNC Symbol;Acc:HGNC:29413]
PPP1R18	13653.5	-0.197371	0.0568355	-3.47266	0.00051532	0.00484332	ENSG00000231247	107987457	protein phosphatase 1 regulatory subunit 18 [Source:HGNC Symbol;Acc:HGNC:29413]
PPP1R18	13653.5	-0.197371	0.0568355	-3.47266	0.00051532	0.00484332	ENSG00000206485	107987457	protein phosphatase 1 regulatory subunit 18 [Source:HGNC Symbol;Acc:HGNC:29413]
PPP1R18	13653.5	-0.197371	0.0568355	-3.47266	0.00051532	0.00484332	ENSG00000225060	170954	protein phosphatase 1 regulatory subunit 18 [Source:HGNC Symbol;Acc:HGNC:29413]
PPP1R18	13653.5	-0.197371	0.0568355	-3.47266	0.00051532	0.00484332	ENSG00000206485	170954	protein phosphatase 1 regulatory subunit 18 [Source:HGNC Symbol;Acc:HGNC:29413]
PPP1R18	13653.5	-0.197371	0.0568355	-3.47266	0.00051532	0.00484332	ENSG00000146112	107987457	protein phosphatase 1 regulatory subunit 18 [Source:HGNC Symbol;Acc:HGNC:29413]
PPP1R18	13653.5	-0.197371	0.0568355	-3.47266	0.00051532	0.00484332	ENSG00000225060	107987457	protein phosphatase 1 regulatory subunit 18 [Source:HGNC Symbol;Acc:HGNC:29413]
PPP1R2	3876.59	0.12279	0.0452336	2.71458	0.00663605	0.0390078	ENSG00000184203	5504	protein phosphatase 1 regulatory inhibitor subunit 2 [Source:HGNC Symbol;Acc:HGNC:9288]
PPP1R26	1669.84	-0.328758	0.0553857	-5.9358	2.92423e-09	1.08427e-07	ENSG00000196422	9858	protein phosphatase 1 regulatory subunit 26 [Source:HGNC Symbol;Acc:HGNC:29089]
PPP1R3C	1448.45	-0.919419	0.170391	-5.39593	6.81696e-08	1.91516e-06	ENSG00000119938	5507	protein phosphatase 1 regulatory subunit 3C [Source:HGNC Symbol;Acc:HGNC:9293]
PPP1R3D	486.845	-0.234559	0.0717007	-3.27137	0.00107028	0.00900264	ENSG00000132825	5509	protein phosphatase 1 regulatory subunit 3D [Source:HGNC Symbol;Acc:HGNC:9294]
PPP2CA	9823.2	0.151469	0.0271403	5.58094	2.39225e-08	7.28746e-07	ENSG00000113575	5515	protein phosphatase 2 catalytic subunit alpha [Source:HGNC Symbol;Acc:HGNC:9299]
PPP2R5A	2280.44	0.20744	0.0551559	3.76097	0.000169253	0.00188091	ENSG00000066027	5525	protein phosphatase 2 regulatory subunit B'alpha [Source:HGNC Symbol;Acc:HGNC:9309]
PPP3CC	2302.77	0.158971	0.049199	3.23119	0.00123277	0.0101658	ENSG00000120910	5533	protein phosphatase 3 catalytic subunit gamma [Source:HGNC Symbol;Acc:HGNC:9316]
PPP3R1	9795.36	0.201267	0.0433498	4.64286	3.43612e-06	6.45508e-05	ENSG00000221823	5534	protein phosphatase 3 regulatory subunit B, alpha [Source:HGNC Symbol;Acc:HGNC:9317]
PPP4R3A	4617.87	0.202477	0.0398846	5.07657	3.84309e-07	8.96489e-06	ENSG00000100796	55671	protein phosphatase 4 regulatory subunit 3A [Source:HGNC Symbol;Acc:HGNC:20219]
PPP4R3B	4742.68	-0.145694	0.0425906	-3.4208	0.000624373	0.00569599	ENSG00000275052	57223	protein phosphatase 4 regulatory subunit 3B [Source:HGNC Symbol;Acc:HGNC:29267]
PPP6C	4952.22	0.107392	0.0402674	2.66697	0.00765382	0.0437168	ENSG00000119414	5537	protein phosphatase 6 catalytic subunit [Source:HGNC Symbol;Acc:HGNC:9323]
PPTC7	1849.16	0.248216	0.0569804	4.35617	1.32361e-05	0.000208555	ENSG00000196850	160760	protein phosphatase targeting COQ7 [Source:HGNC Symbol;Acc:HGNC:30695]
PPWD1	954.789	-0.330695	0.0768809	-4.3014	1.69726e-05	0.000259789	ENSG00000113593	23398	peptidylprolyl isomerase domain and WD repeat containing 1 [Source:HGNC Symbol;Acc:HGNC:28954]
PRDM1	401.151	1.34258	0.131608	10.2013	1.95556e-24	5.3301e-22	ENSG00000057657	639	PR/SET domain 1 [Source:HGNC Symbol;Acc:HGNC:9346]
PRDM10	711.692	-0.341092	0.068292	-4.99461	5.89548e-07	1.32168e-05	ENSG00000170325	56980	PR/SET domain 10 [Source:HGNC Symbol;Acc:HGNC:13995]
PRDM15	475.657	-0.302953	0.100872	-3.00336	0.00267019	0.0189685	ENSG00000141956	63977	PR/SET domain 15 [Source:HGNC Symbol;Acc:HGNC:13999]
PRDM2	3747.3	0.346638	0.0555441	6.24078	4.35402e-10	1.85326e-08	ENSG00000116731	7799	PR/SET domain 2 [Source:HGNC Symbol;Acc:HGNC:9347]
PRDM5	328.337	-0.277051	0.0981436	-2.82291	0.00475897	0.0299941	ENSG00000138738	11107	PR/SET domain 5 [Source:HGNC Symbol;Acc:HGNC:9349]
PRICKLE1	1383.86	0.20128	0.0693488	2.90243	0.00370284	0.0246687	ENSG00000139174	144165	prickle planar cell polarity protein 1 [Source:HGNC Symbol;Acc:HGNC:17019]
PRICKLE3	385.588	-0.49978	0.0846627	-5.90319	3.56547e-09	1.29423e-07	ENSG00000012211	4007	prickle planar cell polarity protein 3 [Source:HGNC Symbol;Acc:HGNC:6645]
PRIM2	938.637	-0.172294	0.0595937	-2.89115	0.00383831	0.0252336	ENSG00000146143	5558	DNA primase subunit 2 [Source:HGNC Symbol;Acc:HGNC:9370]
PRKAA2	2371.04	-0.234047	0.0666187	-3.51324	0.00044268	0.00426378	ENSG00000162409	5563	protein kinase AMP-activated catalytic subunit alpha 2 [Source:HGNC Symbol;Acc:HGNC:9377]
PRKAR2B	2289.99	0.367861	0.0732763	5.02019	5.16202e-07	1.17591e-05	ENSG00000005249	5577	protein kinase cAMP-dependent type II regulatory subunit beta [Source:HGNC Symbol;Acc:HGNC:9392]
PRKCD	2009.34	-0.128875	0.0483982	-2.66279	0.00774946	0.0441015	ENSG00000163932	5580	protein kinase C delta [Source:HGNC Symbol;Acc:HGNC:9399]
PRMT6	1406.54	-0.161153	0.0573585	-2.80957	0.0049608	0.0309406	ENSG00000198890	55170	protein arginine methyltransferase 6 [Source:HGNC Symbol;Acc:HGNC:18241]
PROSER2	586.605	0.580474	0.10244	5.6665	1.4574e-08	4.64933e-07	ENSG00000148426	254427	proline and serine rich 2 [Source:HGNC Symbol;Acc:HGNC:23728]
PROSER3	639.624	-0.287289	0.0969862	-2.96216	0.00305487	0.0210842	ENSG00000167595	148137	proline and serine rich 3 [Source:HGNC Symbol;Acc:HGNC:25204]
PRPF3	2311.65	-0.220248	0.0435002	-5.06315	4.12386e-07	9.56726e-06	ENSG00000117360	9129	pre-mRNA processing factor 3 [Source:HGNC Symbol;Acc:HGNC:17348]
PRPF38A	1199.2	-0.204435	0.0684534	-2.98648	0.00282211	0.0198391	ENSG00000134748	84950	pre-mRNA processing factor 38A [Source:HGNC Symbol;Acc:HGNC:25930]
PRPF40A	9213.83	0.121691	0.0303465	4.01005	6.07071e-05	0.000787924	ENSG00000196504	55660	pre-mRNA processing factor 40 homolog A [Source:HGNC Symbol;Acc:HGNC:16463]
PRPF40B	446.499	-0.24471	0.0870297	-2.81179	0.00492659	0.0307693	ENSG00000110844	25766	pre-mRNA processing factor 40 homolog B [Source:HGNC Symbol;Acc:HGNC:25031]
PRR12	3179.71	-0.187782	0.0532601	-3.52576	0.000422269	0.00409001	ENSG00000126464	57479	proline rich 12 [Source:HGNC Symbol;Acc:HGNC:29217]
PRR14L	3315.1	-0.633881	0.0585148	-10.8328	2.40602e-27	8.69301e-25	ENSG00000183530	253143	proline rich 14 like [Source:HGNC Symbol;Acc:HGNC:28738]
PRR3	335.711	-0.238517	0.0867285	-2.75016	0.00595663	0.0357997	ENSG00000206491	80742	proline rich 3 [Source:HGNC Symbol;Acc:HGNC:21149]
PRR3	335.711	-0.238517	0.0867285	-2.75016	0.00595663	0.0357997	ENSG00000228186	80742	proline rich 3 [Source:HGNC Symbol;Acc:HGNC:21149]
PRR3	335.711	-0.238517	0.0867285	-2.75016	0.00595663	0.0357997	ENSG00000233564	80742	proline rich 3 [Source:HGNC Symbol;Acc:HGNC:21149]
PRR3	335.711	-0.238517	0.0867285	-2.75016	0.00595663	0.0357997	ENSG00000229202	80742	proline rich 3 [Source:HGNC Symbol;Acc:HGNC:21149]
PRR3	335.711	-0.238517	0.0867285	-2.75016	0.00595663	0.0357997	ENSG00000204576	80742	proline rich 3 [Source:HGNC Symbol;Acc:HGNC:21149]
PRR3	335.711	-0.238517	0.0867285	-2.75016	0.00595663	0.0357997	ENSG00000223766	80742	proline rich 3 [Source:HGNC Symbol;Acc:HGNC:21149]
PRR3	335.711	-0.238517	0.0867285	-2.75016	0.00595663	0.0357997	ENSG00000223887	80742	proline rich 3 [Source:HGNC Symbol;Acc:HGNC:21149]
PRR5L	1083.46	-0.462099	0.102334	-4.51561	6.31347e-06	0.000109716	ENSG00000135362	79899	proline rich 5 like [Source:HGNC Symbol;Acc:HGNC:25878]
PRR9	1908.72	-0.25549	0.0879918	-2.90356	0.00368945	0.0246111	ENSG00000203783	574414	proline rich 9 [Source:HGNC Symbol;Acc:HGNC:32057]
PRRC1	6953.16	0.310398	0.0455061	6.82102	9.0399e-12	5.12569e-10	ENSG00000164244	133619	proline rich coiled-coil 1 [Source:HGNC Symbol;Acc:HGNC:28164]
PRTG	312.561	0.908061	0.1149	7.90308	2.72098e-15	2.47211e-13	ENSG00000166450	283659	protogenin [Source:HGNC Symbol;Acc:HGNC:26373]
PRUNE	1072.23	-0.183183	0.0618485	-2.9618	0.0030585	0.0210998
PSMA2	6001.81	0.116348	0.0322308	3.60984	0.000306381	0.00312127	ENSG00000106588	5683	proteasome 20S subunit alpha 2 [Source:HGNC Symbol;Acc:HGNC:9531]
PSMA3	5059.54	0.174594	0.0507884	3.43767	0.000586741	0.00541307	ENSG00000100567	5684	proteasome 20S subunit alpha 3 [Source:HGNC Symbol;Acc:HGNC:9532]
PSMA6	6703.52	0.0948209	0.0296126	3.20205	0.00136454	0.0110184	ENSG00000100902	5687	proteasome 20S subunit alpha 6 [Source:HGNC Symbol;Acc:HGNC:9535]
PSMB1	7805.33	0.132157	0.038894	3.39788	0.000679102	0.0061198	ENSG00000281184	5689	proteasome 20S subunit beta 1 [Source:HGNC Symbol;Acc:HGNC:9537]
PSMB1	7805.33	0.132157	0.038894	3.39788	0.000679102	0.0061198	ENSG00000008018	5689	proteasome 20S subunit beta 1 [Source:HGNC Symbol;Acc:HGNC:9537]
PSMC2	8122.61	0.144942	0.0339485	4.26947	1.95937e-05	0.000294684	ENSG00000161057	5701	proteasome 26S subunit, ATPase 2 [Source:HGNC Symbol;Acc:HGNC:9548]
PSMD11	6695.39	0.179479	0.0357586	5.01918	5.18934e-07	1.1804e-05	ENSG00000108671	5717	proteasome 26S subunit, non-ATPase 11 [Source:HGNC Symbol;Acc:HGNC:9556]
PSMD12	5019.54	0.267048	0.0414829	6.43755	1.21417e-10	5.73355e-09	ENSG00000197170	5718	proteasome 26S subunit, non-ATPase 12 [Source:HGNC Symbol;Acc:HGNC:9557]
PSMD5-AS1	301.229	-0.571452	0.106487	-5.36642	8.03147e-08	2.20065e-06
PSMD6	5283.86	0.115533	0.0356842	3.23766	0.00120515	0.00996448	ENSG00000163636	9861	proteasome 26S subunit, non-ATPase 6 [Source:HGNC Symbol;Acc:HGNC:9564]
PSME4	12087.5	0.172743	0.0467988	3.69119	0.000223205	0.00240016	ENSG00000068878	23198	proteasome activator subunit 4 [Source:HGNC Symbol;Acc:HGNC:20635]
PSMG1	2252.32	0.165734	0.0531594	3.11768	0.00182278	0.0139984	ENSG00000183527	8624	proteasome assembly chaperone 1 [Source:HGNC Symbol;Acc:HGNC:3043]
PSMG2	2281.96	0.161253	0.0443859	3.63296	0.000280184	0.00291074	ENSG00000128789	56984	proteasome assembly chaperone 2 [Source:HGNC Symbol;Acc:HGNC:24929]
PSRC1	241.064	-0.465135	0.113937	-4.0824	4.45728e-05	0.000610117	ENSG00000134222	84722	proline and serine rich coiled-coil 1 [Source:HGNC Symbol;Acc:HGNC:24472]
PSTK	248.494	0.363225	0.117601	3.08863	0.00201081	0.0151503	ENSG00000179988	118672	phosphoseryl-tRNA kinase [Source:HGNC Symbol;Acc:HGNC:28578]
PTAR1	3834.1	-0.198656	0.0654575	-3.03488	0.0024063	0.0174856	ENSG00000188647	375743	protein prenyltransferase alpha subunit repeat containing 1 [Source:HGNC Symbol;Acc:HGNC:30449]
PTBP1	18749.3	0.164029	0.0433893	3.78039	0.000156583	0.00175645	ENSG00000011304	5725	polypyrimidine tract binding protein 1 [Source:HGNC Symbol;Acc:HGNC:9583]
PTBP2	400.393	0.614424	0.123675	4.96805	6.76286e-07	1.49669e-05	ENSG00000117569	58155	polypyrimidine tract binding protein 2 [Source:HGNC Symbol;Acc:HGNC:17662]
PTCD2	557.905	-0.323735	0.0761509	-4.25124	2.12594e-05	0.000316063	ENSG00000049883	79810	pentatricopeptide repeat domain 2 [Source:HGNC Symbol;Acc:HGNC:25734]
PTCH1	214.375	0.843893	0.136417	6.18614	6.16561e-10	2.5612e-08	ENSG00000185920	5727	patched 1 [Source:HGNC Symbol;Acc:HGNC:9585]
PTGER4	328.55	0.652333	0.126062	5.17468	2.28296e-07	5.55057e-06	ENSG00000171522	5734	prostaglandin E receptor 4 [Source:HGNC Symbol;Acc:HGNC:9596]
PTGR1	4308.57	0.217544	0.0827329	2.62947	0.00855169	0.0477738	ENSG00000106853	22949	prostaglandin reductase 1 [Source:HGNC Symbol;Acc:HGNC:18429]
PTP4A1	24058.6	0.167024	0.0399045	4.18558	2.84433e-05	0.000412073	ENSG00000112245	7803	protein tyrosine phosphatase 4A1 [Source:HGNC Symbol;Acc:HGNC:9634]
PTPDC1	720.402	-0.30753	0.0773942	-3.97355	7.08086e-05	0.000895832	ENSG00000158079	138639	protein tyrosine phosphatase domain containing 1 [Source:HGNC Symbol;Acc:HGNC:30184]
PTPN11	24939.3	0.105244	0.0377771	2.78592	0.00533754	0.0328672	ENSG00000179295	5781	protein tyrosine phosphatase non-receptor type 11 [Source:HGNC Symbol;Acc:HGNC:9644]
PTPN4	1578.53	0.203327	0.07251	2.80412	0.00504536	0.0313413	ENSG00000088179	5775	protein tyrosine phosphatase non-receptor type 4 [Source:HGNC Symbol;Acc:HGNC:9656]
PTPRB	1061.54	-0.252748	0.0808752	-3.12516	0.00177711	0.0137515	ENSG00000127329	5787	protein tyrosine phosphatase receptor type B [Source:HGNC Symbol;Acc:HGNC:9665]
PTPRE	1681.83	-0.362207	0.0718385	-5.04196	4.60795e-07	1.05836e-05	ENSG00000132334	5791	protein tyrosine phosphatase receptor type E [Source:HGNC Symbol;Acc:HGNC:9669]
PTPRG	7835.95	0.145271	0.0413355	3.51444	0.000440684	0.00425094	ENSG00000144724	5793	protein tyrosine phosphatase receptor type G [Source:HGNC Symbol;Acc:HGNC:9671]
PTTG1IP	23008.8	0.116841	0.0316678	3.68958	0.000224626	0.00241341	ENSG00000183255	754	PTTG1 interacting protein [Source:HGNC Symbol;Acc:HGNC:13524]
PTX3	14128.3	-0.552237	0.0867151	-6.36841	1.90998e-10	8.55144e-09	ENSG00000163661	5806	pentraxin 3 [Source:HGNC Symbol;Acc:HGNC:9692]
PUM2	7175.97	-0.114478	0.0389882	-2.93621	0.00332253	0.0225311	ENSG00000055917	23369	pumilio RNA binding family member 2 [Source:HGNC Symbol;Acc:HGNC:14958]
PUS7L	972.146	-0.243987	0.0613046	-3.97991	6.89399e-05	0.000875041	ENSG00000129317	83448	pseudouridine synthase 7 like [Source:HGNC Symbol;Acc:HGNC:25276]
PVRL1	1477.54	0.168697	0.0567584	2.97219	0.00295681	0.0205168
PVRL2	14100.5	0.138865	0.0500534	2.77434	0.00553132	0.0337793
PWP2	439.415	-0.270035	0.101246	-2.66712	0.00765035	0.0437168	ENSG00000241945	5822	PWP2 small subunit processome component [Source:HGNC Symbol;Acc:HGNC:9711]
PXYLP1	666.454	0.286979	0.0791933	3.62378	0.000290329	0.00299705	ENSG00000155893	92370	2-phosphoxylose phosphatase 1 [Source:HGNC Symbol;Acc:HGNC:26303]
PYCR2	3161.97	-0.174585	0.0457611	-3.81514	0.000136104	0.00155707	ENSG00000143811	29920	pyrroline-5-carboxylate reductase 2 [Source:HGNC Symbol;Acc:HGNC:30262]
PYGL	5816.5	-0.121689	0.043214	-2.81597	0.00486299	0.0304397	ENSG00000100504	5836	glycogen phosphorylase L [Source:HGNC Symbol;Acc:HGNC:9725]
PYGO2	1595.84	-0.217756	0.056616	-3.8462	0.000119964	0.00140165	ENSG00000163348	90780	pygopus family PHD finger 2 [Source:HGNC Symbol;Acc:HGNC:30257]
PYROXD2	319.906	-0.426771	0.111918	-3.81326	0.000137148	0.00156787	ENSG00000119943	84795	pyridine nucleotide-disulphide oxidoreductase domain 2 [Source:HGNC Symbol;Acc:HGNC:23517]
QPCTL	1242.08	0.154018	0.0517904	2.97387	0.00294067	0.020423	ENSG00000011478	54814	glutaminyl-peptide cyclotransferase like [Source:HGNC Symbol;Acc:HGNC:25952]
QRICH1	5180.52	0.24239	0.0364233	6.65482	2.83649e-11	1.48878e-09	ENSG00000198218	54870	glutamine rich 1 [Source:HGNC Symbol;Acc:HGNC:24713]
RAB11FIP4	168.289	0.568241	0.180294	3.15176	0.00162292	0.0127341	ENSG00000131242	84440	RAB11 family interacting protein 4 [Source:HGNC Symbol;Acc:HGNC:30267]
RAB12	3449.94	0.186631	0.0414952	4.49765	6.87079e-06	0.000117081	ENSG00000206418	201475	RAB12, member RAS oncogene family [Source:HGNC Symbol;Acc:HGNC:31332]
RAB22A	4913.51	0.119613	0.0387547	3.0864	0.00202597	0.0152203	ENSG00000124209	57403	RAB22A, member RAS oncogene family [Source:HGNC Symbol;Acc:HGNC:9764]
RAB23	6917.05	-0.218833	0.0452215	-4.83914	1.30405e-06	2.72674e-05	ENSG00000112210	51715	RAB23, member RAS oncogene family [Source:HGNC Symbol;Acc:HGNC:14263]
RAB27B	18699.1	-0.196926	0.0705921	-2.78963	0.00527678	0.0325344	ENSG00000041353	5874	RAB27B, member RAS oncogene family [Source:HGNC Symbol;Acc:HGNC:9767]
RAB30	1837.55	0.294504	0.0517938	5.68608	1.29988e-08	4.1725e-07	ENSG00000137502	27314	RAB30, member RAS oncogene family [Source:HGNC Symbol;Acc:HGNC:9770]
RAB34	2247.56	0.130353	0.0395164	3.29871	0.000971315	0.0082914	ENSG00000109113	83871	RAB34, member RAS oncogene family [Source:HGNC Symbol;Acc:HGNC:16519]
RAB35	4972.87	0.282061	0.0430214	6.5563	5.51596e-11	2.74667e-09	ENSG00000111737	11021	RAB35, member RAS oncogene family [Source:HGNC Symbol;Acc:HGNC:9774]
RAB3GAP2	6080.49	-0.160791	0.0434497	-3.70062	0.00021507	0.00232521	ENSG00000118873	25782	RAB3 GTPase activating non-catalytic protein subunit 2 [Source:HGNC Symbol;Acc:HGNC:17168]
RAB5A	6257.57	0.162325	0.0298296	5.44173	5.27641e-08	1.51244e-06	ENSG00000144566	5868	RAB5A, member RAS oncogene family [Source:HGNC Symbol;Acc:HGNC:9783]
RAB7B	1065.53	0.299453	0.074704	4.00853	6.10978e-05	0.000792334	ENSG00000276600	338382	RAB7B, member RAS oncogene family [Source:HGNC Symbol;Acc:HGNC:30513]
RAB9A	2954.36	0.133467	0.0427153	3.12458	0.00178061	0.0137561	ENSG00000123595	9367	RAB9A, member RAS oncogene family [Source:HGNC Symbol;Acc:HGNC:9792]
RABEP1	8202.2	-0.094272	0.0348304	-2.7066	0.00679768	0.039755	ENSG00000029725	9135	rabaptin, RAB GTPase binding effector protein 1 [Source:HGNC Symbol;Acc:HGNC:17677]
RABGEF1	3278.44	0.148881	0.0467422	3.18515	0.0014468	0.0115593	ENSG00000154710	27342	RAB guanine nucleotide exchange factor 1 [Source:HGNC Symbol;Acc:HGNC:17676]
RAD50	5747.35	-0.178857	0.0388673	-4.60174	4.18985e-06	7.65806e-05	ENSG00000113522	10111	RAD50 double strand break repair protein [Source:HGNC Symbol;Acc:HGNC:9816]
RAD52	330.17	-0.649506	0.113554	-5.71979	1.06658e-08	3.51814e-07	ENSG00000002016	5893	RAD52 homolog, DNA repair protein [Source:HGNC Symbol;Acc:HGNC:9824]
RAD54L2	1022.79	0.239266	0.0808723	2.95857	0.00309074	0.0212845	ENSG00000164080	23132	RAD54 like 2 [Source:HGNC Symbol;Acc:HGNC:29123]
RAE1	2394.05	0.180103	0.0445209	4.04536	5.22418e-05	0.000697276	ENSG00000101146	8480	ribonucleic acid export 1 [Source:HGNC Symbol;Acc:HGNC:9828]
RAF1	7091.09	0.198713	0.0321575	6.17937	6.43576e-10	2.65307e-08	ENSG00000132155	5894	Raf-1 proto-oncogene, serine/threonine kinase [Source:HGNC Symbol;Acc:HGNC:9829]
RAI14	29866.6	-0.147144	0.0329785	-4.46181	8.12713e-06	0.000134752	ENSG00000039560	26064	retinoic acid induced 14 [Source:HGNC Symbol;Acc:HGNC:14873]
RALBP1	7051.91	0.122357	0.0392826	3.11479	0.00184074	0.0141084	ENSG00000017797	10928	ralA binding protein 1 [Source:HGNC Symbol;Acc:HGNC:9841]
RALGAPA1P	105.632	0.727692	0.16882	4.31045	1.62922e-05	0.00025061
RANBP10	1806.01	-0.211909	0.0590076	-3.59122	0.000329133	0.0033204	ENSG00000141084	57610	RAN binding protein 10 [Source:HGNC Symbol;Acc:HGNC:29285]
RANBP9	4262.66	0.165757	0.0405808	4.08462	4.41483e-05	0.000604839	ENSG00000010017	10048	RAN binding protein 9 [Source:HGNC Symbol;Acc:HGNC:13727]
RAP1GAP	998.902	0.21966	0.0680364	3.22857	0.00124412	0.0102377	ENSG00000076864	5909	RAP1 GTPase activating protein [Source:HGNC Symbol;Acc:HGNC:9858]
RAP1GAP2	871.416	-0.369374	0.0855135	-4.31948	1.56398e-05	0.000242496	ENSG00000132359	23108	RAP1 GTPase activating protein 2 [Source:HGNC Symbol;Acc:HGNC:29176]
RAP2B	3123.03	0.471432	0.0452891	10.4094	2.24638e-25	6.97994e-23	ENSG00000181467	5912	RAP2B, member of RAS oncogene family [Source:HGNC Symbol;Acc:HGNC:9862]
RAPGEF2	5434.58	0.166372	0.0388942	4.27756	1.88949e-05	0.000286113	ENSG00000109756	9693	Rap guanine nucleotide exchange factor 2 [Source:HGNC Symbol;Acc:HGNC:16854]
RAPGEF6	2197.4	-0.142809	0.054437	-2.62338	0.00870618	0.0485148	ENSG00000158987	51735	Rap guanine nucleotide exchange factor 6 [Source:HGNC Symbol;Acc:HGNC:20655]
RARB	448.961	-0.571049	0.120912	-4.72283	2.32582e-06	4.60305e-05	ENSG00000077092	5915	retinoic acid receptor beta [Source:HGNC Symbol;Acc:HGNC:9865]
RASA1	4031.53	-0.196991	0.0457957	-4.30153	1.69623e-05	0.000259789	ENSG00000145715	5921	RAS p21 protein activator 1 [Source:HGNC Symbol;Acc:HGNC:9871]
RASA2	1394.75	0.153699	0.0506194	3.03637	0.00239444	0.0174157	ENSG00000155903	5922	RAS p21 protein activator 2 [Source:HGNC Symbol;Acc:HGNC:9872]
RASD1	133.454	0.628789	0.16873	3.7266	0.00019408	0.0021234	ENSG00000108551	51655	ras related dexamethasone induced 1 [Source:HGNC Symbol;Acc:HGNC:15828]
RASGEF1B	172.667	1.41234	0.207574	6.804	1.01756e-11	5.74864e-10	ENSG00000138670	153020	RasGEF domain family member 1B [Source:HGNC Symbol;Acc:HGNC:24881]
RASGRF2	2015.96	-0.233695	0.054792	-4.26513	1.99781e-05	0.000299018	ENSG00000113319	5924	Ras protein specific guanine nucleotide releasing factor 2 [Source:HGNC Symbol;Acc:HGNC:9876]
RASGRP1	365.354	-0.420854	0.106916	-3.93629	8.27507e-05	0.00102439	ENSG00000172575	10125	RAS guanyl releasing protein 1 [Source:HGNC Symbol;Acc:HGNC:9878]
RASL11B	199.772	0.807142	0.121754	6.62929	3.37301e-11	1.75261e-09	ENSG00000128045	65997	RAS like family 11 member B [Source:HGNC Symbol;Acc:HGNC:23804]
RASSF5	368.139	0.273705	0.102133	2.67988	0.00736486	0.0424416	ENSG00000266094	83593	Ras association domain family member 5 [Source:HGNC Symbol;Acc:HGNC:17609]
RASSF9	107.146	0.631113	0.212007	2.97686	0.0029122	0.0202615	ENSG00000198774	9182	Ras association domain family member 9 [Source:HGNC Symbol;Acc:HGNC:15739]
RB1	5763.37	-0.108555	0.036449	-2.97828	0.00289873	0.0201859	ENSG00000139687	5925	RB transcriptional corepressor 1 [Source:HGNC Symbol;Acc:HGNC:9884]
RB1CC1	6489.12	0.234955	0.0379192	6.1962	5.78429e-10	2.41572e-08	ENSG00000023287	9821	RB1 inducible coiled-coil 1 [Source:HGNC Symbol;Acc:HGNC:15574]
RBAK	1567.44	0.352781	0.0730311	4.83056	1.36147e-06	2.83157e-05	ENSG00000146587	57786	RB associated KRAB zinc finger [Source:HGNC Symbol;Acc:HGNC:17680]
RBBP6	5680.69	0.459867	0.0414319	11.0994	1.26359e-28	4.78808e-26	ENSG00000122257	5930	RB binding protein 6, ubiquitin ligase [Source:HGNC Symbol;Acc:HGNC:9889]
RBM10	3209.03	-0.129805	0.047766	-2.71752	0.00657724	0.0388092	ENSG00000182872	8241	RNA binding motif protein 10 [Source:HGNC Symbol;Acc:HGNC:9896]
RBM12B	1082.84	-0.872607	0.0826958	-10.552	4.97187e-26	1.6792e-23	ENSG00000183808	389677	RNA binding motif protein 12B [Source:HGNC Symbol;Acc:HGNC:32310]
RBM15	849.726	0.609248	0.0677733	8.98951	2.48335e-19	3.78248e-17	ENSG00000162775	64783	RNA binding motif protein 15 [Source:HGNC Symbol;Acc:HGNC:14959]
RBM22	2464.95	0.131069	0.0441692	2.96744	0.0030029	0.0207901	ENSG00000086589	55696	RNA binding motif protein 22 [Source:HGNC Symbol;Acc:HGNC:25503]
RBM24	1505.11	0.339432	0.0730139	4.64887	3.33756e-06	6.29275e-05	ENSG00000112183	221662	RNA binding motif protein 24 [Source:HGNC Symbol;Acc:HGNC:21539]
RBM26	2966.57	-0.132993	0.0440504	-3.01911	0.00253515	0.0182343	ENSG00000139746	64062	RNA binding motif protein 26 [Source:HGNC Symbol;Acc:HGNC:20327]
RBM33	3284.58	0.168591	0.0518466	3.25172	0.00114709	0.00957099	ENSG00000184863	155435	RNA binding motif protein 33 [Source:HGNC Symbol;Acc:HGNC:27223]
RBM38	4359.11	0.290055	0.0550261	5.27122	1.35519e-07	3.46856e-06	ENSG00000132819	55544	RNA binding motif protein 38 [Source:HGNC Symbol;Acc:HGNC:15818]
RBM39	8634.58	0.224059	0.0405251	5.52891	3.22231e-08	9.57204e-07	ENSG00000131051	9584	RNA binding motif protein 39 [Source:HGNC Symbol;Acc:HGNC:15923]
RBM41	1381.31	-0.189158	0.0494264	-3.82706	0.000129682	0.00149462	ENSG00000089682	55285	RNA binding motif protein 41 [Source:HGNC Symbol;Acc:HGNC:25617]
RBM5	3201.01	-0.307986	0.0601805	-5.1177	3.09277e-07	7.35822e-06	ENSG00000003756	10181	RNA binding motif protein 5 [Source:HGNC Symbol;Acc:HGNC:9902]
RBM6	3452.66	-0.262341	0.0487817	-5.37785	7.53799e-08	2.08753e-06	ENSG00000004534	10180	RNA binding motif protein 6 [Source:HGNC Symbol;Acc:HGNC:9903]
RBMS3	2069.01	-0.197533	0.0616808	-3.20251	0.00136236	0.0110123	ENSG00000144642	27303	RNA binding motif single stranded interacting protein 3 [Source:HGNC Symbol;Acc:HGNC:13427]
RC3H1	2105.92	0.210466	0.0558702	3.76704	0.000165192	0.00184369	ENSG00000135870	149041	ring finger and CCCH-type domains 1 [Source:HGNC Symbol;Acc:HGNC:29434]
[truncated: 1,070 more rows]

## Sheet: cPOCS_IR24h_vs_24hCtrl_DEGs
Supplementary Table S1 (Sheet 3): Information on upregulated (positive log2FoldChange) and downregulated (negative log2FoldChange) DEGs in irradiated (IR) 24 h cPOCs compared to 24 h control cPOCs.
geneid	baseMean	log2FoldChange	lfcSE	stat	pvalue	padj	ensembl_gene_id	entrezgene_id	description
AADAC	2162.03	0.493185	0.0828205	5.95487	2.60286e-09	9.70677e-08	ENSG00000114771	13	arylacetamide deacetylase [Source:HGNC Symbol;Acc:HGNC:17]
AADACP1	337.498	0.549422	0.145727	3.77021	0.00016311	0.0021574	ENSG00000291076	201651	arylacetamide deacetylase pseudogene 1 [Source:NCBI gene (formerly Entrezgene);Acc:201651]
AADACP1	337.498	0.549422	0.145727	3.77021	0.00016311	0.0021574	ENSG00000240602		arylacetamide deacetylase pseudogene 1 [Source:HGNC Symbol;Acc:HGNC:50305]
AARS	9938.68	-0.137922	0.0506295	-2.72414	0.00644689	0.0420892
AATF	3188.86	-0.240094	0.069209	-3.46912	0.000522162	0.00570684	ENSG00000276072	26574	apoptosis antagonizing transcription factor [Source:HGNC Symbol;Acc:HGNC:19235]
AATF	3188.86	-0.240094	0.069209	-3.46912	0.000522162	0.00570684	ENSG00000275700	26574	apoptosis antagonizing transcription factor [Source:HGNC Symbol;Acc:HGNC:19235]
ABCA12	85.4496	1.35097	0.27727	4.87241	1.10247e-06	2.65044e-05	ENSG00000144452	26154	ATP binding cassette subfamily A member 12 [Source:HGNC Symbol;Acc:HGNC:14637]
ABCA7	590.374	0.49412	0.114296	4.32316	1.53812e-05	0.000273464	ENSG00000064687	10347	ATP binding cassette subfamily A member 7 [Source:HGNC Symbol;Acc:HGNC:37]
ABCB6	1593	0.424229	0.0871968	4.86519	1.14348e-06	2.73612e-05	ENSG00000115657	10058	ATP binding cassette subfamily B member 6 (LAN blood group) [Source:HGNC Symbol;Acc:HGNC:47]
ABCB9	511.035	-0.31984	0.110034	-2.90674	0.0036522	0.0274139	ENSG00000150967	23457	ATP binding cassette subfamily B member 9 [Source:HGNC Symbol;Acc:HGNC:50]
ABCC10	2747.02	0.177259	0.0648385	2.73386	0.00625964	0.041201	ENSG00000124574	89845	ATP binding cassette subfamily C member 10 [Source:HGNC Symbol;Acc:HGNC:52]
ABCC5	2482.66	0.407329	0.0642836	6.33644	2.35132e-10	9.90403e-09	ENSG00000114770	10057	ATP binding cassette subfamily C member 5 [Source:HGNC Symbol;Acc:HGNC:56]
ABCC9	737.23	0.414212	0.109102	3.79655	0.000146721	0.00196786	ENSG00000069431	10060	ATP binding cassette subfamily C member 9 [Source:HGNC Symbol;Acc:HGNC:60]
ABCG2	409.205	-0.488949	0.154756	-3.15947	0.00158054	0.0139852	ENSG00000118777	9429	ATP binding cassette subfamily G member 2 (JR blood group) [Source:HGNC Symbol;Acc:HGNC:74]
ABHD11	578.697	-0.456403	0.107385	-4.25018	2.13602e-05	0.000369454	ENSG00000106077	83451	abhydrolase domain containing 11 [Source:HGNC Symbol;Acc:HGNC:16407]
ABHD12	6197.79	-0.189056	0.0546116	-3.46184	0.000536505	0.00585004	ENSG00000100997	26090	abhydrolase domain containing 12, lysophospholipase [Source:HGNC Symbol;Acc:HGNC:15868]
ABLIM3	1682.84	-0.26955	0.081655	-3.30108	0.000963128	0.00940568	ENSG00000173210	22885	actin binding LIM protein family member 3 [Source:HGNC Symbol;Acc:HGNC:29132]
ABR	9469.89	-0.184121	0.051933	-3.54535	0.000392092	0.00451437	ENSG00000276016	29	ABR activator of RhoGEF and GTPase [Source:HGNC Symbol;Acc:HGNC:81]
ABR	9469.89	-0.184121	0.051933	-3.54535	0.000392092	0.00451437	ENSG00000159842	29	ABR activator of RhoGEF and GTPase [Source:HGNC Symbol;Acc:HGNC:81]
ABR	9469.89	-0.184121	0.051933	-3.54535	0.000392092	0.00451437	ENSG00000278741	29	ABR activator of RhoGEF and GTPase [Source:HGNC Symbol;Acc:HGNC:81]
ACADSB	1529.2	-0.241733	0.0735391	-3.28713	0.00101214	0.00979467	ENSG00000196177	36	acyl-CoA dehydrogenase short/branched chain [Source:HGNC Symbol;Acc:HGNC:91]
ACADVL	12431.7	0.189939	0.0513277	3.70051	0.00021517	0.00272121	ENSG00000072778	37	acyl-CoA dehydrogenase very long chain [Source:HGNC Symbol;Acc:HGNC:92]
ACBD7	165.692	-0.908296	0.230792	-3.93556	8.30012e-05	0.00121444	ENSG00000176244	414149	acyl-CoA binding domain containing 7 [Source:HGNC Symbol;Acc:HGNC:17715]
ACD	631.872	-0.400681	0.104556	-3.83222	0.000126992	0.00173522	ENSG00000102977	65057	ACD shelterin complex subunit and telomerase recruitment factor [Source:HGNC Symbol;Acc:HGNC:25070]
ACER2	449.659	0.978877	0.116483	8.40359	4.33028e-17	3.16794e-15	ENSG00000177076	340485	alkaline ceramidase 2 [Source:HGNC Symbol;Acc:HGNC:23675]
ACHE	696.802	0.301874	0.109092	2.76715	0.00565487	0.0383325	ENSG00000087085	43	acetylcholinesterase (Yt blood group) [Source:HGNC Symbol;Acc:HGNC:108]
ACKR4	194.791	0.507625	0.184604	2.7498	0.00596311	0.0397345	ENSG00000129048	51554	atypical chemokine receptor 4 [Source:HGNC Symbol;Acc:HGNC:1611]
ACOT11	849.655	-0.261714	0.0962981	-2.71775	0.00657277	0.0426466	ENSG00000162390	26027	acyl-CoA thioesterase 11 [Source:HGNC Symbol;Acc:HGNC:18156]
ACOT7	5740.1	-0.200912	0.058074	-3.45959	0.000541008	0.00588755	ENSG00000097021	11332	acyl-CoA thioesterase 7 [Source:HGNC Symbol;Acc:HGNC:24157]
ACOX1	4818.55	0.152828	0.0571929	2.67214	0.00753688	0.0475604	ENSG00000161533	51	acyl-CoA oxidase 1 [Source:HGNC Symbol;Acc:HGNC:119]
ACP6	565.014	0.284705	0.105146	2.70772	0.00677473	0.0436518	ENSG00000162836	51205	acid phosphatase 6, lysophosphatidic [Source:HGNC Symbol;Acc:HGNC:29609]
ACSL1	3137.54	-0.211259	0.0638052	-3.311	0.000929618	0.00915008	ENSG00000151726	2180	acyl-CoA synthetase long chain family member 1 [Source:HGNC Symbol;Acc:HGNC:3569]
ACSL5	457.511	-0.384205	0.124146	-3.09477	0.00196964	0.0165653	ENSG00000197142	51703	acyl-CoA synthetase long chain family member 5 [Source:HGNC Symbol;Acc:HGNC:16526]
ACSM3	448.945	-0.422813	0.145421	-2.90752	0.00364311	0.0273591	ENSG00000005187	6296	acyl-CoA synthetase medium chain family member 3 [Source:HGNC Symbol;Acc:HGNC:10522]
ACTL6A	1926.34	-0.246532	0.0677717	-3.63769	0.000275096	0.00334624	ENSG00000136518	86	actin like 6A [Source:HGNC Symbol;Acc:HGNC:24124]
ACTN2	246.161	-0.566919	0.17594	-3.22223	0.00127199	0.0117188	ENSG00000077522	88	actinin alpha 2 [Source:HGNC Symbol;Acc:HGNC:164]
ACTR1B	3964.83	0.221191	0.0628592	3.51882	0.000433463	0.00486612	ENSG00000115073	10120	actin related protein 1B [Source:HGNC Symbol;Acc:HGNC:168]
ACTR1B	3964.83	0.221191	0.0628592	3.51882	0.000433463	0.00486612	ENSG00000291597	10120	actin related protein 1B [Source:HGNC Symbol;Acc:HGNC:168]
ADAMTS14	1209.28	-0.408796	0.0920907	-4.43906	9.03526e-06	0.000172567	ENSG00000138316	140766	ADAM metallopeptidase with thrombospondin type 1 motif 14 [Source:HGNC Symbol;Acc:HGNC:14899]
ADAMTS3	556.653	-0.389052	0.137551	-2.82842	0.00467791	0.0332675	ENSG00000156140	9508	ADAM metallopeptidase with thrombospondin type 1 motif 3 [Source:HGNC Symbol;Acc:HGNC:219]
ADAMTS7	6529.5	0.490859	0.0579745	8.46682	2.52193e-17	1.86282e-15	ENSG00000136378	11173	ADAM metallopeptidase with thrombospondin type 1 motif 7 [Source:HGNC Symbol;Acc:HGNC:223]
ADAMTSL1	770.119	-0.360863	0.125384	-2.87807	0.00400119	0.0294409	ENSG00000178031	92949	ADAMTS like 1 [Source:HGNC Symbol;Acc:HGNC:14632]
ADAP1	489.968	-0.357215	0.11329	-3.1531	0.00161548	0.0141632	ENSG00000105963	11033	ArfGAP with dual PH domains 1 [Source:HGNC Symbol;Acc:HGNC:16486]
ADCK2	1164.38	-0.227325	0.0842805	-2.69724	0.00699164	0.0447289	ENSG00000133597	90956	aarF domain containing kinase 2 [Source:HGNC Symbol;Acc:HGNC:19039]
ADCY3	2784.17	-0.275614	0.0820048	-3.36095	0.000776753	0.00797312	ENSG00000138031	109	adenylate cyclase 3 [Source:HGNC Symbol;Acc:HGNC:234]
ADCY7	1816.01	-0.212921	0.0755867	-2.8169	0.00484889	0.0341342	ENSG00000121281	113	adenylate cyclase 7 [Source:HGNC Symbol;Acc:HGNC:238]
ADCY9	5755.01	0.165836	0.0559769	2.96257	0.0030508	0.0237147	ENSG00000162104	115	adenylate cyclase 9 [Source:HGNC Symbol;Acc:HGNC:240]
ADD3	5278.2	-0.160548	0.0555286	-2.89127	0.00383685	0.0285199	ENSG00000148700	120	adducin 3 [Source:HGNC Symbol;Acc:HGNC:245]
ADGRA2	5751.49	-0.260934	0.0701391	-3.72023	0.000199041	0.00255313	ENSG00000020181	25960	adhesion G protein-coupled receptor A2 [Source:HGNC Symbol;Acc:HGNC:17849]
ADGRB1	230.14	-0.541517	0.178955	-3.02599	0.00247822	0.0201446	ENSG00000181790	575	adhesion G protein-coupled receptor B1 [Source:HGNC Symbol;Acc:HGNC:943]
ADGRB2	1469.23	-0.233516	0.0758675	-3.07794	0.00208437	0.0173963	ENSG00000121753	576	adhesion G protein-coupled receptor B2 [Source:HGNC Symbol;Acc:HGNC:944]
ADGRG1	9892.71	-0.30344	0.0563975	-5.38037	7.43314e-08	2.16481e-06	ENSG00000205336	9289	adhesion G protein-coupled receptor G1 [Source:HGNC Symbol;Acc:HGNC:4512]
ADGRL2	11037.3	0.265183	0.0644248	4.11616	3.85239e-05	0.000624634	ENSG00000117114	23266	adhesion G protein-coupled receptor L2 [Source:HGNC Symbol;Acc:HGNC:18582]
ADI1	8123.21	0.306591	0.0518745	5.91025	3.41593e-09	1.24061e-07	ENSG00000280830	55256	acireductone dioxygenase 1 [Source:HGNC Symbol;Acc:HGNC:30576]
ADI1	8123.21	0.306591	0.0518745	5.91025	3.41593e-09	1.24061e-07	ENSG00000182551	55256	acireductone dioxygenase 1 [Source:HGNC Symbol;Acc:HGNC:30576]
ADM	6456.69	-0.246505	0.0642895	-3.83429	0.000125927	0.00172529	ENSG00000148926	133	adrenomedullin [Source:HGNC Symbol;Acc:HGNC:259]
ADM2	679.32	-0.455822	0.10507	-4.33827	1.43611e-05	0.000258028	ENSG00000128165	79924	adrenomedullin 2 [Source:HGNC Symbol;Acc:HGNC:28898]
ADPRM	408.59	0.38187	0.128221	2.97821	0.00289934	0.0228039	ENSG00000170222	56985	ADP-ribose/CDP-alcohol diphosphatase, manganese dependent [Source:HGNC Symbol;Acc:HGNC:30925]
ADRA2B	49.0574	-1.28914	0.351564	-3.66686	0.000245544	0.00304911	ENSG00000274286	151	adrenoceptor alpha 2B [Source:HGNC Symbol;Acc:HGNC:282]
ADRA2C	75.656	-1.02443	0.340823	-3.00576	0.00264919	0.021211	ENSG00000184160	152	adrenoceptor alpha 2C [Source:HGNC Symbol;Acc:HGNC:283]
AEBP2	2222.25	0.217984	0.0667056	3.26785	0.0010837	0.0102854	ENSG00000139154	121536	AE binding protein 2 [Source:HGNC Symbol;Acc:HGNC:24051]
AEN	3781.03	0.513751	0.0822249	6.24811	4.15438e-10	1.69841e-08	ENSG00000181026	64782	apoptosis enhancing nuclease [Source:HGNC Symbol;Acc:HGNC:25722]
AFAP1	6626.37	-0.187362	0.0628614	-2.98055	0.00287729	0.0227006	ENSG00000196526	60312	actin filament associated protein 1 [Source:HGNC Symbol;Acc:HGNC:24017]
AFG3L2	3447.83	-0.190572	0.0612526	-3.11124	0.00186303	0.0158342	ENSG00000141385	10939	AFG3 like matrix AAA peptidase subunit 2 [Source:HGNC Symbol;Acc:HGNC:315]
AFTPH	2324.07	0.208746	0.0655665	3.18373	0.00145393	0.0130603	ENSG00000119844	54812	aftiphilin [Source:HGNC Symbol;Acc:HGNC:25951]
AGAP1	4201.24	-0.286085	0.0619968	-4.6145	3.94034e-06	8.1416e-05	ENSG00000157985	116987	ArfGAP with GTPase domain, ankyrin repeat and PH domain 1 [Source:HGNC Symbol;Acc:HGNC:16922]
AGBL5	2225.62	0.315638	0.0671569	4.70002	2.60138e-06	5.69029e-05	ENSG00000084693	60509	AGBL carboxypeptidase 5 [Source:HGNC Symbol;Acc:HGNC:26147]
AGL	3702.79	0.227501	0.0698353	3.25767	0.0011233	0.0105693	ENSG00000162688	178	amylo-alpha-1, 6-glucosidase, 4-alpha-glucanotransferase [Source:HGNC Symbol;Acc:HGNC:321]
AGPAT4	1932.86	0.252912	0.0745443	3.39278	0.000691875	0.00727563	ENSG00000026652	56895	1-acylglycerol-3-phosphate O-acyltransferase 4 [Source:HGNC Symbol;Acc:HGNC:20885]
AGPAT5	1609.84	-0.333928	0.0746746	-4.47177	7.7575e-06	0.000150906	ENSG00000284980	55326	1-acylglycerol-3-phosphate O-acyltransferase 5 [Source:HGNC Symbol;Acc:HGNC:20886]
AGPAT5	1609.84	-0.333928	0.0746746	-4.47177	7.7575e-06	0.000150906	ENSG00000155189	55326	1-acylglycerol-3-phosphate O-acyltransferase 5 [Source:HGNC Symbol;Acc:HGNC:20886]
AHNAK	130076	-0.191522	0.0601624	-3.18341	0.00145551	0.0130603	ENSG00000124942	79026	AHNAK nucleoprotein [Source:HGNC Symbol;Acc:HGNC:347]
AIF1L	3397.21	-0.45382	0.0658075	-6.89618	5.34178e-12	2.65181e-10	ENSG00000126878	83543	allograft inflammatory factor 1 like [Source:HGNC Symbol;Acc:HGNC:28904]
AK1	2297.08	0.486941	0.0650536	7.48524	7.14171e-14	4.31608e-12	ENSG00000106992	203	adenylate kinase 1 [Source:HGNC Symbol;Acc:HGNC:361]
AK2	5732.11	-0.318299	0.0566489	-5.61879	1.92299e-08	6.36417e-07	ENSG00000004455	204	adenylate kinase 2 [Source:HGNC Symbol;Acc:HGNC:362]
AK3	13095.9	0.276345	0.0595656	4.63934	3.49526e-06	7.3009e-05	ENSG00000147853	50808	adenylate kinase 3 [Source:HGNC Symbol;Acc:HGNC:17376]
AK4	8536.36	-0.45686	0.053126	-8.59955	8.00297e-18	6.29426e-16	ENSG00000162433	205	adenylate kinase 4 [Source:HGNC Symbol;Acc:HGNC:363]
AK5	3670.17	0.33875	0.0627008	5.40264	6.56664e-08	1.95412e-06	ENSG00000154027	26289	adenylate kinase 5 [Source:HGNC Symbol;Acc:HGNC:365]
AKAP12	25402.1	-0.162961	0.0506002	-3.22055	0.00127945	0.0117777	ENSG00000131016	9590	A-kinase anchoring protein 12 [Source:HGNC Symbol;Acc:HGNC:370]
AKR1C1	1579.72	0.545983	0.0846167	6.45242	1.10076e-10	4.85031e-09	ENSG00000187134	1645	aldo-keto reductase family 1 member C1 [Source:HGNC Symbol;Acc:HGNC:384]
AKR1C2	1163.35	0.274033	0.0952549	2.87684	0.0040168	0.0295131	ENSG00000151632	1646	aldo-keto reductase family 1 member C2 [Source:HGNC Symbol;Acc:HGNC:385]
AKR1C3	837.988	0.585771	0.121075	4.8381	1.31086e-06	3.07408e-05	ENSG00000196139	8644	aldo-keto reductase family 1 member C3 [Source:HGNC Symbol;Acc:HGNC:386]
AKT1	11611.9	-0.149567	0.052011	-2.87568	0.00403164	0.0295795	ENSG00000142208	207	AKT serine/threonine kinase 1 [Source:HGNC Symbol;Acc:HGNC:391]
ALAS1	4664.5	0.180331	0.0575519	3.13336	0.0017282	0.0149453	ENSG00000023330	211	5'-aminolevulinate synthase 1 [Source:HGNC Symbol;Acc:HGNC:396]
ALDH1A3	6779.75	-0.277081	0.0826444	-3.35269	0.000800301	0.0081523	ENSG00000184254	220	aldehyde dehydrogenase 1 family member A3 [Source:HGNC Symbol;Acc:HGNC:409]
ALDH1L2	5901.52	-0.313789	0.0808344	-3.88187	0.000103655	0.00146613	ENSG00000136010	160428	aldehyde dehydrogenase 1 family member L2 [Source:HGNC Symbol;Acc:HGNC:26777]
ALDH3A1	160.894	1.25284	0.220284	5.68741	1.28981e-08	4.34389e-07	ENSG00000108602	218	aldehyde dehydrogenase 3 family member A1 [Source:HGNC Symbol;Acc:HGNC:405]
ALDH3A2	12066.7	0.255522	0.0599173	4.26458	2.00279e-05	0.00034838	ENSG00000072210	224	aldehyde dehydrogenase 3 family member A2 [Source:HGNC Symbol;Acc:HGNC:403]
ALDH3B1	4089.82	-0.178141	0.0584739	-3.0465	0.0023152	0.0190217	ENSG00000006534	221	aldehyde dehydrogenase 3 family member B1 [Source:HGNC Symbol;Acc:HGNC:410]
ALDH5A1	1769.28	-0.439965	0.0755095	-5.82662	5.65618e-09	1.9973e-07	ENSG00000112294	7915	aldehyde dehydrogenase 5 family member A1 [Source:HGNC Symbol;Acc:HGNC:408]
ALDH7A1	3918.83	-0.172117	0.0633865	-2.71535	0.00662056	0.042888	ENSG00000164904	501	aldehyde dehydrogenase 7 family member A1 [Source:HGNC Symbol;Acc:HGNC:877]
ALDOA	86335	-0.172949	0.050973	-3.39295	0.000691434	0.00727563	ENSG00000149925	226	aldolase, fructose-bisphosphate A [Source:HGNC Symbol;Acc:HGNC:414]
ALDOC	1659.38	-0.26782	0.0756363	-3.54089	0.00039878	0.00457759	ENSG00000109107	230	aldolase, fructose-bisphosphate C [Source:HGNC Symbol;Acc:HGNC:418]
ALKBH2	433.435	-0.37784	0.117065	-3.22761	0.0012483	0.0115466	ENSG00000189046	121642	alkB homolog 2, alpha-ketoglutarate dependent dioxygenase [Source:HGNC Symbol;Acc:HGNC:32487]
ALMS1	2430.8	-0.233801	0.0751319	-3.11187	0.00185906	0.0158092	ENSG00000116127	7840	ALMS1 centrosome and basal body associated protein [Source:HGNC Symbol;Acc:HGNC:428]
ALOX5	31.1903	1.70872	0.426836	4.00323	6.24837e-05	0.00095729	ENSG00000012779	240	arachidonate 5-lipoxygenase [Source:HGNC Symbol;Acc:HGNC:435]
ALOX5	31.1903	1.70872	0.426836	4.00323	6.24837e-05	0.00095729	ENSG00000275565	240	arachidonate 5-lipoxygenase [Source:HGNC Symbol;Acc:HGNC:435]
ALYREF	1708.55	-0.262678	0.0736118	-3.56842	0.000359139	0.00418858	ENSG00000183684	10189	Aly/REF export factor [Source:HGNC Symbol;Acc:HGNC:19071]
AMIGO2	21053.7	0.371274	0.050476	7.35544	1.90295e-13	1.07763e-11	ENSG00000139211	347902	adhesion molecule with Ig like domain 2 [Source:HGNC Symbol;Acc:HGNC:24073]
AMN1	606.22	0.344355	0.105413	3.26673	0.00108797	0.0103195	ENSG00000151743	196394	antagonist of mitotic exit network 1 homolog [Source:HGNC Symbol;Acc:HGNC:27281]
AMZ1	166.081	-0.615569	0.227037	-2.71131	0.0067017	0.043254	ENSG00000174945	155185	archaelysin family metallopeptidase 1 [Source:HGNC Symbol;Acc:HGNC:22231]
ANAPC2	2153.66	0.236143	0.0714014	3.30727	0.000942115	0.00923986	ENSG00000176248	29882	anaphase promoting complex subunit 2 [Source:HGNC Symbol;Acc:HGNC:19989]
ANGPTL2	6010.88	0.365244	0.058914	6.19961	5.66033e-10	2.27156e-08	ENSG00000136859	23452	angiopoietin like 2 [Source:HGNC Symbol;Acc:HGNC:490]
ANGPTL4	2810.28	-0.750992	0.0798338	-9.40695	5.10737e-21	4.67615e-19	ENSG00000167772	51129	angiopoietin like 4 [Source:HGNC Symbol;Acc:HGNC:16039]
ANK1	1590.77	1.79556	0.109462	16.4035	1.80414e-60	5.40887e-58	ENSG00000029534	286	ankyrin 1 [Source:HGNC Symbol;Acc:HGNC:492]
ANK3	2112.25	0.471709	0.0782949	6.02477	1.6935e-09	6.45727e-08	ENSG00000151150	288	ankyrin 3 [Source:HGNC Symbol;Acc:HGNC:494]
ANKIB1	9752.62	0.24747	0.0557644	4.43778	9.08894e-06	0.000173279	ENSG00000001629	54467	ankyrin repeat and IBR domain containing 1 [Source:HGNC Symbol;Acc:HGNC:22215]
ANKRA2	1013.26	0.256052	0.0870541	2.94129	0.00326846	0.0251382	ENSG00000164331	57763	ankyrin repeat family A member 2 [Source:HGNC Symbol;Acc:HGNC:13208]
ANKRD33B	506.982	-0.414581	0.114941	-3.60692	0.000309858	0.00370715	ENSG00000164236	651746	ankyrin repeat domain 33B [Source:HGNC Symbol;Acc:HGNC:35240]
ANKRD34A	373.888	0.469457	0.135893	3.45462	0.000551079	0.00597588	ENSG00000272031	284615	ankyrin repeat domain 34A [Source:HGNC Symbol;Acc:HGNC:27639]
ANKRD40	4490.26	0.153974	0.0566284	2.71902	0.00654747	0.0425822	ENSG00000154945	91369	ankyrin repeat domain 40 [Source:HGNC Symbol;Acc:HGNC:28233]
ANKRD6	2104.3	0.186877	0.0683482	2.73419	0.00625335	0.0411931	ENSG00000135299	22881	ankyrin repeat domain 6 [Source:HGNC Symbol;Acc:HGNC:17280]
ANLN	4029	-1.82647	0.0723311	-25.2516	1.08893e-140	2.37854e-137	ENSG00000011426	54443	anillin, actin binding protein [Source:HGNC Symbol;Acc:HGNC:14082]
ANO8	1277.97	0.24019	0.08222	2.92131	0.0034856	0.0264098	ENSG00000074855	57719	anoctamin 8 [Source:HGNC Symbol;Acc:HGNC:29329]
ANP32B	5789.7	-0.387092	0.0566865	-6.82864	8.57233e-12	4.14781e-10	ENSG00000136938	10541	acidic nuclear phosphoprotein 32 family member B [Source:HGNC Symbol;Acc:HGNC:16677]
ANP32E	3091.37	-0.327786	0.06294	-5.20791	1.90975e-07	5.27077e-06	ENSG00000143401	81611	acidic nuclear phosphoprotein 32 family member E [Source:HGNC Symbol;Acc:HGNC:16673]
ANXA1	35893.4	-0.166526	0.0568704	-2.92816	0.00340974	0.0259636	ENSG00000135046	301	annexin A1 [Source:HGNC Symbol;Acc:HGNC:533]
AP1M2	1178.38	-0.270305	0.0842583	-3.20805	0.00133637	0.0121771	ENSG00000129354	10053	adaptor related protein complex 1 subunit mu 2 [Source:HGNC Symbol;Acc:HGNC:558]
AP1S3	2607.18	-0.289887	0.0714454	-4.05747	4.96078e-05	0.00077955	ENSG00000152056	130340	adaptor related protein complex 1 subunit sigma 3 [Source:HGNC Symbol;Acc:HGNC:18971]
AP3B2	229.634	-0.624872	0.166637	-3.7499	0.000176906	0.00231187	ENSG00000103723	8120	adaptor related protein complex 3 subunit beta 2 [Source:HGNC Symbol;Acc:HGNC:567]
AP3M2	2647.81	-0.16934	0.0636207	-2.66171	0.0077744	0.0487374	ENSG00000070718	10947	adaptor related protein complex 3 subunit mu 2 [Source:HGNC Symbol;Acc:HGNC:570]
AP5M1	3549.96	0.197917	0.0614656	3.21996	0.00128209	0.0117879	ENSG00000053770	55745	adaptor related protein complex 5 subunit mu 1 [Source:HGNC Symbol;Acc:HGNC:20192]
APH1B	2142.07	0.268481	0.0754796	3.557	0.000375117	0.00434182	ENSG00000138613	83464	aph-1 homolog B, gamma-secretase subunit [Source:HGNC Symbol;Acc:HGNC:24080]
APLN	433.847	-1.87626	0.138815	-13.5163	1.25335e-41	2.39547e-39	ENSG00000171388	8862	apelin [Source:HGNC Symbol;Acc:HGNC:16665]
APOBEC3B	180.947	-1.59568	0.18777	-8.49805	1.92802e-17	1.47397e-15	ENSG00000179750	9582	apolipoprotein B mRNA editing enzyme catalytic subunit 3B [Source:HGNC Symbol;Acc:HGNC:17352]
APOBEC3C	5809.37	0.452919	0.0551378	8.21431	2.1339e-16	1.51053e-14	ENSG00000244509	27350	apolipoprotein B mRNA editing enzyme catalytic subunit 3C [Source:HGNC Symbol;Acc:HGNC:17353]
APOL6	7682.69	-0.260379	0.0761543	-3.4191	0.000628283	0.00668042	ENSG00000221963	80830	apolipoprotein L6 [Source:HGNC Symbol;Acc:HGNC:14870]
APOLD1	444.93	-0.610512	0.119925	-5.09077	3.56611e-07	9.36871e-06	ENSG00000178878	81575	apolipoprotein L domain containing 1 [Source:HGNC Symbol;Acc:HGNC:25268]
APPL1	2829.31	-0.221226	0.0667265	-3.31542	0.000915066	0.00903167	ENSG00000157500	26060	adaptor protein, phosphotyrosine interacting with PH domain and leucine zipper 1 [Source:HGNC Symbol;Acc:HGNC:24035]
AQP11	2197.92	0.311265	0.0780822	3.98638	6.70893e-05	0.00101263	ENSG00000178301	282679	aquaporin 11 [Source:HGNC Symbol;Acc:HGNC:19940]
ARAP2	1848.48	-0.277586	0.0766041	-3.62364	0.000290484	0.00351106	ENSG00000047365	116984	ArfGAP with RhoGAP domain, ankyrin repeat and PH domain 2 [Source:HGNC Symbol;Acc:HGNC:16924]
ARFGAP1	5996.76	0.171725	0.058033	2.95909	0.00308544	0.0239353	ENSG00000101199	55738	ADP ribosylation factor GTPase activating protein 1 [Source:HGNC Symbol;Acc:HGNC:15852]
ARFGEF3	2629.36	-0.533274	0.0847906	-6.28931	3.18889e-10	1.3107e-08	ENSG00000112379	57221	ARFGEF family member 3 [Source:HGNC Symbol;Acc:HGNC:21213]
ARFIP2	3317.04	0.196784	0.0594282	3.31129	0.000928681	0.00914919	ENSG00000132254	23647	ADP ribosylation factor interacting protein 2 [Source:HGNC Symbol;Acc:HGNC:17160]
ARHGAP11A	1077.61	-1.66751	0.0870409	-19.1578	8.33148e-82	3.63967e-79	ENSG00000198826	9824	Rho GTPase activating protein 11A [Source:HGNC Symbol;Acc:HGNC:15783]
ARHGAP11A	1077.61	-1.66751	0.0870409	-19.1578	8.33148e-82	3.63967e-79	ENSG00000275568	9824	Rho GTPase activating protein 11A [Source:HGNC Symbol;Acc:HGNC:15783]
ARHGAP11B	48.6722	-1.72722	0.350359	-4.92985	8.2293e-07	2.02945e-05	ENSG00000274734	89839	Rho GTPase activating protein 11B [Source:HGNC Symbol;Acc:HGNC:15782]
ARHGAP11B	48.6722	-1.72722	0.350359	-4.92985	8.2293e-07	2.02945e-05	ENSG00000285077	89839	Rho GTPase activating protein 11B [Source:HGNC Symbol;Acc:HGNC:15782]
ARHGAP11B	48.6722	-1.72722	0.350359	-4.92985	8.2293e-07	2.02945e-05	ENSG00000286139	89839	Rho GTPase activating protein 11B [Source:HGNC Symbol;Acc:HGNC:15782]
ARHGAP18	6518.34	0.414062	0.0604615	6.84835	7.47044e-12	3.63768e-10	ENSG00000146376	93663	Rho GTPase activating protein 18 [Source:HGNC Symbol;Acc:HGNC:21035]
ARHGAP23	12355.6	-0.303098	0.0600481	-5.0476	4.47404e-07	1.16143e-05	ENSG00000275832	57636	Rho GTPase activating protein 23 [Source:HGNC Symbol;Acc:HGNC:29293]
ARHGAP23	12355.6	-0.303098	0.0600481	-5.0476	4.47404e-07	1.16143e-05	ENSG00000273780	57636	Rho GTPase activating protein 23 [Source:HGNC Symbol;Acc:HGNC:29293]
ARHGAP24	2935.05	0.280801	0.071851	3.90809	9.3027e-05	0.00133557	ENSG00000138639	83478	Rho GTPase activating protein 24 [Source:HGNC Symbol;Acc:HGNC:25361]
ARHGAP26	518.101	-0.446683	0.120666	-3.70182	0.000214059	0.00271165	ENSG00000145819	23092	Rho GTPase activating protein 26 [Source:HGNC Symbol;Acc:HGNC:17073]
ARHGAP33	210.993	-0.977406	0.177327	-5.5119	3.54986e-08	1.12843e-06	ENSG00000004777	115703	Rho GTPase activating protein 33 [Source:HGNC Symbol;Acc:HGNC:23085]
ARHGAP42	2219.5	0.35439	0.087315	4.05875	4.93367e-05	0.000776089	ENSG00000165895	143872	Rho GTPase activating protein 42 [Source:HGNC Symbol;Acc:HGNC:26545]
ARHGDIA	36250	-0.134032	0.0497119	-2.69618	0.00701398	0.0448531	ENSG00000141522	396	Rho GDP dissociation inhibitor alpha [Source:HGNC Symbol;Acc:HGNC:678]
ARHGEF2	7141.76	-0.212011	0.0530708	-3.99488	6.47284e-05	0.000982817	ENSG00000116584	9181	Rho/Rac guanine nucleotide exchange factor 2 [Source:HGNC Symbol;Acc:HGNC:682]
ARHGEF26	722.988	-0.374975	0.113889	-3.29244	0.000993206	0.00963586	ENSG00000114790	26084	Rho guanine nucleotide exchange factor 26 [Source:HGNC Symbol;Acc:HGNC:24490]
ARHGEF26	722.988	-0.374975	0.113889	-3.29244	0.000993206	0.00963586	ENSG00000277101	26084	Rho guanine nucleotide exchange factor 26 [Source:HGNC Symbol;Acc:HGNC:24490]
ARHGEF39	58.0521	-1.13659	0.368073	-3.08794	0.00201549	0.016886	ENSG00000137135	84904	Rho guanine nucleotide exchange factor 39 [Source:HGNC Symbol;Acc:HGNC:25909]
ARHGEF40	11859.6	0.156462	0.0520997	3.00312	0.00267228	0.0212871	ENSG00000165801	55701	Rho guanine nucleotide exchange factor 40 [Source:HGNC Symbol;Acc:HGNC:25516]
ARL10	797.758	0.338824	0.0934571	3.62545	0.000288454	0.00349205	ENSG00000175414	285598	ADP ribosylation factor like GTPase 10 [Source:HGNC Symbol;Acc:HGNC:22042]
ARL4C	11824.1	0.366429	0.060315	6.07526	1.23786e-09	4.82828e-08	ENSG00000188042	10123	ADP ribosylation factor like GTPase 4C [Source:HGNC Symbol;Acc:HGNC:698]
ARL6IP1	13066.5	-0.323552	0.055585	-5.82084	5.85509e-09	2.06277e-07	ENSG00000170540	23204	ADP ribosylation factor like GTPase 6 interacting protein 1 [Source:HGNC Symbol;Acc:HGNC:697]
ARL6IP6	485.977	-0.326415	0.115783	-2.81919	0.00481452	0.0339705	ENSG00000177917	151188	ADP ribosylation factor like GTPase 6 interacting protein 6 [Source:HGNC Symbol;Acc:HGNC:24048]
ARMC9	20660	0.281446	0.0593344	4.74338	2.10186e-06	4.69845e-05	ENSG00000135931	80210	armadillo repeat containing 9 [Source:HGNC Symbol;Acc:HGNC:20730]
ARMCX2	4727.31	0.180257	0.0612598	2.9425	0.0032557	0.0250602	ENSG00000184867	9823	armadillo repeat containing X-linked 2 [Source:HGNC Symbol;Acc:HGNC:16869]
ARPIN	1730.55	-0.359178	0.0776856	-4.62348	3.77351e-06	7.84993e-05	ENSG00000242498	348110	actin related protein 2/3 complex inhibitor [Source:HGNC Symbol;Acc:HGNC:28782]
ARRDC3	3223.1	-0.473523	0.0627334	-7.54818	4.41392e-14	2.6888e-12	ENSG00000113369	57561	arrestin domain containing 3 [Source:HGNC Symbol;Acc:HGNC:29263]
ARSA	3282.67	0.188172	0.066151	2.84458	0.004447	0.0319524	ENSG00000100299	410	arylsulfatase A [Source:HGNC Symbol;Acc:HGNC:713]
ARSI	4202.97	-0.893335	0.0770675	-11.5916	4.54645e-31	6.1518e-29	ENSG00000183876	340075	arylsulfatase family member I [Source:HGNC Symbol;Acc:HGNC:32521]
ARVCF	2401.86	0.294339	0.073322	4.01433	5.96154e-05	0.000920726	ENSG00000099889	421	ARVCF delta catenin family member [Source:HGNC Symbol;Acc:HGNC:728]
ASB2	288.898	0.600101	0.144071	4.16531	3.10933e-05	0.000516197	ENSG00000100628	51676	ankyrin repeat and SOCS box containing 2 [Source:HGNC Symbol;Acc:HGNC:16012]
ASB2	288.898	0.600101	0.144071	4.16531	3.10933e-05	0.000516197	ENSG00000278693	51676	ankyrin repeat and SOCS box containing 2 [Source:HGNC Symbol;Acc:HGNC:16012]
ASCC3	17144.3	0.510916	0.0695449	7.34656	2.03369e-13	1.14742e-11	ENSG00000112249	10973	activating signal cointegrator 1 complex subunit 3 [Source:HGNC Symbol;Acc:HGNC:18697]
ASF1B	289.636	-2.67916	0.204604	-13.0944	3.54607e-39	6.23212e-37	ENSG00000105011	55723	anti-silencing function 1B histone chaperone [Source:HGNC Symbol;Acc:HGNC:20996]
ASF1B	289.636	-2.67916	0.204604	-13.0944	3.54607e-39	6.23212e-37	ENSG00000288210	55723	anti-silencing function 1B histone chaperone [Source:HGNC Symbol;Acc:HGNC:20996]
ASMTL	1261.52	-0.238817	0.0858299	-2.78244	0.00539521	0.0370963	ENSG00000169093	8623	acetylserotonin O-methyltransferase like [Source:HGNC Symbol;Acc:HGNC:751]
ASMTL	1261.52	-0.238817	0.0858299	-2.78244	0.00539521	0.0370963	ENSG00000292339	8623	acetylserotonin O-methyltransferase like [Source:HGNC Symbol;Acc:HGNC:751]
ASNS	3370.33	-0.520994	0.0745004	-6.99316	2.68763e-12	1.38363e-10	ENSG00000070669	440	asparagine synthetase (glutamine-hydrolyzing) [Source:HGNC Symbol;Acc:HGNC:753]
ASPM	1195.21	-2.38413	0.0902843	-26.407	1.13945e-153	2.9037e-150	ENSG00000066279	259266	assembly factor for spindle microtubules [Source:HGNC Symbol;Acc:HGNC:19048]
ASRGL1	170.779	-0.559493	0.194413	-2.87786	0.00400381	0.029446	ENSG00000162174	80150	asparaginase and isoaspartyl peptidase 1 [Source:HGNC Symbol;Acc:HGNC:16448]
ASS1	6113.85	-0.335861	0.0796561	-4.21639	2.48249e-05	0.000423631	ENSG00000130707	445	argininosuccinate synthase 1 [Source:HGNC Symbol;Acc:HGNC:758]
ATAD1	5872.94	0.198004	0.0590206	3.35483	0.000794124	0.00810017	ENSG00000138138	84896	ATPase family AAA domain containing 1 [Source:HGNC Symbol;Acc:HGNC:25903]
ATAD2	1598.08	-1.12732	0.0869105	-12.9711	1.78548e-38	2.99556e-36	ENSG00000156802	29028	ATPase family AAA domain containing 2 [Source:HGNC Symbol;Acc:HGNC:30123]
ATAD3B	1250.47	-0.28267	0.0831609	-3.39907	0.000676148	0.00712495	ENSG00000160072	83858	ATPase family AAA domain containing 3B [Source:HGNC Symbol;Acc:HGNC:24007]
ATAD5	149.326	-1.01782	0.208064	-4.89187	9.98834e-07	2.42801e-05	ENSG00000176208	79915	ATPase family AAA domain containing 5 [Source:HGNC Symbol;Acc:HGNC:25752]
ATF4	17171.9	-0.160164	0.0492166	-3.25427	0.00113684	0.0106639	ENSG00000128272	468	activating transcription factor 4 [Source:HGNC Symbol;Acc:HGNC:786]
ATG16L2	388.845	0.387957	0.133749	2.90064	0.00372397	0.0278433	ENSG00000168010	89849	autophagy related 16 like 2 [Source:HGNC Symbol;Acc:HGNC:25464]
ATG4A	1398.39	0.298862	0.0806931	3.70369	0.000212489	0.00269399	ENSG00000101844	115201	autophagy related 4A cysteine peptidase [Source:HGNC Symbol;Acc:HGNC:16489]
ATG9B	69.123	-1.12145	0.335394	-3.34366	0.000826802	0.00836098	ENSG00000181652	285973	autophagy related 9B [Source:HGNC Symbol;Acc:HGNC:21899]
ATL3	10828.2	-0.149981	0.049844	-3.00901	0.00262103	0.021026	ENSG00000184743	25923	atlastin GTPase 3 [Source:HGNC Symbol;Acc:HGNC:24526]
ATP10D	6606.78	0.18477	0.054535	3.38809	0.000703809	0.00736063	ENSG00000145246	57205	ATPase phospholipid transporting 10D (putative) [Source:HGNC Symbol;Acc:HGNC:13549]
ATP11A	5743.56	-0.188888	0.0708915	-2.66447	0.00771094	0.0485186	ENSG00000068650	23250	ATPase phospholipid transporting 11A [Source:HGNC Symbol;Acc:HGNC:13552]
ATP13A1	4698.98	0.176535	0.0563049	3.13534	0.00171653	0.0148954	ENSG00000105726	57130	ATPase 13A1 [Source:HGNC Symbol;Acc:HGNC:24215]
ATP1A1	31597.1	0.190843	0.0489586	3.89805	9.697e-05	0.00138438	ENSG00000163399	476	ATPase Na+/K+ transporting subunit alpha 1 [Source:HGNC Symbol;Acc:HGNC:799]
ATP1B1	3617.57	0.179084	0.0598933	2.99004	0.00278937	0.0220753	ENSG00000143153	481	ATPase Na+/K+ transporting subunit beta 1 [Source:HGNC Symbol;Acc:HGNC:804]
ATP1B3	10669.6	0.345487	0.0540083	6.39693	1.58533e-10	6.8281e-09	ENSG00000069849	483	ATPase Na+/K+ transporting subunit beta 3 [Source:HGNC Symbol;Acc:HGNC:806]
ATP6AP1	14039.4	0.142264	0.0492717	2.88733	0.00388523	0.0287677	ENSG00000071553	537	ATPase H+ transporting accessory protein 1 [Source:HGNC Symbol;Acc:HGNC:868]
ATP6V0C	20277.3	0.136352	0.051385	2.65353	0.00796541	0.0495773	ENSG00000185883	527	ATPase H+ transporting V0 subunit c [Source:HGNC Symbol;Acc:HGNC:855]
ATP6V0D2	591.729	-0.436245	0.118877	-3.66972	0.00024282	0.00302832	ENSG00000147614	245972	ATPase H+ transporting V0 subunit d2 [Source:HGNC Symbol;Acc:HGNC:18266]
ATP6V1A	16947.6	0.154145	0.057826	2.66567	0.00768341	0.0483871	ENSG00000114573	523	ATPase H+ transporting V1 subunit A [Source:HGNC Symbol;Acc:HGNC:851]
ATP6V1E1	23129.7	0.142892	0.0516314	2.76754	0.00564803	0.0383134	ENSG00000131100	529	ATPase H+ transporting V1 subunit E1 [Source:HGNC Symbol;Acc:HGNC:857]
ATP8B2	6181.17	0.165099	0.0596509	2.76775	0.00564441	0.0383058	ENSG00000143515	57198	ATPase phospholipid transporting 8B2 [Source:HGNC Symbol;Acc:HGNC:13534]
ATR	3564.61	0.227767	0.0718972	3.16795	0.0015352	0.013671	ENSG00000175054	545	ATR serine/threonine kinase [Source:HGNC Symbol;Acc:HGNC:882]
ATRX	11377.2	0.262142	0.0547934	4.78419	1.7168e-06	3.92375e-05	ENSG00000085224	546	ATRX chromatin remodeler [Source:HGNC Symbol;Acc:HGNC:886]
ATXN7L3	5210.38	0.195443	0.0551088	3.5465	0.000390386	0.0045015	ENSG00000087152	56970	ataxin 7 like 3 [Source:HGNC Symbol;Acc:HGNC:25416]
AUNIP	78.1956	-1.04731	0.264212	-3.96389	7.37392e-05	0.00110105	ENSG00000127423	79000	aurora kinase A and ninein interacting protein [Source:HGNC Symbol;Acc:HGNC:28363]
AURKA	917.528	-1.44857	0.104304	-13.888	7.49076e-44	1.48745e-41	ENSG00000087586	6790	aurora kinase A [Source:HGNC Symbol;Acc:HGNC:11393]
AURKB	211.249	-2.54114	0.202171	-12.5692	3.11718e-36	4.91357e-34	ENSG00000178999	9212	aurora kinase B [Source:HGNC Symbol;Acc:HGNC:11390]
AZIN1	14227.5	-0.375088	0.0574503	-6.52892	6.62445e-11	2.98784e-09	ENSG00000155096	51582	antizyme inhibitor 1 [Source:HGNC Symbol;Acc:HGNC:16432]
B3GALNT1	2082.65	-0.345034	0.0823752	-4.18857	2.80716e-05	0.000473225	ENSG00000169255	8706	beta-1,3-N-acetylgalactosaminyltransferase 1 (Globoside blood group) [Source:HGNC Symbol;Acc:HGNC:918]
B3GALNT2	1991.27	0.286174	0.0745697	3.83768	0.000124202	0.00171086	ENSG00000162885	148789	beta-1,3-N-acetylgalactosaminyltransferase 2 [Source:HGNC Symbol;Acc:HGNC:28596]
B3GALNT2	1991.27	0.286174	0.0745697	3.83768	0.000124202	0.00171086	ENSG00000282880	148789	beta-1,3-N-acetylgalactosaminyltransferase 2 [Source:HGNC Symbol;Acc:HGNC:28596]
B3GNT9	1334.81	0.307136	0.0843344	3.64189	0.000270646	0.00330789	ENSG00000237172	84752	UDP-GlcNAc:betaGal beta-1,3-N-acetylglucosaminyltransferase 9 [Source:HGNC Symbol;Acc:HGNC:28714]
B4GALT1	14578.1	-0.325196	0.0522994	-6.21796	5.03645e-10	2.03185e-08	ENSG00000086062	2683	beta-1,4-galactosyltransferase 1 [Source:HGNC Symbol;Acc:HGNC:924]
B4GALT3	2340.86	0.19236	0.0704443	2.73067	0.00632054	0.0415125	ENSG00000158850	8703	beta-1,4-galactosyltransferase 3 [Source:HGNC Symbol;Acc:HGNC:926]
B4GALT5	23373.5	0.27852	0.0546546	5.09601	3.46891e-07	9.14477e-06	ENSG00000158470	9334	beta-1,4-galactosyltransferase 5 [Source:HGNC Symbol;Acc:HGNC:928]
B4GAT1	2217.26	0.214523	0.0702975	3.05164	0.00227593	0.0187798	ENSG00000174684	11041	beta-1,4-glucuronyltransferase 1 [Source:HGNC Symbol;Acc:HGNC:15685]
BACH2	165.857	-0.607972	0.185168	-3.28336	0.00102577	0.00987659	ENSG00000112182	60468	BTB domain and CNC homolog 2 [Source:HGNC Symbol;Acc:HGNC:14078]
BAIAP2	2560.96	-0.213985	0.0719764	-2.97299	0.00294914	0.023077	ENSG00000175866	10458	BAR/IMD domain containing adaptor protein 2 [Source:HGNC Symbol;Acc:HGNC:947]
BANF1	3602.53	-0.227444	0.0675703	-3.36603	0.000762575	0.0078517	ENSG00000175334	8815	BAF nuclear assembly factor 1 [Source:HGNC Symbol;Acc:HGNC:17397]
BARD1	409.145	-0.943472	0.123245	-7.65528	1.92895e-14	1.19407e-12	ENSG00000138376	580	BRCA1 associated RING domain 1 [Source:HGNC Symbol;Acc:HGNC:952]
BARX1	84.4321	-0.862548	0.30532	-2.82506	0.00472715	0.0335242	ENSG00000131668	56033	BARX homeobox 1 [Source:HGNC Symbol;Acc:HGNC:955]
BAX	6415.12	0.46868	0.0576081	8.13566	4.0971e-16	2.82183e-14	ENSG00000087088	581	BCL2 associated X, apoptosis regulator [Source:HGNC Symbol;Acc:HGNC:959]
BAZ2B	2654.3	0.224747	0.0698455	3.21777	0.00129189	0.0118352	ENSG00000123636	29994	bromodomain adjacent to zinc finger domain 2B [Source:HGNC Symbol;Acc:HGNC:963]
BBC3	1408.04	0.843464	0.0776965	10.8559	1.87005e-27	2.26929e-25	ENSG00000105327	27113	BCL2 binding component 3 [Source:HGNC Symbol;Acc:HGNC:17868]
BBS2	3182.72	0.196674	0.0598479	3.28624	0.00101535	0.00981951	ENSG00000125124	583	Bardet-Biedl syndrome 2 [Source:HGNC Symbol;Acc:HGNC:967]
BBS4	1768.56	0.191587	0.0713197	2.68632	0.00722446	0.045892	ENSG00000140463	585	Bardet-Biedl syndrome 4 [Source:HGNC Symbol;Acc:HGNC:969]
BBS5	1107.53	-0.27361	0.083868	-3.26239	0.00110476	0.0104335	ENSG00000163093	129880	Bardet-Biedl syndrome 5 [Source:HGNC Symbol;Acc:HGNC:970]
BCL2L1	8206.83	0.437958	0.060502	7.23874	4.52867e-13	2.46418e-11	ENSG00000171552	598	BCL2 like 1 [Source:HGNC Symbol;Acc:HGNC:992]
BCOR	1860.05	-0.361641	0.0748831	-4.8294	1.36944e-06	3.20165e-05	ENSG00000183337	54880	BCL6 corepressor [Source:HGNC Symbol;Acc:HGNC:20893]
BCORL1	1841.32	0.254158	0.0755741	3.36303	0.000770933	0.00792708	ENSG00000085185	63035	BCL6 corepressor like 1 [Source:HGNC Symbol;Acc:HGNC:25657]
BDKRB2	177.699	-1.33725	0.185132	-7.22323	5.07667e-13	2.74284e-11	ENSG00000168398	624	bradykinin receptor B2 [Source:HGNC Symbol;Acc:HGNC:1030]
BDNF	3790.16	0.506713	0.0789603	6.41732	1.38697e-10	6.04182e-09	ENSG00000176697	627	brain derived neurotrophic factor [Source:HGNC Symbol;Acc:HGNC:1033]
BEND5	114.812	-1.01462	0.265369	-3.82345	0.000131598	0.00178239	ENSG00000162373	79656	BEN domain containing 5 [Source:HGNC Symbol;Acc:HGNC:25668]
BHLHE41	3463.93	-0.419824	0.0604768	-6.9419	3.86868e-12	1.95221e-10	ENSG00000123095	79365	basic helix-loop-helix family member e41 [Source:HGNC Symbol;Acc:HGNC:16617]
BIN1	3342.48	-0.23245	0.0626516	-3.7102	0.000207096	0.00263655	ENSG00000136717	274	bridging integrator 1 [Source:HGNC Symbol;Acc:HGNC:1052]
BIRC3	982.419	-0.530903	0.102522	-5.17845	2.23742e-07	6.0764e-06	ENSG00000023445	330	baculoviral IAP repeat containing 3 [Source:HGNC Symbol;Acc:HGNC:591]
BIRC5	860.252	-2.9988	0.125716	-23.8538	9.25257e-126	1.41472e-122	ENSG00000089685	332	baculoviral IAP repeat containing 5 [Source:HGNC Symbol;Acc:HGNC:593]
BLM	143.834	-2.57131	0.249437	-10.3084	6.45367e-25	7.25564e-23	ENSG00000197299	641	BLM RecQ like helicase [Source:HGNC Symbol;Acc:HGNC:1058]
BLOC1S2	3646	0.380677	0.0693504	5.48918	4.03798e-08	1.26259e-06	ENSG00000196072	282991	biogenesis of lysosomal organelles complex 1 subunit 2 [Source:HGNC Symbol;Acc:HGNC:20984]
BMP1	21783.2	0.1969	0.058278	3.37863	0.000728474	0.00757712	ENSG00000168487	649	bone morphogenetic protein 1 [Source:HGNC Symbol;Acc:HGNC:1067]
BMP2	988.197	0.424227	0.10066	4.21447	2.50364e-05	0.000426289	ENSG00000125845	650	bone morphogenetic protein 2 [Source:HGNC Symbol;Acc:HGNC:1069]
BMP6	350.96	-0.471486	0.150723	-3.12817	0.001759	0.0151181	ENSG00000153162	654	bone morphogenetic protein 6 [Source:HGNC Symbol;Acc:HGNC:1073]
BMPR1B	2600.15	0.223127	0.0817977	2.7278	0.00637592	0.0417507	ENSG00000138696	658	bone morphogenetic protein receptor type 1B [Source:HGNC Symbol;Acc:HGNC:1077]
BNC1	280.355	-0.495705	0.158968	-3.11826	0.0018192	0.0155221	ENSG00000169594	646	basonuclin zinc finger protein 1 [Source:HGNC Symbol;Acc:HGNC:1081]
BNC2	2876.32	-0.238904	0.084908	-2.81368	0.00489774	0.0343831	ENSG00000173068	54796	basonuclin zinc finger protein 2 [Source:HGNC Symbol;Acc:HGNC:30988]
BNIP3	6703.35	-0.592221	0.0616253	-9.61003	7.25255e-22	6.80316e-20	ENSG00000176171	664	BCL2 interacting protein 3 [Source:HGNC Symbol;Acc:HGNC:1084]
BNIP3L	15344.7	-0.180521	0.0516088	-3.49788	0.000468977	0.00519612	ENSG00000104765	665	BCL2 interacting protein 3 like [Source:HGNC Symbol;Acc:HGNC:1085]
BOK	4568.62	-0.277932	0.0631977	-4.39781	1.09347e-05	0.000203892	ENSG00000176720	666	BCL2 family apoptosis regulator BOK [Source:HGNC Symbol;Acc:HGNC:1087]
BOP1	2157.91	-0.236777	0.0784507	-3.01817	0.00254309	0.0204975	ENSG00000261236	23246	BOP1 ribosomal biogenesis factor [Source:HGNC Symbol;Acc:HGNC:15519]
BORA	205.862	-0.610929	0.166873	-3.66105	0.000251185	0.00309727	ENSG00000136122	79866	BORA aurora kinase A activator [Source:HGNC Symbol;Acc:HGNC:24724]
BPGM	2273.22	0.212735	0.0663398	3.20675	0.00134245	0.0122252	ENSG00000172331	669	bisphosphoglycerate mutase [Source:HGNC Symbol;Acc:HGNC:1093]
BPNT1	2277.95	0.256901	0.07278	3.52983	0.000415834	0.00472721	ENSG00000162813	10380	3'(2'), 5'-bisphosphate nucleotidase 1 [Source:HGNC Symbol;Acc:HGNC:1096]
BRCA1	790.681	-1.34089	0.0944567	-14.1958	9.7273e-46	2.0374e-43	ENSG00000012048	672	BRCA1 DNA repair associated [Source:HGNC Symbol;Acc:HGNC:1100]
BRCA2	346.523	-1.70911	0.153407	-11.141	7.92082e-29	1.0009e-26	ENSG00000139618	675	BRCA2 DNA repair associated [Source:HGNC Symbol;Acc:HGNC:1101]
BRI3BP	160.877	-0.604591	0.183193	-3.30029	0.00096584	0.00941217	ENSG00000184992	140707	BRI3 binding protein [Source:HGNC Symbol;Acc:HGNC:14251]
BRIP1	450.875	-1.43499	0.118293	-12.1309	7.24816e-34	1.07596e-31	ENSG00000136492	83990	BRCA1 interacting helicase 1 [Source:HGNC Symbol;Acc:HGNC:20473]
BRSK1	713.07	0.419754	0.0962073	4.36302	1.28281e-05	0.000234338	ENSG00000160469	84446	BR serine/threonine kinase 1 [Source:HGNC Symbol;Acc:HGNC:18994]
BRWD3	1673.39	0.261771	0.0883069	2.96433	0.00303341	0.0236275	ENSG00000165288	254065	bromodomain and WD repeat domain containing 3 [Source:HGNC Symbol;Acc:HGNC:17342]
BSDC1	8955.15	0.175552	0.0544826	3.22216	0.00127228	0.0117188	ENSG00000160058	55108	BSD domain containing 1 [Source:HGNC Symbol;Acc:HGNC:25501]
BSN	309.363	-0.53238	0.161542	-3.29561	0.000982091	0.00955835	ENSG00000164061	8927	bassoon presynaptic cytomatrix protein [Source:HGNC Symbol;Acc:HGNC:1117]
BTBD10	3595.73	0.278528	0.0616687	4.51653	6.28617e-06	0.000126136	ENSG00000148925	84280	BTB domain containing 10 [Source:HGNC Symbol;Acc:HGNC:21445]
BTG1	3707.25	0.210044	0.0647257	3.24514	0.00117392	0.0109647	ENSG00000133639	694	BTG anti-proliferation factor 1 [Source:HGNC Symbol;Acc:HGNC:1130]
BTG2	3902.16	0.85481	0.077977	10.9623	5.79891e-28	7.26764e-26	ENSG00000159388	7832	BTG anti-proliferation factor 2 [Source:HGNC Symbol;Acc:HGNC:1131]
BTN2A1	3557.55	0.180058	0.0612658	2.93897	0.00329307	0.025302	ENSG00000112763	11120	butyrophilin subfamily 2 member A1 [Source:HGNC Symbol;Acc:HGNC:1136]
BTN2A1	3557.55	0.180058	0.0612658	2.93897	0.00329307	0.025302	ENSG00000292170	11120	butyrophilin subfamily 2 member A1 [Source:HGNC Symbol;Acc:HGNC:1136]
BUB1	1092.13	-1.85012	0.293481	-6.30406	2.89942e-10	1.20141e-08	ENSG00000169679	699	BUB1 mitotic checkpoint serine/threonine kinase [Source:HGNC Symbol;Acc:HGNC:1148]
BUB1B	593.372	-2.66056	0.139753	-19.0377	8.31543e-81	3.53175e-78	ENSG00000156970	701	BUB1 mitotic checkpoint serine/threonine kinase B [Source:HGNC Symbol;Acc:HGNC:1149]
BUB3	4583.45	-0.214733	0.0559754	-3.83621	0.00012495	0.00171652	ENSG00000154473	9184	BUB3 mitotic checkpoint protein [Source:HGNC Symbol;Acc:HGNC:1151]
BVES	1341.29	0.216519	0.0769396	2.81415	0.00489067	0.0343568	ENSG00000112276	11149	blood vessel epicardial substance [Source:HGNC Symbol;Acc:HGNC:1152]
C11orf95	2047.27	0.239105	0.0749819	3.18884	0.00142846	0.0128932
C14orf80	172.144	-1.39197	0.187264	-7.43317	1.06028e-13	6.11764e-12
C15orf52	7553.09	0.155988	0.0535012	2.91559	0.00355014	0.0267793
C15orf57	1077.39	0.231839	0.0834801	2.77717	0.00548341	0.0375633
C16orf87	740.546	0.284663	0.104996	2.71118	0.0067045	0.043254	ENSG00000155330	388272	chromosome 16 open reading frame 87 [Source:HGNC Symbol;Acc:HGNC:33754]
C17orf53	111.459	-0.925222	0.226568	-4.08363	4.43375e-05	0.000704699
C17orf89	1954.2	0.272658	0.078149	3.48895	0.000484923	0.00533799
C18orf54	279.202	-0.834644	0.14373	-5.80702	6.35927e-09	2.22502e-07	ENSG00000166845	162681	chromosome 18 open reading frame 54 [Source:HGNC Symbol;Acc:HGNC:13796]
C19orf48	1220.16	-0.478877	0.0798468	-5.99744	2.00448e-09	7.56754e-08
C19orf57	47.3467	-1.00672	0.358758	-2.80612	0.0050142	0.0350398
C1orf112	362.844	-0.781152	0.138535	-5.63866	1.71376e-08	5.72127e-07
C1orf21	2128.04	-0.318122	0.0784955	-4.05274	5.06221e-05	0.000793046	ENSG00000116667	81563	chromosome 1 open reading frame 21 [Source:HGNC Symbol;Acc:HGNC:15494]
C1orf226	245.609	-0.576029	0.157154	-3.66537	0.000246982	0.00306025	ENSG00000239887	400793	chromosome 1 open reading frame 226 [Source:HGNC Symbol;Acc:HGNC:34351]
C1orf35	849.556	-0.252585	0.0889525	-2.83955	0.00451777	0.0323392	ENSG00000143793	79169	chromosome 1 open reading frame 35 [Source:HGNC Symbol;Acc:HGNC:19032]
C1QTNF1	6926.31	0.173853	0.0642055	2.70776	0.00677387	0.0436518	ENSG00000173918	114897	C1q and TNF related 1 [Source:HGNC Symbol;Acc:HGNC:14324]
C1QTNF1-AS1	68.9889	0.946156	0.314166	3.01165	0.00259835	0.0208989	ENSG00000265096		C1QTNF1 antisense RNA 1 [Source:HGNC Symbol;Acc:HGNC:44351]
C1QTNF6	1731.37	-0.271753	0.0972396	-2.79467	0.00519527	0.0360253	ENSG00000133466	114904	C1q and TNF related 6 [Source:HGNC Symbol;Acc:HGNC:14343]
C20orf27	2108.6	-0.3087	0.0698208	-4.42132	9.81015e-06	0.000186332
C2CD3	4550.09	0.360395	0.0594951	6.05757	1.38197e-09	5.30912e-08	ENSG00000168014	26005	C2 domain containing 3 centriole elongation regulator [Source:HGNC Symbol;Acc:HGNC:24564]
C2orf27A	625.821	0.357767	0.109002	3.28221	0.00102997	0.00990568
C2orf68	967.746	0.263949	0.0870594	3.03183	0.00243079	0.0198329	ENSG00000168887	388969	chromosome 2 open reading frame 68 [Source:HGNC Symbol;Acc:HGNC:34353]
C2orf72	225.227	-0.968835	0.171676	-5.64339	1.66732e-08	5.57839e-07	ENSG00000204128	257407	chromosome 2 open reading frame 72 [Source:HGNC Symbol;Acc:HGNC:27418]
C3orf14	685.892	-0.376298	0.0969183	-3.88263	0.000103333	0.00146292
C4orf46	819.136	-0.511583	0.0907372	-5.63807	1.71964e-08	5.72838e-07	ENSG00000205208	201725	chromosome 4 open reading frame 46 [Source:HGNC Symbol;Acc:HGNC:27320]
C5	173.899	-0.780481	0.197261	-3.9566	7.60251e-05	0.00113186	ENSG00000106804	727	complement C5 [Source:HGNC Symbol;Acc:HGNC:1331]
C5orf15	7851.62	0.20057	0.0621039	3.22959	0.00123968	0.0114808	ENSG00000113583	56951	chromosome 5 open reading frame 15 [Source:HGNC Symbol;Acc:HGNC:20656]
C5orf34	149.352	-0.939438	0.228875	-4.10459	4.05031e-05	0.000651886	ENSG00000172244	375444	chromosome 5 open reading frame 34 [Source:HGNC Symbol;Acc:HGNC:24738]
C6orf106	8968.04	0.136525	0.0513588	2.65826	0.0078545	0.0490786
C7	253.219	0.57542	0.186535	3.08477	0.00203707	0.0170481	ENSG00000112936	730	complement C7 [Source:HGNC Symbol;Acc:HGNC:1346]
C7orf50	3321.14	-0.282302	0.0799077	-3.53285	0.000411108	0.00469093	ENSG00000146540	84310	chromosome 7 open reading frame 50 [Source:HGNC Symbol;Acc:HGNC:22421]
C9orf40	521.762	-0.43303	0.109162	-3.96687	7.28226e-05	0.00108949	ENSG00000135045	55071	chromosome 9 open reading frame 40 [Source:HGNC Symbol;Acc:HGNC:23433]
CA8	89.8483	-1.30876	0.271652	-4.81779	1.45161e-06	3.36799e-05	ENSG00000178538	767	carbonic anhydrase 8 [Source:HGNC Symbol;Acc:HGNC:1382]
CABP1	263.905	-0.525882	0.151044	-3.48165	0.000498343	0.00547784	ENSG00000157782	9478	calcium binding protein 1 [Source:HGNC Symbol;Acc:HGNC:1384]
CABYR	743.049	0.553274	0.1061	5.21465	1.84167e-07	5.1013e-06	ENSG00000154040	26256	calcium binding tyrosine phosphorylation regulated [Source:HGNC Symbol;Acc:HGNC:15569]
CADM1	2664.89	0.445061	0.0641941	6.93305	4.11876e-12	2.07157e-10	ENSG00000182985	23705	cell adhesion molecule 1 [Source:HGNC Symbol;Acc:HGNC:5951]
CADPS2	1533.19	0.222856	0.0777456	2.86648	0.00415069	0.0302931	ENSG00000081803	93664	calcium dependent secretion activator 2 [Source:HGNC Symbol;Acc:HGNC:16018]
CALB2	9320.73	-0.225441	0.0742634	-3.0357	0.00239976	0.0196321	ENSG00000172137	794	calbindin 2 [Source:HGNC Symbol;Acc:HGNC:1435]
CALB2	9320.73	-0.225441	0.0742634	-3.0357	0.00239976	0.0196321	ENSG00000282830	794	calbindin 2 [Source:HGNC Symbol;Acc:HGNC:1435]
CALCOCO1	7811	0.248922	0.0607999	4.09412	4.23773e-05	0.00067777	ENSG00000012822	57658	calcium binding and coiled-coil domain 1 [Source:HGNC Symbol;Acc:HGNC:29306]
CALCRL	500.475	0.566561	0.129195	4.38533	1.1581e-05	0.000213856	ENSG00000064989	10203	calcitonin receptor like receptor [Source:HGNC Symbol;Acc:HGNC:16709]
CALM1	26252.3	-0.131478	0.0480748	-2.73487	0.00624044	0.0411455	ENSG00000198668	801	calmodulin 1 [Source:HGNC Symbol;Acc:HGNC:1442]
CALM3	18230.4	-0.260855	0.0485857	-5.36895	7.91945e-08	2.29941e-06	ENSG00000160014	808	calmodulin 3 [Source:HGNC Symbol;Acc:HGNC:1449]
CAMK1D	1835.58	-0.375545	0.0774215	-4.85065	1.23057e-06	2.9126e-05	ENSG00000183049	57118	calcium/calmodulin dependent protein kinase ID [Source:HGNC Symbol;Acc:HGNC:19341]
CAMK2A	383.837	-1.05923	0.141827	-7.46845	8.1146e-14	4.809e-12	ENSG00000070808	815	calcium/calmodulin dependent protein kinase II alpha [Source:HGNC Symbol;Acc:HGNC:1460]
CAMK2B	261.465	-0.75187	0.158154	-4.75404	1.9939e-06	4.48994e-05	ENSG00000058404	816	calcium/calmodulin dependent protein kinase II beta [Source:HGNC Symbol;Acc:HGNC:1461]
CAMK2G	3198.98	0.194338	0.0603825	3.21845	0.00128886	0.0118287	ENSG00000148660	818	calcium/calmodulin dependent protein kinase II gamma [Source:HGNC Symbol;Acc:HGNC:1463]
CAMK2N2	366.944	-0.539923	0.144085	-3.74725	0.000178783	0.00233042	ENSG00000163888	94032	calcium/calmodulin dependent protein kinase II inhibitor 2 [Source:HGNC Symbol;Acc:HGNC:24197]
CAMKK1	752.964	-0.543819	0.111331	-4.88472	1.03575e-06	2.50975e-05	ENSG00000004660	84254	calcium/calmodulin dependent protein kinase kinase 1 [Source:HGNC Symbol;Acc:HGNC:1469]
CAPN1	15621	0.157236	0.0501756	3.13371	0.0017261	0.0149453	ENSG00000014216	823	calpain 1 [Source:HGNC Symbol;Acc:HGNC:1476]
CARHSP1	4357.55	-0.192074	0.0708432	-2.71126	0.00670273	0.043254	ENSG00000153048	23589	calcium regulated heat stable protein 1 [Source:HGNC Symbol;Acc:HGNC:17150]
CASC10	842.345	0.339157	0.109745	3.09042	0.00199877	0.0167642
CASC5	548.772	-3.04387	0.153211	-19.8672	7.82695e-88	3.73981e-85
CAST	19358.2	-0.18681	0.0551118	-3.38966	0.000699798	0.00735284	ENSG00000153113		calpastatin [Source:HGNC Symbol;Acc:HGNC:1515]
CAST	19358.2	-0.18681	0.0551118	-3.38966	0.000699798	0.00735284	ENSG00000310517	831	calpastatin [Source:NCBI gene (formerly Entrezgene);Acc:831]
CASZ1	473.75	-0.415842	0.125605	-3.31072	0.000930567	0.00915008	ENSG00000130940	54897	castor zinc finger 1 [Source:HGNC Symbol;Acc:HGNC:26002]
CAV1	29800.9	-0.200312	0.0473085	-4.23417	2.29397e-05	0.000394542	ENSG00000105974	857	caveolin 1 [Source:HGNC Symbol;Acc:HGNC:1527]
CBFB	2973.5	-0.270004	0.0614414	-4.39449	1.11035e-05	0.000205986	ENSG00000067955	865	core-binding factor subunit beta [Source:HGNC Symbol;Acc:HGNC:1539]
CBLB	5641.39	0.247153	0.05894	4.1933	2.74931e-05	0.000463984	ENSG00000114423	868	Cbl proto-oncogene B [Source:HGNC Symbol;Acc:HGNC:1542]
CBR3	214.107	-0.480392	0.172785	-2.78029	0.0054311	0.037322	ENSG00000159231	874	carbonyl reductase 3 [Source:HGNC Symbol;Acc:HGNC:1549]
CBX5	8374.95	-0.313854	0.0541637	-5.79454	6.85092e-09	2.38612e-07	ENSG00000094916	23468	chromobox 5 [Source:HGNC Symbol;Acc:HGNC:1555]
CBX6	13486.5	0.201284	0.0506061	3.97747	6.96525e-05	0.0010471	ENSG00000183741	23466	chromobox 6 [Source:HGNC Symbol;Acc:HGNC:1556]
CC2D1B	4039.42	0.184506	0.0628001	2.93799	0.00330351	0.0253454	ENSG00000154222	200014	coiled-coil and C2 domain containing 1B [Source:HGNC Symbol;Acc:HGNC:29386]
CCBE1	3264.81	-0.209367	0.0734001	-2.85241	0.00433886	0.0314264	ENSG00000183287	147372	collagen and calcium binding EGF domains 1 [Source:HGNC Symbol;Acc:HGNC:29426]
CCDC109B	1118.8	-0.31902	0.0846505	-3.76867	0.000164118	0.00216698
CCDC113	680.06	-0.482774	0.103843	-4.64907	3.33441e-06	7.03215e-05
CCDC115	1612.8	-0.206115	0.0734352	-2.80676	0.0050043	0.0349967	ENSG00000136710	84317	coiled-coil domain containing 115 [Source:HGNC Symbol;Acc:HGNC:28178]
CCDC136	237.257	0.770067	0.162158	4.74888	2.04545e-06	4.58576e-05	ENSG00000128596	64753	coiled-coil domain containing 136 [Source:HGNC Symbol;Acc:HGNC:22225]
CCDC138	158.19	-0.64146	0.190761	-3.36263	0.000772035	0.00793308	ENSG00000163006	165055	coiled-coil domain containing 138 [Source:HGNC Symbol;Acc:HGNC:26531]
CCDC148	134.1	0.638845	0.212574	3.00528	0.00265338	0.0212298	ENSG00000153237	130940	coiled-coil domain containing 148 [Source:HGNC Symbol;Acc:HGNC:25191]
CCDC15	122.365	-0.891522	0.225624	-3.95136	7.77077e-05	0.00115242	ENSG00000149548	80071	coiled-coil domain containing 15 [Source:HGNC Symbol;Acc:HGNC:25798]
CCDC171	222.565	-0.428837	0.158512	-2.7054	0.00682225	0.0438655	ENSG00000164989	203238	coiled-coil domain containing 171 [Source:HGNC Symbol;Acc:HGNC:29828]
CCDC18	383.82	-0.522652	0.130885	-3.9932	6.51869e-05	0.000988797	ENSG00000122483	343099	coiled-coil domain containing 18 [Source:HGNC Symbol;Acc:HGNC:30370]
CCDC34	442.292	-0.36196	0.123726	-2.92548	0.00343923	0.0261102	ENSG00000109881	91057	coiled-coil domain containing 34 [Source:HGNC Symbol;Acc:HGNC:25079]
CCDC64	729.031	-0.974902	0.118386	-8.23493	1.79665e-16	1.28368e-14
CCDC69	1101.1	0.331306	0.089646	3.69572	0.000219265	0.00275931	ENSG00000198624	26112	coiled-coil domain containing 69 [Source:HGNC Symbol;Acc:HGNC:24487]
CCDC74A	2305.71	0.365961	0.0750102	4.87881	1.06725e-06	2.57387e-05	ENSG00000163040	90557	coiled-coil domain containing 74A [Source:HGNC Symbol;Acc:HGNC:25197]
CCDC77	485.135	-0.395476	0.118723	-3.33109	0.000865073	0.00866206	ENSG00000120647	84318	coiled-coil domain containing 77 [Source:HGNC Symbol;Acc:HGNC:28203]
CCDC85C	1484.35	-0.372073	0.0993322	-3.74574	0.000179864	0.00234252	ENSG00000205476	317762	coiled-coil domain containing 85C [Source:HGNC Symbol;Acc:HGNC:35459]
CCDC90B	4066.5	0.352541	0.0605881	5.81864	5.93279e-09	2.08534e-07	ENSG00000137500	60492	coiled-coil domain containing 90B [Source:HGNC Symbol;Acc:HGNC:28108]
CCDC92	4152.69	0.23976	0.0574885	4.17057	3.03841e-05	0.00050552	ENSG00000275035	80212	coiled-coil domain containing 92 [Source:HGNC Symbol;Acc:HGNC:29563]
CCDC92	4152.69	0.23976	0.0574885	4.17057	3.03841e-05	0.00050552	ENSG00000119242	80212	coiled-coil domain containing 92 [Source:HGNC Symbol;Acc:HGNC:29563]
CCHCR1	645.376	-0.354453	0.0991648	-3.57438	0.000351057	0.00411946	ENSG00000224180	54535	coiled-coil alpha-helical rod protein 1 [Source:HGNC Symbol;Acc:HGNC:13930]
CCHCR1	645.376	-0.354453	0.0991648	-3.57438	0.000351057	0.00411946	ENSG00000234114	54535	coiled-coil alpha-helical rod protein 1 [Source:HGNC Symbol;Acc:HGNC:13930]
CCHCR1	645.376	-0.354453	0.0991648	-3.57438	0.000351057	0.00411946	ENSG00000206457	54535	coiled-coil alpha-helical rod protein 1 [Source:HGNC Symbol;Acc:HGNC:13930]
CCHCR1	645.376	-0.354453	0.0991648	-3.57438	0.000351057	0.00411946	ENSG00000204536	54535	coiled-coil alpha-helical rod protein 1 [Source:HGNC Symbol;Acc:HGNC:13930]
CCHCR1	645.376	-0.354453	0.0991648	-3.57438	0.000351057	0.00411946	ENSG00000223533	54535	coiled-coil alpha-helical rod protein 1 [Source:HGNC Symbol;Acc:HGNC:13930]
CCHCR1	645.376	-0.354453	0.0991648	-3.57438	0.000351057	0.00411946	ENSG00000206355	54535	coiled-coil alpha-helical rod protein 1 [Source:HGNC Symbol;Acc:HGNC:13930]
CCL28	411.271	-0.749058	0.12354	-6.06328	1.33371e-09	5.17575e-08	ENSG00000151882	56477	C-C motif chemokine ligand 28 [Source:HGNC Symbol;Acc:HGNC:17700]
CCNA1	5743.62	-0.406004	0.0743642	-5.45967	4.7701e-08	1.4675e-06	ENSG00000133101	8900	cyclin A1 [Source:HGNC Symbol;Acc:HGNC:1577]
CCNA2	838.487	-2.43933	0.12995	-18.7713	1.29698e-78	5.08481e-76	ENSG00000145386	890	cyclin A2 [Source:HGNC Symbol;Acc:HGNC:1578]
CCNB1	2282.45	-1.51746	0.0858131	-17.6834	5.63335e-70	1.87247e-67	ENSG00000134057	891	cyclin B1 [Source:HGNC Symbol;Acc:HGNC:1579]
CCNB2	587.595	-2.36639	0.125025	-18.9274	6.78548e-80	2.80406e-77	ENSG00000157456	9133	cyclin B2 [Source:HGNC Symbol;Acc:HGNC:1580]
CCND2	8964.97	0.276741	0.0721101	3.83776	0.000124163	0.00171086	ENSG00000118971	894	cyclin D2 [Source:HGNC Symbol;Acc:HGNC:1583]
CCNE2	119.321	-3.00322	0.264031	-11.3745	5.60368e-30	7.38623e-28	ENSG00000175305	9134	cyclin E2 [Source:HGNC Symbol;Acc:HGNC:1590]
CCNF	534.243	-1.39826	0.116826	-11.9688	5.17683e-33	7.53845e-31	ENSG00000162063	899	cyclin F [Source:HGNC Symbol;Acc:HGNC:1591]
CCNG1	15636.9	0.405016	0.0547784	7.39372	1.42778e-13	8.17632e-12	ENSG00000113328	900	cyclin G1 [Source:HGNC Symbol;Acc:HGNC:1592]
CCNL2	5041.01	0.36006	0.0586666	6.1374	8.38824e-10	3.33133e-08	ENSG00000221978	81669	cyclin L2 [Source:HGNC Symbol;Acc:HGNC:20570]
CCSAP	1308.89	-0.36248	0.0779398	-4.65077	3.30701e-06	6.99933e-05	ENSG00000154429	126731	centriole, cilia and spindle associated protein [Source:HGNC Symbol;Acc:HGNC:29578]
CD24	156.098	0.621155	0.215171	2.8868	0.00389188	0.028775	ENSG00000272398	100133941	CD24 molecule [Source:HGNC Symbol;Acc:HGNC:1645]
CD248	2246.86	-0.274909	0.0826882	-3.32464	0.000885317	0.00880136	ENSG00000174807	57124	CD248 molecule [Source:HGNC Symbol;Acc:HGNC:18219]
CD27-AS1	578.41	0.291613	0.105486	2.76448	0.00570135	0.0384873	ENSG00000215039	678655	CD27 antisense RNA 1 [Source:HGNC Symbol;Acc:HGNC:43896]
CD274	439.616	-0.422188	0.123293	-3.42427	0.000616447	0.00656828	ENSG00000120217	29126	CD274 molecule [Source:HGNC Symbol;Acc:HGNC:17635]
CD40	509.278	-0.38129	0.116559	-3.27122	0.00107086	0.0101825	ENSG00000101017	958	CD40 molecule [Source:HGNC Symbol;Acc:HGNC:11919]
CD46	14327.4	0.212286	0.0529304	4.01066	6.05503e-05	0.000934222	ENSG00000117335	4179	CD46 molecule [Source:HGNC Symbol;Acc:HGNC:6953]
CD55	16878.2	0.246482	0.0642037	3.83906	0.000123504	0.00170431	ENSG00000196352	1604	CD55 molecule (Cromer blood group) [Source:HGNC Symbol;Acc:HGNC:2665]
CD59	65843.3	0.145506	0.0466403	3.11975	0.00181003	0.0154814	ENSG00000085063	966	CD59 molecule (CD59 blood group) [Source:HGNC Symbol;Acc:HGNC:1689]
CD82	6761.29	-0.332463	0.0686684	-4.84158	1.28811e-06	3.03469e-05	ENSG00000085117	3732	CD82 molecule [Source:HGNC Symbol;Acc:HGNC:6210]
CD83	254.476	-0.618225	0.159777	-3.8693	0.000109148	0.00153178	ENSG00000112149	9308	CD83 molecule [Source:HGNC Symbol;Acc:HGNC:1703]
CDADC1	685.994	0.283341	0.100613	2.81615	0.00486037	0.0341835	ENSG00000102543	81602	cytidine and dCMP deaminase domain containing 1 [Source:HGNC Symbol;Acc:HGNC:20299]
CDC20	723.029	-3.33943	0.145354	-22.9745	8.38328e-117	9.86003e-114	ENSG00000117399	991	cell division cycle 20 [Source:HGNC Symbol;Acc:HGNC:1723]
CDC25A	256.389	-0.999512	0.158092	-6.32236	2.57605e-10	1.07912e-08	ENSG00000164045	993	cell division cycle 25A [Source:HGNC Symbol;Acc:HGNC:1725]
CDC25B	4392.01	-0.22515	0.0636422	-3.53775	0.000403548	0.0046219	ENSG00000101224	994	cell division cycle 25B [Source:HGNC Symbol;Acc:HGNC:1726]
CDC25C	116.226	-2.4769	0.241036	-10.2761	9.03456e-25	1.00831e-22	ENSG00000158402	995	cell division cycle 25C [Source:HGNC Symbol;Acc:HGNC:1727]
CDC42BPG	157.426	1.11194	0.24056	4.62231	3.79483e-06	7.88356e-05	ENSG00000171219	55561	CDC42 binding protein kinase gamma [Source:HGNC Symbol;Acc:HGNC:29829]
CDC42EP1	8085.87	-0.223268	0.057704	-3.86919	0.000109198	0.00153178	ENSG00000128283	11135	CDC42 effector protein 1 [Source:HGNC Symbol;Acc:HGNC:17014]
CDC42EP3	27344.2	0.187742	0.0573744	3.27222	0.00106706	0.010159	ENSG00000163171	10602	CDC42 effector protein 3 [Source:HGNC Symbol;Acc:HGNC:16943]
CDC45	178.38	-2.17332	0.191795	-11.3315	9.16721e-30	1.198e-27	ENSG00000093009	8318	cell division cycle 45 [Source:HGNC Symbol;Acc:HGNC:1739]
CDC6	460.655	-2.02155	0.143236	-14.1134	3.14102e-45	6.40349e-43	ENSG00000094804	990	cell division cycle 6 [Source:HGNC Symbol;Acc:HGNC:1744]
CDC7	266.915	-0.474102	0.156809	-3.02344	0.00249917	0.0202503	ENSG00000097046	8317	cell division cycle 7 [Source:HGNC Symbol;Acc:HGNC:1745]
CDCA2	372.811	-2.49255	0.151583	-16.4435	9.33638e-61	2.91333e-58	ENSG00000184661	157313	cell division cycle associated 2 [Source:HGNC Symbol;Acc:HGNC:14623]
CDCA3	253.231	-2.24583	0.168205	-13.3517	1.15755e-40	2.1324e-38	ENSG00000111665	83461	cell division cycle associated 3 [Source:HGNC Symbol;Acc:HGNC:14624]
CDCA4	766.832	-0.5681	0.102022	-5.56839	2.57108e-08	8.32876e-07	ENSG00000170779	55038	cell division cycle associated 4 [Source:HGNC Symbol;Acc:HGNC:14625]
CDCA5	462.829	-2.25805	0.137455	-16.4276	1.21375e-60	3.71166e-58	ENSG00000146670	113130	cell division cycle associated 5 [Source:HGNC Symbol;Acc:HGNC:14626]
CDCA7	94.378	-1.82902	0.256419	-7.13293	9.82556e-13	5.2529e-11	ENSG00000144354	83879	cell division cycle associated 7 [Source:HGNC Symbol;Acc:HGNC:14628]
CDCA7L	1782.01	-0.304723	0.0761076	-4.00385	6.2321e-05	0.000955755	ENSG00000164649	55536	cell division cycle associated 7 like [Source:HGNC Symbol;Acc:HGNC:30777]
CDCA8	465.148	-2.96773	0.159116	-18.6514	1.23106e-77	4.70574e-75	ENSG00000134690	55143	cell division cycle associated 8 [Source:HGNC Symbol;Acc:HGNC:14629]
CDCP1	7538.61	-0.370633	0.0622587	-5.95312	2.63084e-09	9.78529e-08	ENSG00000163814	64866	CUB domain containing protein 1 [Source:HGNC Symbol;Acc:HGNC:24357]
CDH10	219.443	1.65749	0.195172	8.49247	2.02297e-17	1.52371e-15	ENSG00000040731	1008	cadherin 10 [Source:HGNC Symbol;Acc:HGNC:1749]
CDH13	8976.59	0.178906	0.0586844	3.04861	0.00229904	0.0189093	ENSG00000140945	1012	cadherin 13 [Source:HGNC Symbol;Acc:HGNC:1753]
CDH4	146.906	-0.544944	0.193333	-2.81868	0.00482218	0.0340089	ENSG00000179242	1002	cadherin 4 [Source:HGNC Symbol;Acc:HGNC:1763]
CDH4	146.906	-0.544944	0.193333	-2.81868	0.00482218	0.0340089	ENSG00000280641	1002	cadherin 4 [Source:HGNC Symbol;Acc:HGNC:1763]
CDH6	3542.54	0.294613	0.0851181	3.46123	0.000537715	0.00585588	ENSG00000113361	1004	cadherin 6 [Source:HGNC Symbol;Acc:HGNC:1765]
CDH8	1299.7	0.29072	0.0972045	2.9908	0.00278244	0.0220433	ENSG00000150394	1006	cadherin 8 [Source:HGNC Symbol;Acc:HGNC:1767]
CDIP1	5055.65	0.337769	0.0559544	6.03651	1.57486e-09	6.01989e-08	ENSG00000089486	29965	cell death inducing p53 target 1 [Source:HGNC Symbol;Acc:HGNC:13234]
CDIP1	5055.65	0.337769	0.0559544	6.03651	1.57486e-09	6.01989e-08	ENSG00000274336	29965	cell death inducing p53 target 1 [Source:HGNC Symbol;Acc:HGNC:13234]
CDK1	758.484	-2.28993	0.10171	-22.5142	3.01246e-112	3.29004e-109	ENSG00000170312	983	cyclin dependent kinase 1 [Source:HGNC Symbol;Acc:HGNC:1722]
CDK2	1405.31	-0.625016	0.0791697	-7.89464	2.91154e-15	1.92716e-13	ENSG00000123374	1017	cyclin dependent kinase 2 [Source:HGNC Symbol;Acc:HGNC:1771]
CDK20	1133.39	0.324711	0.089385	3.63273	0.000280441	0.00340854	ENSG00000156345	23552	cyclin dependent kinase 20 [Source:HGNC Symbol;Acc:HGNC:21420]
CDK5RAP2	4291.81	-0.187014	0.06155	-3.03841	0.00237831	0.0194878	ENSG00000136861	55755	CDK5 regulatory subunit associated protein 2 [Source:HGNC Symbol;Acc:HGNC:18672]
CDK9	3453.69	0.259977	0.0591628	4.39427	1.11143e-05	0.000205986	ENSG00000136807	1025	cyclin dependent kinase 9 [Source:HGNC Symbol;Acc:HGNC:1780]
CDKL2	952.177	0.353704	0.103967	3.40208	0.00066875	0.00707626	ENSG00000138769	8999	cyclin dependent kinase like 2 [Source:HGNC Symbol;Acc:HGNC:1782]
CDKN1A	124219	1.31119	0.142131	9.22518	2.83085e-20	2.50195e-18	ENSG00000124762	1026	cyclin dependent kinase inhibitor 1A [Source:HGNC Symbol;Acc:HGNC:1784]
CDKN2B	11839.9	0.252948	0.061216	4.13206	3.59523e-05	0.000588841	ENSG00000147883	1030	cyclin dependent kinase inhibitor 2B [Source:HGNC Symbol;Acc:HGNC:1788]
CDKN2C	361.06	-1.43992	0.15804	-9.11114	8.15237e-20	7.00279e-18	ENSG00000123080	1031	cyclin dependent kinase inhibitor 2C [Source:HGNC Symbol;Acc:HGNC:1789]
CDKN2D	543.446	-0.320847	0.115037	-2.78909	0.00528564	0.0365359	ENSG00000129355	1032	cyclin dependent kinase inhibitor 2D [Source:HGNC Symbol;Acc:HGNC:1790]
CDKN3	320.969	-1.96127	0.165315	-11.8638	1.82392e-32	2.5822e-30	ENSG00000100526	1033	cyclin dependent kinase inhibitor 3 [Source:HGNC Symbol;Acc:HGNC:1791]
CDON	1032.76	-0.279656	0.0862228	-3.24341	0.00118107	0.0110181	ENSG00000064309	50937	cell adhesion associated, oncogene regulated [Source:HGNC Symbol;Acc:HGNC:17104]
CDT1	232.047	-2.20197	0.197275	-11.1619	6.26434e-29	8.04889e-27	ENSG00000167513	81620	chromatin licensing and DNA replication factor 1 [Source:HGNC Symbol;Acc:HGNC:24576]
CDV3	20221.8	-0.134253	0.0478253	-2.80716	0.00499811	0.0349753	ENSG00000091527	55573	CDV3 homolog [Source:HGNC Symbol;Acc:HGNC:26928]
CEBPG	1759.94	-0.37253	0.0787215	-4.73225	2.22039e-06	4.92903e-05	ENSG00000153879	1054	CCAAT enhancer binding protein gamma [Source:HGNC Symbol;Acc:HGNC:1837]
CECR5	1758.2	-0.267294	0.0728648	-3.66835	0.000244122	0.00304044
CEL	242.482	0.578565	0.157516	3.67306	0.00023966	0.00299379	ENSG00000170835	1056	carboxyl ester lipase [Source:HGNC Symbol;Acc:HGNC:1848]
CELF2	5519.17	-0.227175	0.0611629	-3.71426	0.000203802	0.00260144	ENSG00000048740	10659	CUGBP Elav-like family member 2 [Source:HGNC Symbol;Acc:HGNC:2550]
CELSR1	1181.45	-0.282061	0.0893191	-3.1579	0.00158908	0.0140216	ENSG00000075275	9620	cadherin EGF LAG seven-pass G-type receptor 1 [Source:HGNC Symbol;Acc:HGNC:1850]
CEMIP	47732.3	0.255934	0.0758559	3.37395	0.000740977	0.00767064	ENSG00000103888	57214	cell migration inducing hyaluronidase 1 [Source:HGNC Symbol;Acc:HGNC:29213]
CEND1	135.795	-0.652997	0.200699	-3.25362	0.00113943	0.0106752	ENSG00000184524	51286	cell cycle exit and neuronal differentiation 1 [Source:HGNC Symbol;Acc:HGNC:24153]
CENPA	181.836	-3.14092	0.239894	-13.0929	3.61315e-39	6.27785e-37	ENSG00000115163	1058	centromere protein A [Source:HGNC Symbol;Acc:HGNC:1851]
CENPBD1P1	2791.86	0.203948	0.0640095	3.18621	0.0014415	0.012965
CENPE	1047.06	-2.27029	0.112752	-20.1352	3.62552e-90	1.84781e-87	ENSG00000138778	1062	centromere protein E [Source:HGNC Symbol;Acc:HGNC:1856]
CENPF	2595.98	-2.74151	0.0810991	-33.8044	1.69715e-250	2.59495e-246	ENSG00000117724	1063	centromere protein F [Source:HGNC Symbol;Acc:HGNC:1857]
CENPH	319.805	-1.10287	0.137338	-8.03028	9.7252e-16	6.57957e-14	ENSG00000153044	64946	centromere protein H [Source:HGNC Symbol;Acc:HGNC:17268]
CENPI	287.182	-1.37154	0.149129	-9.19699	3.68104e-20	3.23466e-18	ENSG00000102384	2491	centromere protein I [Source:HGNC Symbol;Acc:HGNC:3968]
CENPJ	519.745	-0.378245	0.120746	-3.13257	0.00173281	0.0149518	ENSG00000151849	55835	centromere protein J [Source:HGNC Symbol;Acc:HGNC:17272]
CENPK	288.161	-0.899884	0.168934	-5.32685	9.99295e-08	2.86665e-06	ENSG00000123219	64105	centromere protein K [Source:HGNC Symbol;Acc:HGNC:29479]
CENPM	159.6	-1.67982	0.223325	-7.52187	5.39995e-14	3.2764e-12	ENSG00000100162	79019	centromere protein M [Source:HGNC Symbol;Acc:HGNC:18352]
CENPN	1607.26	-0.676312	0.0826819	-8.17969	2.84587e-16	2.00522e-14	ENSG00000166451	55839	centromere protein N [Source:HGNC Symbol;Acc:HGNC:30873]
CENPN	1607.26	-0.676312	0.0826819	-8.17969	2.84587e-16	2.00522e-14	ENSG00000291964	55839	centromere protein N [Source:HGNC Symbol;Acc:HGNC:30873]
CENPO	799.417	-0.478773	0.0957236	-5.00162	5.68508e-07	1.44634e-05	ENSG00000138092	79172	centromere protein O [Source:HGNC Symbol;Acc:HGNC:28152]
CENPQ	244.121	-0.815497	0.157328	-5.18343	2.17842e-07	5.9267e-06	ENSG00000031691	55166	centromere protein Q [Source:HGNC Symbol;Acc:HGNC:21347]
CENPU	374.56	-2.02554	0.14307	-14.1577	1.67481e-45	3.46052e-43	ENSG00000151725	79682	centromere protein U [Source:HGNC Symbol;Acc:HGNC:21348]
CENPV	407.748	-0.408509	0.129108	-3.16409	0.0015557	0.0138054	ENSG00000166582	201161	centromere protein V [Source:HGNC Symbol;Acc:HGNC:29920]
CENPW	338.472	-0.962875	0.145307	-6.62647	3.43811e-11	1.59783e-09	ENSG00000203760	387103	centromere protein W [Source:HGNC Symbol;Acc:HGNC:21488]
CEP128	223.25	-1.17026	0.159747	-7.32568	2.37697e-13	1.32642e-11	ENSG00000100629	145508	centrosomal protein 128 [Source:HGNC Symbol;Acc:HGNC:20359]
CEP152	303.758	-0.460474	0.147862	-3.11421	0.00184437	0.0157105	ENSG00000103995	22995	centrosomal protein 152 [Source:HGNC Symbol;Acc:HGNC:29298]
CEP192	1807.34	-0.283077	0.0698456	-4.0529	5.05868e-05	0.000793046	ENSG00000101639	55125	centrosomal protein 192 [Source:HGNC Symbol;Acc:HGNC:25515]
CEP55	1269.62	-2.93386	0.0967119	-30.3361	3.8368e-202	2.93324e-198	ENSG00000138180	55165	centrosomal protein 55 [Source:HGNC Symbol;Acc:HGNC:1161]
CEP72	107.252	-0.648495	0.233722	-2.77464	0.00552631	0.0377726	ENSG00000280688	55722	centrosomal protein 72 [Source:HGNC Symbol;Acc:HGNC:25547]
CEP72	107.252	-0.648495	0.233722	-2.77464	0.00552631	0.0377726	ENSG00000112877	55722	centrosomal protein 72 [Source:HGNC Symbol;Acc:HGNC:25547]
CEP78	763.275	-0.468155	0.096653	-4.84367	1.27462e-06	3.00756e-05	ENSG00000148019	84131	centrosomal protein 78 [Source:HGNC Symbol;Acc:HGNC:25740]
CEP85	861.491	-0.446996	0.0979406	-4.56395	5.02011e-06	0.000102617	ENSG00000130695	64793	centrosomal protein 85 [Source:HGNC Symbol;Acc:HGNC:25309]
CEPT1	2187.42	0.23874	0.0669092	3.56811	0.000359561	0.00419031	ENSG00000134255	10390	choline/ethanolamine phosphotransferase 1 [Source:HGNC Symbol;Acc:HGNC:24289]
CES2	8219.24	0.309775	0.0522248	5.93157	3.00045e-09	1.09491e-07	ENSG00000172831	8824	carboxylesterase 2 [Source:HGNC Symbol;Acc:HGNC:1864]
CES4A	171.273	0.498558	0.181841	2.74173	0.00611163	0.0404882	ENSG00000172824	283848	carboxylesterase 4A [Source:HGNC Symbol;Acc:HGNC:26741]
CGN	1082.78	-0.830126	0.0871176	-9.5288	1.59115e-21	1.47446e-19	ENSG00000143375	57530	cingulin [Source:HGNC Symbol;Acc:HGNC:17429]
CGNL1	2193.8	-0.261834	0.091866	-2.85017	0.00436955	0.0315739	ENSG00000128849	84952	cingulin like 1 [Source:HGNC Symbol;Acc:HGNC:25931]
CHAC1	803.493	-0.276799	0.104168	-2.65724	0.00787824	0.0491868	ENSG00000128965	79094	ChaC glutathione specific gamma-glutamylcyclotransferase 1 [Source:HGNC Symbol;Acc:HGNC:28680]
CHAF1A	732.085	-0.794836	0.10631	-7.47662	7.62587e-14	4.57253e-12	ENSG00000167670	10036	chromatin assembly factor 1 subunit A [Source:HGNC Symbol;Acc:HGNC:1910]
CHAF1B	292.82	-1.50311	0.148239	-10.1398	3.6788e-24	3.90618e-22	ENSG00000159259	8208	chromatin assembly factor 1 subunit B [Source:HGNC Symbol;Acc:HGNC:1911]
CHCHD6	857.927	-0.266742	0.0885943	-3.01083	0.00260533	0.020944	ENSG00000159685	84303	coiled-coil-helix-coiled-coil-helix domain containing 6 [Source:HGNC Symbol;Acc:HGNC:28184]
CHD1L	2528.8	-0.315592	0.0659831	-4.78293	1.72759e-06	3.94252e-05	ENSG00000131778	9557	chromodomain helicase DNA binding protein 1 like [Source:HGNC Symbol;Acc:HGNC:1916]
CHD3	9841.54	0.222689	0.0619186	3.59648	0.000322552	0.00383202	ENSG00000170004	1107	chromodomain helicase DNA binding protein 3 [Source:HGNC Symbol;Acc:HGNC:1918]
CHD9	7747.05	0.232657	0.0694103	3.35191	0.00080257	0.00816454	ENSG00000177200	80205	chromodomain helicase DNA binding protein 9 [Source:HGNC Symbol;Acc:HGNC:25701]
CHEK2	367.109	-0.430928	0.129525	-3.32699	0.000877887	0.00874456	ENSG00000183765	11200	checkpoint kinase 2 [Source:HGNC Symbol;Acc:HGNC:16627]
CHL1	10174.9	0.316027	0.0679009	4.65424	3.25178e-06	6.93442e-05	ENSG00000134121	10752	cell adhesion molecule L1 like [Source:HGNC Symbol;Acc:HGNC:1939]
CHN2	852.485	0.387378	0.0940469	4.11899	3.80543e-05	0.000618989	ENSG00000106069	1124	chimerin 2 [Source:HGNC Symbol;Acc:HGNC:1944]
CHODL	11083.8	0.199203	0.0688266	2.89428	0.00380034	0.0282898	ENSG00000154645	140578	chondrolectin [Source:HGNC Symbol;Acc:HGNC:17807]
CHORDC1	2753.18	0.222624	0.0747441	2.97848	0.00289677	0.0227955	ENSG00000285023	26973	cysteine and histidine rich domain containing 1 [Source:HGNC Symbol;Acc:HGNC:14525]
CHORDC1	2753.18	0.222624	0.0747441	2.97848	0.00289677	0.0227955	ENSG00000110172	26973	cysteine and histidine rich domain containing 1 [Source:HGNC Symbol;Acc:HGNC:14525]
CHPF2	9782.05	0.281982	0.0521991	5.40204	6.58873e-08	1.95412e-06	ENSG00000033100	54480	chondroitin polymerizing factor 2 [Source:HGNC Symbol;Acc:HGNC:29270]
CHST2	3928.18	0.412939	0.0601775	6.86202	6.78947e-12	3.32728e-10	ENSG00000175040	9435	carbohydrate sulfotransferase 2 [Source:HGNC Symbol;Acc:HGNC:1970]
CHST4	31.6475	-1.81964	0.49223	-3.69672	0.000218401	0.00275069	ENSG00000140835	10164	carbohydrate sulfotransferase 4 [Source:HGNC Symbol;Acc:HGNC:1972]
CHTF18	373.694	-0.597064	0.132833	-4.49483	6.96252e-06	0.000137898	ENSG00000127586	63922	chromosome transmission fidelity factor 18 [Source:HGNC Symbol;Acc:HGNC:18435]
CIITA	569.795	-0.635953	0.112964	-5.62967	1.80551e-08	6.00137e-07	ENSG00000179583	4261	class II major histocompatibility complex transactivator [Source:HGNC Symbol;Acc:HGNC:7067]
CIT	707.539	-2.83504	0.13046	-21.7312	1.04017e-104	8.8357e-102	ENSG00000122966	11113	citron rho-interacting serine/threonine kinase [Source:HGNC Symbol;Acc:HGNC:1985]
CITED2	18285.6	0.159064	0.047487	3.34963	0.000809193	0.00822644	ENSG00000164442	10370	Cbp/p300 interacting transactivator with Glu/Asp rich carboxy-terminal domain 2 [Source:HGNC Symbol;Acc:HGNC:1987]
CKAP2	2550.56	-0.499976	0.0725122	-6.89506	5.38411e-12	2.66417e-10	ENSG00000136108	26586	cytoskeleton associated protein 2 [Source:HGNC Symbol;Acc:HGNC:1990]
CKAP2L	405.7	-3.42975	0.17282	-19.8458	1.19825e-87	5.55191e-85	ENSG00000169607	150468	cytoskeleton associated protein 2 like [Source:HGNC Symbol;Acc:HGNC:26877]
CKAP4	28341.6	0.150685	0.0508493	2.96336	0.00304302	0.0236903	ENSG00000136026	10970	cytoskeleton associated protein 4 [Source:HGNC Symbol;Acc:HGNC:16991]
CKB	1608.17	0.510033	0.0874415	5.83286	5.44868e-09	1.93215e-07	ENSG00000166165	1152	creatine kinase B [Source:HGNC Symbol;Acc:HGNC:1991]
CKMT2	282.538	-0.436886	0.147633	-2.95927	0.00308371	0.023934	ENSG00000131730	1160	creatine kinase, mitochondrial 2 [Source:HGNC Symbol;Acc:HGNC:1996]
CKS1B	619.833	-0.782582	0.112239	-6.97245	3.11466e-12	1.58744e-10	ENSG00000173207	1163	CDC28 protein kinase regulatory subunit 1B [Source:HGNC Symbol;Acc:HGNC:19083]
CKS2	1789.99	-0.550897	0.0756294	-7.28416	3.23673e-13	1.78663e-11	ENSG00000123975	1164	CDC28 protein kinase regulatory subunit 2 [Source:HGNC Symbol;Acc:HGNC:2000]
CLCN4	996.076	-0.267551	0.086028	-3.11005	0.00187059	0.0158808	ENSG00000073464	1183	chloride voltage-gated channel 4 [Source:HGNC Symbol;Acc:HGNC:2022]
CLCN7	14010.1	0.223335	0.0505467	4.41838	9.94432e-06	0.000188412	ENSG00000103249	1186	chloride voltage-gated channel 7 [Source:HGNC Symbol;Acc:HGNC:2025]
CLIC3	316.365	-0.593672	0.150374	-3.94798	7.8813e-05	0.00116247	ENSG00000169583	9022	chloride intracellular channel 3 [Source:HGNC Symbol;Acc:HGNC:2064]
CLIC4	49928.5	-0.197248	0.0515421	-3.82693	0.00012975	0.00176189	ENSG00000169504	25932	chloride intracellular channel 4 [Source:HGNC Symbol;Acc:HGNC:13518]
CLIC5	66.7155	-1.02358	0.291837	-3.50738	0.000452549	0.00505439	ENSG00000112782	53405	chloride intracellular channel 5 [Source:HGNC Symbol;Acc:HGNC:13517]
CLMP	1443.71	-0.608168	0.117229	-5.18785	2.12739e-07	5.83982e-06	ENSG00000166250	79827	CXADR like membrane protein [Source:HGNC Symbol;Acc:HGNC:24039]
CLN3	3382.71	0.167327	0.0596873	2.8034	0.00505675	0.0352405	ENSG00000188603	1201	CLN3 lysosomal/endosomal transmembrane protein, battenin [Source:HGNC Symbol;Acc:HGNC:2074]
CLN5	3510.77	0.313944	0.0670135	4.68478	2.80259e-06	6.08687e-05	ENSG00000102805	1203	CLN5 intracellular trafficking protein [Source:HGNC Symbol;Acc:HGNC:2076]
CLN6	1451.87	-0.49	0.0819239	-5.98116	2.21556e-09	8.34383e-08	ENSG00000128973	54982	CLN6 transmembrane ER protein [Source:HGNC Symbol;Acc:HGNC:2077]
CLN8	3855.55	0.224527	0.0637336	3.5229	0.00042685	0.00481771	ENSG00000278220	2055	CLN8 transmembrane ER and ERGIC protein [Source:HGNC Symbol;Acc:HGNC:2079]
CLN8	3855.55	0.224527	0.0637336	3.5229	0.00042685	0.00481771	ENSG00000182372	2055	CLN8 transmembrane ER and ERGIC protein [Source:HGNC Symbol;Acc:HGNC:2079]
CLSPN	429.023	-3.2713	0.17396	-18.8049	6.88876e-79	2.77182e-76	ENSG00000092853	63967	claspin [Source:HGNC Symbol;Acc:HGNC:19715]
CLSTN2	2555.47	0.219953	0.0771841	2.84972	0.00437578	0.0315821	ENSG00000158258	64084	calsyntenin 2 [Source:HGNC Symbol;Acc:HGNC:17448]
CMBL	4159.95	0.472203	0.0690436	6.83919	7.96412e-12	3.86576e-10	ENSG00000164237	134147	carboxymethylenebutenolidase homolog [Source:HGNC Symbol;Acc:HGNC:25090]
CMSS1	416.127	-0.406975	0.125952	-3.23119	0.00123274	0.0114303	ENSG00000184220	105374010	cms1 ribosomal small subunit homolog [Source:HGNC Symbol;Acc:HGNC:28666]
CMSS1	416.127	-0.406975	0.125952	-3.23119	0.00123274	0.0114303	ENSG00000184220	84319	cms1 ribosomal small subunit homolog [Source:HGNC Symbol;Acc:HGNC:28666]
CMYA5	530.011	-0.760904	0.154004	-4.94082	7.77936e-07	1.93095e-05	ENSG00000164309	202333	cardiomyopathy associated 5 [Source:HGNC Symbol;Acc:HGNC:14305]
CNNM1	710.823	-0.397581	0.11803	-3.36848	0.00075585	0.00779437	ENSG00000119946	26507	cyclin and CBS domain divalent metal cation transport mediator 1 [Source:HGNC Symbol;Acc:HGNC:102]
CNNM2	4482.62	0.388093	0.0589978	6.57809	4.76526e-11	2.18801e-09	ENSG00000148842	54805	cyclin and CBS domain divalent metal cation transport mediator 2 [Source:HGNC Symbol;Acc:HGNC:103]
CNOT10	1579.06	-0.282367	0.0724635	-3.89668	9.75197e-05	0.00139093	ENSG00000182973	25904	CCR4-NOT transcription complex subunit 10 [Source:HGNC Symbol;Acc:HGNC:23817]
CNOT10	1579.06	-0.282367	0.0724635	-3.89668	9.75197e-05	0.00139093	ENSG00000291502	25904	CCR4-NOT transcription complex subunit 10 [Source:HGNC Symbol;Acc:HGNC:23817]
CNPPD1	4866	-0.20461	0.0551556	-3.70969	0.000207509	0.00263962	ENSG00000115649	27013	cyclin Pas1/PHO80 domain containing 1 [Source:HGNC Symbol;Acc:HGNC:25220]
CNPY2	4899.79	0.215998	0.0564934	3.82343	0.00013161	0.00178239	ENSG00000257727	10330	canopy FGF signaling regulator 2 [Source:HGNC Symbol;Acc:HGNC:13529]
CNRIP1	1291.82	-0.313024	0.0938782	-3.33436	0.00085495	0.00857192	ENSG00000119865	25927	cannabinoid receptor interacting protein 1 [Source:HGNC Symbol;Acc:HGNC:24546]
CNTLN	919.262	-0.328458	0.0926952	-3.54342	0.000394968	0.00454064	ENSG00000044459	54875	centlein [Source:HGNC Symbol;Acc:HGNC:23432]
CNTN1	1789.3	0.250818	0.0848296	2.95673	0.00310919	0.024095	ENSG00000018236	1272	contactin 1 [Source:HGNC Symbol;Acc:HGNC:2171]
CNTN4	1107.98	0.339185	0.0936993	3.61993	0.000294684	0.00355503	ENSG00000144619	152330	contactin 4 [Source:HGNC Symbol;Acc:HGNC:2174]
CNTRL	474.046	-0.488046	0.133109	-3.66651	0.000245883	0.00304911	ENSG00000119397	11064	centriolin [Source:HGNC Symbol;Acc:HGNC:1858]
COASY	3382.47	0.164024	0.0601453	2.72713	0.00638878	0.0417991	ENSG00000068120	80347	Coenzyme A synthase [Source:HGNC Symbol;Acc:HGNC:29932]
COBL	448.537	-0.365793	0.117538	-3.11214	0.00185738	0.0158038	ENSG00000106078	23242	cordon-bleu WH2 repeat protein [Source:HGNC Symbol;Acc:HGNC:22199]
COL15A1	7454.61	-0.274265	0.0735754	-3.72767	0.000193259	0.00249227	ENSG00000204291	1306	collagen type XV alpha 1 chain [Source:HGNC Symbol;Acc:HGNC:2192]
COL3A1	236853	0.27399	0.04772	5.74162	9.37743e-09	3.20763e-07	ENSG00000291748	1281	collagen type III alpha 1 chain [Source:HGNC Symbol;Acc:HGNC:2201]
COL3A1	236853	0.27399	0.04772	5.74162	9.37743e-09	3.20763e-07	ENSG00000168542	1281	collagen type III alpha 1 chain [Source:HGNC Symbol;Acc:HGNC:2201]
COL4A5	4114.65	0.409384	0.0677332	6.04407	1.50273e-09	5.7586e-08	ENSG00000188153	1287	collagen type IV alpha 5 chain [Source:HGNC Symbol;Acc:HGNC:2207]
COL7A1	2637.34	0.652971	0.0826967	7.89597	2.88068e-15	1.91503e-13	ENSG00000114270	1294	collagen type VII alpha 1 chain [Source:HGNC Symbol;Acc:HGNC:2214]
COL8A1	9445.86	0.283332	0.0577248	4.90833	9.18542e-07	2.24712e-05	ENSG00000144810	1295	collagen type VIII alpha 1 chain [Source:HGNC Symbol;Acc:HGNC:2215]
COLGALT2	265.285	-0.512105	0.160657	-3.18756	0.00143479	0.0129309	ENSG00000198756	23127	collagen beta(1-O)galactosyltransferase 2 [Source:HGNC Symbol;Acc:HGNC:16790]
COPB2	21649.7	0.195691	0.0508746	3.84654	0.000119798	0.00166066	ENSG00000184432	9276	COPI coat complex subunit beta 2 [Source:HGNC Symbol;Acc:HGNC:2232]
COQ2	883.614	-0.268044	0.0924836	-2.89829	0.00375208	0.028026	ENSG00000173085	27235	coenzyme Q2, polyprenyltransferase [Source:HGNC Symbol;Acc:HGNC:25223]
CORO1B	7567.15	0.185113	0.0548365	3.37573	0.000736196	0.00764704	ENSG00000172725	57175	coronin 1B [Source:HGNC Symbol;Acc:HGNC:2253]
CORO6	391.056	0.556321	0.128007	4.34601	1.38636e-05	0.000251452	ENSG00000167549	84940	coronin 6 [Source:HGNC Symbol;Acc:HGNC:21356]
COTL1	37419.7	-0.170097	0.0543402	-3.13022	0.00174678	0.01503	ENSG00000103187	23406	coactosin like F-actin binding protein 1 [Source:HGNC Symbol;Acc:HGNC:18304]
COX11	1708.18	0.227736	0.0717615	3.17351	0.00150606	0.0134665	ENSG00000166260	1353	cytochrome c oxidase copper chaperone COX11 [Source:HGNC Symbol;Acc:HGNC:2261]
COX18	942.57	0.244999	0.0859267	2.85126	0.00435462	0.0314958	ENSG00000163626	285521	cytochrome c oxidase assembly factor COX18 [Source:HGNC Symbol;Acc:HGNC:26801]
CPNE7	1485.69	-0.438249	0.0850227	-5.15449	2.54323e-07	6.84154e-06	ENSG00000178773	27132	copine 7 [Source:HGNC Symbol;Acc:HGNC:2320]
CPNE8	2414.04	0.217684	0.0763833	2.84989	0.00437344	0.0315821	ENSG00000139117	144402	copine 8 [Source:HGNC Symbol;Acc:HGNC:23498]
CPSF4	1593.99	0.290943	0.0794548	3.66174	0.000250508	0.00309142	ENSG00000160917	10898	cleavage and polyadenylation specific factor 4 [Source:HGNC Symbol;Acc:HGNC:2327]
CPT1C	1107.64	0.397501	0.0937361	4.24064	2.22887e-05	0.000384644	ENSG00000169169	126129	carnitine palmitoyltransferase 1C [Source:HGNC Symbol;Acc:HGNC:18540]
CPZ	10415.8	0.364355	0.081236	4.48515	7.28632e-06	0.000143567	ENSG00000109625	8532	carboxypeptidase Z [Source:HGNC Symbol;Acc:HGNC:2333]
CRB2	5088.92	-0.35514	0.0823865	-4.31066	1.6277e-05	0.000288385	ENSG00000148204	286204	crumbs cell polarity complex component 2 [Source:HGNC Symbol;Acc:HGNC:18688]
CREB5	1274.24	-0.374777	0.0865752	-4.32892	1.49844e-05	0.000267654	ENSG00000146592	9586	cAMP responsive element binding protein 5 [Source:HGNC Symbol;Acc:HGNC:16844]
CREM	937.619	0.24523	0.0864696	2.83602	0.00456789	0.0326675	ENSG00000095794	1390	cAMP responsive element modulator [Source:HGNC Symbol;Acc:HGNC:2352]
CRIP1	605.395	-0.670642	0.137933	-4.86207	1.16162e-06	2.77085e-05	ENSG00000213145	1396	cysteine rich protein 1 [Source:HGNC Symbol;Acc:HGNC:2360]
CRIP2	1520.94	-0.328254	0.0950803	-3.45239	0.000555654	0.0060127	ENSG00000182809	1397	cysteine rich protein 2 [Source:HGNC Symbol;Acc:HGNC:2361]
CRIPT	959.294	0.230894	0.0859917	2.68507	0.00725149	0.0460254	ENSG00000119878	9419	CXXC repeat containing interactor of PDZ3 domain [Source:HGNC Symbol;Acc:HGNC:14312]
CRISPLD1	335.056	-0.524401	0.161621	-3.24464	0.00117599	0.0109773	ENSG00000121005	83690	cysteine rich secretory protein LCCL domain containing 1 [Source:HGNC Symbol;Acc:HGNC:18206]
CRMP1	1748.14	-0.35082	0.0911638	-3.84824	0.00011897	0.00165068	ENSG00000072832	1400	collapsin response mediator protein 1 [Source:HGNC Symbol;Acc:HGNC:2365]
CROT	1755.69	0.46464	0.0781166	5.94803	2.7139e-09	1.00473e-07	ENSG00000005469	54677	carnitine O-octanoyltransferase [Source:HGNC Symbol;Acc:HGNC:2366]
CRTAP	20974.9	0.136667	0.0473382	2.88705	0.00388876	0.028775	ENSG00000170275	10491	cartilage associated protein [Source:HGNC Symbol;Acc:HGNC:2379]
CRYBG3	3151.07	-0.175781	0.0657477	-2.67357	0.00750484	0.0474232	ENSG00000080200	131544	crystallin beta-gamma domain containing 3 [Source:HGNC Symbol;Acc:HGNC:34427]
CRYL1	1002.03	-0.326704	0.0847381	-3.85546	0.000115512	0.00161148	ENSG00000165475	51084	crystallin lambda 1 [Source:HGNC Symbol;Acc:HGNC:18246]
CSDC2	6138.21	0.219587	0.0672524	3.26512	0.00109417	0.0103591	ENSG00000172346	27254	cold shock domain containing C2 [Source:HGNC Symbol;Acc:HGNC:30359]
CSE1L	6144.55	-0.377328	0.0581877	-6.48468	8.89232e-11	3.94097e-09	ENSG00000124207	1434	chromosome segregation 1 like [Source:HGNC Symbol;Acc:HGNC:2431]
CSF1	3581.78	0.202442	0.0730616	2.77084	0.00559112	0.0380481	ENSG00000184371	1435	colony stimulating factor 1 [Source:HGNC Symbol;Acc:HGNC:2432]
CSNK1G1	3813.01	0.205011	0.0594866	3.44633	0.00056825	0.00612301	ENSG00000169118	53944	casein kinase 1 gamma 1 [Source:HGNC Symbol;Acc:HGNC:2454]
CSNK1G2	5222.09	0.216501	0.0626278	3.45695	0.000546323	0.00593273	ENSG00000133275	1455	casein kinase 1 gamma 2 [Source:HGNC Symbol;Acc:HGNC:2455]
CSNK2B	5245.44	0.219077	0.0598176	3.66242	0.000249846	0.00308574	ENSG00000232960	1460	casein kinase 2 beta [Source:HGNC Symbol;Acc:HGNC:2460]
CSNK2B	5245.44	0.219077	0.0598176	3.66242	0.000249846	0.00308574	ENSG00000230700	1460	casein kinase 2 beta [Source:HGNC Symbol;Acc:HGNC:2460]
CSNK2B	5245.44	0.219077	0.0598176	3.66242	0.000249846	0.00308574	ENSG00000204435	1460	casein kinase 2 beta [Source:HGNC Symbol;Acc:HGNC:2460]
CSNK2B	5245.44	0.219077	0.0598176	3.66242	0.000249846	0.00308574	ENSG00000224398	1460	casein kinase 2 beta [Source:HGNC Symbol;Acc:HGNC:2460]
CSNK2B	5245.44	0.219077	0.0598176	3.66242	0.000249846	0.00308574	ENSG00000224774	1460	casein kinase 2 beta [Source:HGNC Symbol;Acc:HGNC:2460]
CSNK2B	5245.44	0.219077	0.0598176	3.66242	0.000249846	0.00308574	ENSG00000228875	1460	casein kinase 2 beta [Source:HGNC Symbol;Acc:HGNC:2460]
CSNK2B	5245.44	0.219077	0.0598176	3.66242	0.000249846	0.00308574	ENSG00000206406	1460	casein kinase 2 beta [Source:HGNC Symbol;Acc:HGNC:2460]
CSPG5	84.6573	-0.760997	0.264615	-2.87586	0.00402924	0.0295795	ENSG00000114646	10675	chondroitin sulfate proteoglycan 5 [Source:HGNC Symbol;Acc:HGNC:2467]
CSRNP2	4331.72	0.187638	0.0558972	3.35684	0.000788397	0.00805788	ENSG00000110925	81566	cysteine and serine rich nuclear protein 2 [Source:HGNC Symbol;Acc:HGNC:16006]
CSRNP3	678.417	0.456762	0.0982981	4.6467	3.37284e-06	7.09364e-05	ENSG00000178662	80034	cysteine and serine rich nuclear protein 3 [Source:HGNC Symbol;Acc:HGNC:30729]
CSRP1	25773.3	-0.191433	0.0546841	-3.50071	0.000464026	0.00515622	ENSG00000159176	1465	cysteine and glycine rich protein 1 [Source:HGNC Symbol;Acc:HGNC:2469]
CST3	19952.3	0.178462	0.064736	2.75676	0.00583772	0.0391329	ENSG00000101439	1471	cystatin C [Source:HGNC Symbol;Acc:HGNC:2475]
CTC1	1248	0.261782	0.0811354	3.22648	0.00125321	0.011578	ENSG00000178971	80169	CST telomere replication complex component 1 [Source:HGNC Symbol;Acc:HGNC:26169]
CTDSPL2	1393.91	-0.213228	0.0764339	-2.7897	0.00527565	0.0364868	ENSG00000137770	51496	CTD small phosphatase like 2 [Source:HGNC Symbol;Acc:HGNC:26936]
CTHRC1	1453.41	0.368629	0.0855418	4.30934	1.6374e-05	0.000289766	ENSG00000164932	115908	collagen triple helix repeat containing 1 [Source:HGNC Symbol;Acc:HGNC:18831]
CTNNA2	265.871	-0.52888	0.15916	-3.32294	0.00089074	0.0088342	ENSG00000066032	1496	catenin alpha 2 [Source:HGNC Symbol;Acc:HGNC:2510]
CTSL	17326.8	0.150461	0.0523932	2.87176	0.00408189	0.0299195	ENSG00000135047	1514	cathepsin L [Source:HGNC Symbol;Acc:HGNC:2537]
CTSV	344.664	-0.600879	0.134224	-4.4767	7.58053e-06	0.00014784	ENSG00000136943	1515	cathepsin V [Source:HGNC Symbol;Acc:HGNC:2538]
CUL3	6594.63	0.15851	0.0564425	2.80835	0.00497955	0.0348774	ENSG00000036257	8452	cullin 3 [Source:HGNC Symbol;Acc:HGNC:2553]
CUL7	5392.81	0.173321	0.0585128	2.96211	0.0030554	0.0237383	ENSG00000044090	9820	cullin 7 [Source:HGNC Symbol;Acc:HGNC:21024]
CUL9	1811.42	0.347104	0.0731759	4.74342	2.10141e-06	4.69845e-05	ENSG00000112659	23113	cullin 9 [Source:HGNC Symbol;Acc:HGNC:15982]
CXCL16	693.669	-0.364492	0.0970857	-3.75433	0.000173805	0.00228109	ENSG00000161921	58191	C-X-C motif chemokine ligand 16 [Source:HGNC Symbol;Acc:HGNC:16642]
CXCR4	61.4123	0.969936	0.329988	2.93931	0.00328941	0.0252867	ENSG00000121966	7852	C-X-C motif chemokine receptor 4 [Source:HGNC Symbol;Acc:HGNC:2561]
CXXC5	3461.15	-0.216628	0.0668098	-3.24246	0.00118504	0.0110416	ENSG00000171604	51523	CXXC finger protein 5 [Source:HGNC Symbol;Acc:HGNC:26943]
CYB561A3	7619.64	0.366978	0.056064	6.54569	5.92212e-11	2.68692e-09	ENSG00000162144	220002	cytochrome b561 family member A3 [Source:HGNC Symbol;Acc:HGNC:23014]
CYFIP2	6075.89	0.353472	0.0560203	6.30971	2.79557e-10	1.16469e-08	ENSG00000055163	26999	cytoplasmic FMR1 interacting protein 2 [Source:HGNC Symbol;Acc:HGNC:13760]
CYLD	11073.7	-0.155454	0.0523528	-2.96936	0.00298425	0.0232802	ENSG00000083799	1540	CYLD lysine 63 deubiquitinase [Source:HGNC Symbol;Acc:HGNC:2584]
CYP1B1	30321.4	0.239321	0.0725243	3.29987	0.000967304	0.00942043	ENSG00000138061	1545	cytochrome P450 family 1 subfamily B member 1 [Source:HGNC Symbol;Acc:HGNC:2597]
CYP2J2	268.336	0.534005	0.151377	3.52764	0.000419281	0.00475579	ENSG00000134716	1573	cytochrome P450 family 2 subfamily J member 2 [Source:HGNC Symbol;Acc:HGNC:2634]
CYSLTR2	652.469	0.581412	0.132271	4.39563	1.10454e-05	0.000205205	ENSG00000152207	57105	cysteinyl leukotriene receptor 2 [Source:HGNC Symbol;Acc:HGNC:18274]
CYSTM1	8399.98	-0.16468	0.0595564	-2.7651	0.00569045	0.0384476	ENSG00000120306	84418	cysteine rich transmembrane module containing 1 [Source:HGNC Symbol;Acc:HGNC:30239]
DAAM2	2547.06	-0.230899	0.0718431	-3.21393	0.0013093	0.01196	ENSG00000146122	23500	dishevelled associated activator of morphogenesis 2 [Source:HGNC Symbol;Acc:HGNC:18143]
DAB2IP	16471.7	0.131118	0.049266	2.66144	0.00778073	0.0487562	ENSG00000136848	153090	DAB2 interacting protein [Source:HGNC Symbol;Acc:HGNC:17294]
DARS	4680.22	-0.190484	0.0616935	-3.08759	0.00201786	0.0168965
DAW1	24.3374	-1.92624	0.693367	-2.7781	0.00546778	0.0374917	ENSG00000123977	164781	dynein assembly factor with WD repeats 1 [Source:HGNC Symbol;Acc:HGNC:26383]
DAXX	3642.09	0.166398	0.0597872	2.78318	0.00538291	0.0370408	ENSG00000206279	113523636	death domain associated protein [Source:HGNC Symbol;Acc:HGNC:2681]
DAXX	3642.09	0.166398	0.0597872	2.78318	0.00538291	0.0370408	ENSG00000229396	1616	death domain associated protein [Source:HGNC Symbol;Acc:HGNC:2681]
DAXX	3642.09	0.166398	0.0597872	2.78318	0.00538291	0.0370408	ENSG00000206206	113523636	death domain associated protein [Source:HGNC Symbol;Acc:HGNC:2681]
DAXX	3642.09	0.166398	0.0597872	2.78318	0.00538291	0.0370408	ENSG00000227046	113523636	death domain associated protein [Source:HGNC Symbol;Acc:HGNC:2681]
DAXX	3642.09	0.166398	0.0597872	2.78318	0.00538291	0.0370408	ENSG00000227046	1616	death domain associated protein [Source:HGNC Symbol;Acc:HGNC:2681]
DAXX	3642.09	0.166398	0.0597872	2.78318	0.00538291	0.0370408	ENSG00000229396	113523636	death domain associated protein [Source:HGNC Symbol;Acc:HGNC:2681]
DAXX	3642.09	0.166398	0.0597872	2.78318	0.00538291	0.0370408	ENSG00000204209	1616	death domain associated protein [Source:HGNC Symbol;Acc:HGNC:2681]
DAXX	3642.09	0.166398	0.0597872	2.78318	0.00538291	0.0370408	ENSG00000204209	113523636	death domain associated protein [Source:HGNC Symbol;Acc:HGNC:2681]
DAXX	3642.09	0.166398	0.0597872	2.78318	0.00538291	0.0370408	ENSG00000231617	1616	death domain associated protein [Source:HGNC Symbol;Acc:HGNC:2681]
DAXX	3642.09	0.166398	0.0597872	2.78318	0.00538291	0.0370408	ENSG00000206206	1616	death domain associated protein [Source:HGNC Symbol;Acc:HGNC:2681]
DAXX	3642.09	0.166398	0.0597872	2.78318	0.00538291	0.0370408	ENSG00000231617	113523636	death domain associated protein [Source:HGNC Symbol;Acc:HGNC:2681]
DAXX	3642.09	0.166398	0.0597872	2.78318	0.00538291	0.0370408	ENSG00000206279	1616	death domain associated protein [Source:HGNC Symbol;Acc:HGNC:2681]
DBF4	491.465	-0.633005	0.119367	-5.30301	1.13907e-07	3.24934e-06	ENSG00000006634	10926	DBF4-CDC7 kinase regulatory subunit [Source:HGNC Symbol;Acc:HGNC:17364]
DBF4B	315.062	-1.03398	0.148841	-6.9469	3.73389e-12	1.89044e-10	ENSG00000161692	80174	DBF4B-CDC7 kinase regulatory subunit [Source:HGNC Symbol;Acc:HGNC:17883]
DBNDD1	2070.52	0.207345	0.0726533	2.85389	0.00431869	0.03131	ENSG00000003249	79007	dysbindin domain containing 1 [Source:HGNC Symbol;Acc:HGNC:28455]
DCAF6	8344.61	0.161554	0.0602702	2.6805	0.00735114	0.0465999	ENSG00000143164	55827	DDB1 and CUL4 associated factor 6 [Source:HGNC Symbol;Acc:HGNC:30002]
DCAF8	6811.68	0.156569	0.053663	2.91764	0.00352693	0.0266568	ENSG00000132716	50717	DDB1 and CUL4 associated factor 8 [Source:HGNC Symbol;Acc:HGNC:24891]
DCBLD2	61509.7	0.195359	0.052409	3.72759	0.000193318	0.00249227	ENSG00000057019	131566	discoidin, CUB and LCCL domain containing 2 [Source:HGNC Symbol;Acc:HGNC:24627]
DCK	1330.84	-0.328072	0.081843	-4.00856	6.10909e-05	0.000940664	ENSG00000156136	1633	deoxycytidine kinase [Source:HGNC Symbol;Acc:HGNC:2704]
DCLRE1A	829.977	-0.248781	0.0903447	-2.75369	0.00589277	0.0393623	ENSG00000198924	9937	DNA cross-link repair 1A [Source:HGNC Symbol;Acc:HGNC:17660]
DCLRE1B	628.767	-0.399424	0.104667	-3.81615	0.00013555	0.00182926	ENSG00000118655	64858	DNA cross-link repair 1B [Source:HGNC Symbol;Acc:HGNC:17641]
DCP1B	1106.06	0.299684	0.0841498	3.56131	0.000369004	0.00428729	ENSG00000284850	196513	decapping mRNA 1B [Source:HGNC Symbol;Acc:HGNC:24451]
DCP1B	1106.06	0.299684	0.0841498	3.56131	0.000369004	0.00428729	ENSG00000151065	196513	decapping mRNA 1B [Source:HGNC Symbol;Acc:HGNC:24451]
DCPS	756.562	-0.291767	0.0959906	-3.03954	0.00236941	0.0194282	ENSG00000110063	28960	decapping enzyme, scavenger [Source:HGNC Symbol;Acc:HGNC:29812]
DCTPP1	1727.53	-0.299787	0.0705662	-4.24831	2.15392e-05	0.00037213	ENSG00000179958	79077	dCTP pyrophosphatase 1 [Source:HGNC Symbol;Acc:HGNC:28777]
DDB2	2985.01	0.873896	0.067766	12.8958	4.75374e-38	7.81556e-36	ENSG00000134574	1643	damage specific DNA binding protein 2 [Source:HGNC Symbol;Acc:HGNC:2718]
DDIAS	203.087	-1.73771	0.17718	-9.80757	1.04449e-22	1.03034e-20	ENSG00000165490	220042	DNA damage induced apoptosis suppressor [Source:HGNC Symbol;Acc:HGNC:26351]
DDIT3	2240.7	-0.360532	0.0690364	-5.22234	1.76676e-07	4.92053e-06	ENSG00000175197	1649	DNA damage inducible transcript 3 [Source:HGNC Symbol;Acc:HGNC:2726]
DDR1	22588.3	0.261799	0.0675459	3.87586	0.000106249	0.00149958	ENSG00000215522	780	discoidin domain receptor tyrosine kinase 1 [Source:HGNC Symbol;Acc:HGNC:2730]
DDR1	22588.3	0.261799	0.0675459	3.87586	0.000106249	0.00149958	ENSG00000234078	780	discoidin domain receptor tyrosine kinase 1 [Source:HGNC Symbol;Acc:HGNC:2730]
DDR1	22588.3	0.261799	0.0675459	3.87586	0.000106249	0.00149958	ENSG00000137332	780	discoidin domain receptor tyrosine kinase 1 [Source:HGNC Symbol;Acc:HGNC:2730]
DDR1	22588.3	0.261799	0.0675459	3.87586	0.000106249	0.00149958	ENSG00000223680	780	discoidin domain receptor tyrosine kinase 1 [Source:HGNC Symbol;Acc:HGNC:2730]
DDR1	22588.3	0.261799	0.0675459	3.87586	0.000106249	0.00149958	ENSG00000204580	780	discoidin domain receptor tyrosine kinase 1 [Source:HGNC Symbol;Acc:HGNC:2730]
DDR1	22588.3	0.261799	0.0675459	3.87586	0.000106249	0.00149958	ENSG00000230456	780	discoidin domain receptor tyrosine kinase 1 [Source:HGNC Symbol;Acc:HGNC:2730]
DDR1	22588.3	0.261799	0.0675459	3.87586	0.000106249	0.00149958	ENSG00000229767	780	discoidin domain receptor tyrosine kinase 1 [Source:HGNC Symbol;Acc:HGNC:2730]
DDX11	467.682	-0.742563	0.171612	-4.32699	1.51164e-05	0.000269381	ENSG00000013573	1663	DEAD/H-box helicase 11 [Source:HGNC Symbol;Acc:HGNC:2736]
DDX12P	49.7202	-1.9059	0.349959	-5.44608	5.14923e-08	1.54984e-06	ENSG00000214826		DEAD/H-box helicase 12, pseudogene [Source:HGNC Symbol;Acc:HGNC:2737]
DDX17	22374.4	0.152659	0.050262	3.03727	0.0023873	0.0195511	ENSG00000100201	10521	DEAD-box helicase 17 [Source:HGNC Symbol;Acc:HGNC:2740]
DDX26B	784.575	0.256868	0.0927095	2.77068	0.00559398	0.0380481
DDX3X	29678.7	0.187643	0.0498504	3.76412	0.000167138	0.00220116	ENSG00000215301	1654	DEAD-box helicase 3 X-linked [Source:HGNC Symbol;Acc:HGNC:2745]
DDX5	33447.8	0.175915	0.0493273	3.56627	0.000362094	0.00421662	ENSG00000108654	1655	DEAD-box helicase 5 [Source:HGNC Symbol;Acc:HGNC:2746]
DDX55	1205	0.242386	0.0909994	2.6636	0.00773099	0.0485848	ENSG00000111364	57696	DEAD-box helicase 55 [Source:HGNC Symbol;Acc:HGNC:20085]
DEK	4744.09	-0.452027	0.0606453	-7.45363	9.08075e-14	5.29942e-12	ENSG00000124795	7913	DEK proto-oncogene [Source:HGNC Symbol;Acc:HGNC:2768]
DEPDC1	633.677	-3.06067	0.142261	-21.5144	1.14099e-102	8.72287e-100	ENSG00000024526	55635	DEP domain containing 1 [Source:HGNC Symbol;Acc:HGNC:22949]
DEPDC1B	111.776	-3.01955	0.296496	-10.1841	2.3345e-24	2.53153e-22	ENSG00000035499	55789	DEP domain containing 1B [Source:HGNC Symbol;Acc:HGNC:24902]
DEPTOR	9326.11	0.357464	0.0663371	5.3886	7.10088e-08	2.08393e-06	ENSG00000155792	64798	DEP domain containing MTOR interacting protein [Source:HGNC Symbol;Acc:HGNC:22953]
DES	4381.49	-0.432803	0.0834424	-5.18685	2.13882e-07	5.85018e-06	ENSG00000175084	1674	desmin [Source:HGNC Symbol;Acc:HGNC:2770]
DFNB31	1082.11	0.310108	0.0977424	3.1727	0.00151027	0.0134883
DGCR8	2217.05	-0.228409	0.0666694	-3.426	0.000612534	0.00653113	ENSG00000128191	54487	DGCR8 microprocessor complex subunit [Source:HGNC Symbol;Acc:HGNC:2847]
DGKA	2063.75	0.767453	0.0718789	10.677	1.30376e-26	1.54531e-24	ENSG00000065357	1606	diacylglycerol kinase alpha [Source:HGNC Symbol;Acc:HGNC:2849]
DHCR24	165085	0.140561	0.0506754	2.77375	0.00554135	0.0378136	ENSG00000116133	1718	24-dehydrocholesterol reductase [Source:HGNC Symbol;Acc:HGNC:2859]
DHCR7	14027.9	0.153546	0.0547789	2.80301	0.00506277	0.0352664	ENSG00000172893	1717	7-dehydrocholesterol reductase [Source:HGNC Symbol;Acc:HGNC:2860]
DHFR	1423.88	-0.599862	0.0812594	-7.38206	1.55856e-13	8.89193e-12	ENSG00000228716	1719	dihydrofolate reductase [Source:HGNC Symbol;Acc:HGNC:2861]
DHRS11	264.176	-0.550498	0.152188	-3.61723	0.000297768	0.00358494	ENSG00000275397	79154	dehydrogenase/reductase 11 [Source:HGNC Symbol;Acc:HGNC:28639]
DHRS11	264.176	-0.550498	0.152188	-3.61723	0.000297768	0.00358494	ENSG00000278535	79154	dehydrogenase/reductase 11 [Source:HGNC Symbol;Acc:HGNC:28639]
DHRS3	4004.6	-0.231946	0.0772013	-3.00443	0.00266078	0.0212539	ENSG00000162496	9249	dehydrogenase/reductase 3 [Source:HGNC Symbol;Acc:HGNC:17693]
DHRS4	562.702	-0.300114	0.107643	-2.78806	0.00530241	0.0366353	ENSG00000284807	10901	dehydrogenase/reductase 4 [Source:HGNC Symbol;Acc:HGNC:16985]
DHRS4	562.702	-0.300114	0.107643	-2.78806	0.00530241	0.0366353	ENSG00000157326	10901	dehydrogenase/reductase 4 [Source:HGNC Symbol;Acc:HGNC:16985]
DHX32	2953.24	0.194195	0.065287	2.97448	0.00293482	0.023012	ENSG00000089876	55760	DEAH-box helicase 32 (putative) [Source:HGNC Symbol;Acc:HGNC:16717]
DIAPH3	7806.44	-0.424563	0.0668188	-6.35395	2.09861e-10	8.91327e-09	ENSG00000139734	81624	diaphanous related formin 3 [Source:HGNC Symbol;Acc:HGNC:15480]
DIRAS3	1189.38	-0.52031	0.112036	-4.64411	3.41546e-06	7.16357e-05	ENSG00000162595	9077	DIRAS family GTPase 3 [Source:HGNC Symbol;Acc:HGNC:687]
DISP2	466.847	-0.397326	0.136537	-2.91003	0.00361399	0.0271939	ENSG00000140323	85455	dispatched RND transporter family member 2 [Source:HGNC Symbol;Acc:HGNC:19712]
DKC1	2835.69	-0.307731	0.0787189	-3.90924	9.25869e-05	0.00133175	ENSG00000130826	1736	dyskerin pseudouridine synthase 1 [Source:HGNC Symbol;Acc:HGNC:2890]
[truncated: 2,052 more rows]

## Sheet: mPOCS_IR1h_vs_1hCtrl_DEGs
Supplementary Table S1 (Sheet 4): Information on upregulated (positive log2FoldChange) and downregulated (negative log2FoldChange) DEGs in irradiated (IR) 1 h mPOCs compared to 1 h control mPOCs.
[truncated: 2 more rows]

[truncated: 2 more sheets: mPOCS_IR4h_vs_1hCtrl_DEGs, mPOCS_IR24h_vs_24hCtrl_DEGs]
